# Supplementary material for: A computational toxicogenomics approach identifies a list of highly hepatotoxic compounds from a large microarray database
Source: PLoS One. 2017 Apr 27;12(4):e0176284. doi: 10.1371/journal.pone.0176284 (PMC5407788; doi:10.1371/journal.pone.0176284)
Supplement: S1 Table — This is the matrix that contains the MB values for the Human in vitro model obtained from the Timecourse package. (CSV) [file pone.0176284.s001.csv]

	AA	ADP	AM	ANIT	APAP	APL	ASA	AZP	BBr	BBZ	CBZ	CCL4	CFB	CIM	CMA	CPA	CPZ	DFNa	DZP	ET	FP	FT	GBC	GF	GFZ	HCB	HPL	IM	INAH	KC	LBT	LS	MP	MTS	NFT	OPZ	PB	PH	PhB	PHE	PTU	RIF	SS	TAA	TC	TRZ	VPA	WY
CYP1A1	2.82075643088446	4.42869425239742	-6.85713486925188	42.425832206329	10.9948880843127	-9.3282678956008	9.4598007853184	-4.74646024574055	5.58537086235375	-8.60411341762125	14.6722271279054	14.3296451058592	-0.687157346679356	-0.996001315054214	-1.88845767076318	-2.39731749265563	3.65858091341009	20.6730145801457	9.83800178163943	5.94785836627177	16.6011948989827	34.1735431546812	-2.27140688834819	-2.49417356743834	8.39878766195655	17.5354313642983	1.42304204114082	3.3036649279794	39.6485911258452	13.7311234218357	12.6593231914663	-1.63895230242484	21.1322459072737	-2.92740718838028	-2.59280141002395	39.4067722269168	18.1264201368109	-3.34230854471675	9.55317565872463	0.742899292282472	6.4906338229276	1.36821196950325	-0.517717584200557	-7.88670721417125	-11.0886880658908	8.63720420177822	24.3693250410606	12.3803219193187
CYP2C9	4.17240752808346	12.3629900336087	-2.40641159985524	1.52444497033147	13.8423060857357	1.10725309649223	-2.31773572762018	-3.61598065092468	15.0092645205304	-7.22216507381167	12.1654230461392	-5.1892777232574	-3.77267024921498	1.20984342140539	-6.57194238885902	13.3191218695826	7.66263114867262	14.8550527597109	18.2991396226044	13.1611324791091	6.53088372649939	15.2463858628958	9.09005129518899	-5.74144040251884	7.37012802623204	-6.53087235419	17.2371004664991	9.26173625650829	3.20472658380613	2.44022549491279	8.42119403607371	4.07645916957661	13.5458674463624	-0.968557106765626	13.5965235437873	12.7619359045715	28.0816313363306	4.6532429055132	12.7807162795365	6.22038761637349	5.16603271534838	9.13839067571053	-5.14008360230822	0.80741606186816	-9.43722694286715	14.851030846625	11.3201847039611	14.4743221317227
ATF3	20.065867542538	12.6737607500588	-10.7208037042249	22.3369805147789	16.0255567807545	-0.358152144761551	-3.49980603129065	13.2532971091829	21.5476718739712	-10.2733264239929	-6.42631303477462	-3.00596506634622	-8.42988831159341	-6.31826724783995	-0.955021750726576	-4.2726109262479	0.207049643378491	28.5934802979199	18.3056450031946	25.9491584256125	2.60290119019158	10.189173256119	-7.51978197850757	-1.71225157791427	-1.8323811204585	-8.53149100593728	-1.38843710517722	3.2456319008425	23.2477364834385	9.64038828221736	17.1249966606877	4.98285237167689	21.0651911345483	-2.66678256353283	15.5961463135479	21.7874722974463	20.9734893114771	15.7579253940511	1.24526254623403	-6.39505386935945	27.2369905547089	-1.09772057374066	-8.39614346956147	0.669717725917291	-3.82780750770768	-2.90152382396728	6.27844530373271	6.86592079546769
C19orf80	3.89177279613465	2.85697573566391	-5.28044993882373	10.2270157056779	18.0638235892312	4.9847130128943	7.08997657198415	8.71629776083665	15.8125024728574	-6.72723168259226	7.17105704109733	1.0186205352291	-5.72361654444936	-2.81917061687272	-1.02013667590692	3.69676356261785	-0.286418555899576	17.4052625931702	11.6089974655539	14.141176179104	5.48890309866623	-1.75590280048372	-6.25312364033633	1.30871941309885	0.625801838331698	-2.4500672416997	9.00402284429548	1.26528523732542	23.4143010494496	-0.028648534926166	6.5191669137281	3.23755833195024	-0.533251884968609	3.71001525151137	7.43587612432079	23.3158842389968	15.5923345960284	8.50207734032395	18.3772595910906	2.37856695518122	20.4238404919027	5.15106995439992	-5.728529757358	-0.0673417589848686	-7.05843892132167	-3.54576230260046	6.59340412875037	-2.01420780234485
ARL14	9.50490259512196	10.4211511633598	-10.1136561334728	6.2510946879758	19.9763767443816	3.2373816022946	-3.57604734849436	12.0444320543337	12.6479143396277	-4.01258623082895	7.07928752552309	-9.49477274161945	-12.0693194455318	-1.92339831664713	3.65598077024639	4.61832674698268	1.21626188949057	20.1509770474317	18.9721530384928	9.84691188217314	-1.10308765522752	13.8453806232942	-10.5530968394328	0.268618113787813	-14.0724496110319	-6.26461314852964	-1.69397418039291	-5.77445130143424	16.3807127538846	4.49627941526601	9.19693150277638	0.0210885389331512	12.7928210189836	2.87709488776057	20.1901289592458	21.6789389155859	14.3615247882527	6.5137151598588	11.1053692013374	-6.50698995873042	18.7310408436475	-0.494422095177786	-6.13209996797726	-1.47349317710572	-6.45905093223607	2.02235637658774	16.0263056852276	1.838617739947
CYP3A7-CYP3AP1	-9.65822878838035	14.0171140756367	-2.32335139377403	-1.98971375089984	2.26832137712526	-8.8048696047808	-8.65587697890105	-0.389672697214978	3.51349183034644	-10.9735225813686	21.0217393520931	-6.79891447714865	-6.22693018651962	-6.87997117284983	-3.67198083628882	18.0910647917224	4.00180091120096	6.48090701342034	11.8493723416828	4.33926764751758	10.4204990078892	19.2039592544835	9.48189465270106	2.31316349469972	-0.834997738551355	-10.6926948966975	19.4861313491856	12.7886736524137	4.99071049578951	3.82962266245146	3.10671352173163	-5.47914729330967	4.9244038457686	-7.86126739658862	3.8085653003299	21.5331887879057	24.839154260443	-4.05233228205942	22.4060000336119	8.40590896513647	4.37967901315179	12.6432211636652	-4.51555108805022	-1.75840555351135	-8.2613890944879	13.0570206970821	13.0698751577593	14.5266971486891
TSKU	-3.82941188532508	11.1884683606313	-7.50652302095199	7.99935834108629	4.93357306351507	-6.3988616491418	-3.42653643553432	4.53952660567719	18.6604547758926	-7.1200228739101	14.5337465542438	-14.7908623784028	-10.3917750766501	-5.74978245088424	6.0581421834003	10.9221471092	0.356898694171397	26.138188599177	20.3103731338691	15.6433972502164	1.59310920849009	19.2667519804925	4.39668865210645	2.91689456107614	-8.88611698772375	-4.76151748470873	3.12703096024255	5.18222969803935	4.87062092022799	1.34764684981086	-8.17111210195119	-2.58760024994383	9.05778077611803	-1.22756337836964	7.44498121171988	16.7745763509634	19.3146182638533	2.09445025487504	11.9784438050724	1.42273802371441	5.36302874967845	7.93410537198135	0.286949151407057	-8.48083922557815	-4.91606454268434	7.83110209396468	9.44796684474713	13.5585922126157
TRIB3	15.2156744831852	15.0873628986305	-10.5389324648	14.5441554630563	3.39032888116579	1.89382069559927	0.809266475932363	3.71647814682962	11.0371771973244	-5.74477110226265	8.54387583046032	-5.62222377906227	-12.2530111934637	-7.3016043276581	-2.56651705789253	-0.560112570327819	3.24109198738504	19.536916392066	3.27330186383157	-0.513062301751797	9.68349730700826	12.0846819562318	-6.32272482427336	-3.59656577940207	-8.37084228899205	-2.76086059074533	-8.17770147633962	7.84385322231135	17.735158317037	8.28505162414919	11.5260566668717	3.92378106786203	12.5408468521079	-4.96615594171018	15.5118546106006	19.3640539576901	16.0750568669198	9.94243823428665	10.909693487072	-6.38939588430504	15.9057095195816	1.86857690879766	-2.01359609682724	-0.22216446570336	-3.57970529761093	-2.17737578447119	3.26918562613724	12.1261558745174
RRAD	16.2517588689496	4.41986433043118	-10.0038427665933	8.3713224949297	15.1160218292875	6.80492905428963	0.603287107556971	-1.11603728081671	7.80361481207707	-9.26352089672851	12.0816141104972	-11.7288332187733	-10.3065208639016	-1.25437871842318	-2.70591583600751	8.4846476431933	1.83130067190433	13.2809001569758	22.4245745966308	29.77123831303	-2.51521798518309	8.57231948812771	-7.3948612286517	5.69525044905988	-10.5216743697689	-3.26284677059982	3.01349633909517	5.4202023214204	17.473081950713	3.38143815476539	2.33845585564614	-0.771961345717896	7.8836466554886	-1.91098177299647	7.3731842490924	9.4714260240377	20.0583213756107	-0.941786446072118	2.83510218676854	-1.44711915438008	12.3228264093752	4.15399816908909	-4.01863480539884	-2.90628726290845	-4.8386567079149	0.0436284379337071	16.9851231999246	7.53022576570729
PCK1	10.6753136828965	4.30533440518025	-7.01349575021382	14.1854028844044	19.6869996036761	2.95503125867089	-0.108245819394812	-6.45518589569556	18.4142619463521	-14.090107682306	9.60974285440469	-8.85165837723673	1.95926242181081	-9.19802373001067	-8.02881386695753	-2.61438618393253	9.09055208136736	10.9150499644245	22.9486606368715	12.4052571665195	0.258125547593869	16.9946380313888	-10.4126388520849	0.593567474290243	-2.42129221030524	-12.0306259961232	-4.12581154097379	8.09963319963861	18.7373122031464	9.66521977409359	6.34891572277633	5.65240004454175	4.17482595990627	-7.54196463068014	13.5146306016133	14.7947714647999	23.5030671988701	12.6954347096073	3.00216938136956	1.66954413140107	16.9799395342723	-2.04879506233997	-14.5203306994321	-4.82123906806474	-6.81225422672791	8.04753301596203	14.2639067614328	-1.65361905552801
CYP3A5	-0.163977939989584	14.6721520627919	-10.1373457851257	5.08440226772125	8.89106781010506	-6.19337664624012	-5.05214048742476	-1.14370886239398	8.20524613324044	-5.68077206531746	9.93307934310914	-13.2004799445975	-7.97958124366415	-6.76149667398868	-1.3785240644172	9.52331038667667	3.7821823053311	13.5427176103791	9.94596007150533	9.95792317424948	6.54149514384257	18.3246716394051	7.91750204553482	-2.58185761726812	-5.71169987649362	-5.70132579959956	9.72119904804793	5.65133812267112	5.55513730829122	1.49690662818302	2.14394294010134	-0.0825960723621826	3.4197220011118	-6.68998075333988	1.15574004745916	27.9204832470255	26.8177123657044	5.86612997922793	12.2547586962651	3.99160671656024	12.0474872739354	8.65997758293807	1.49145437545637	-3.54528303425369	-5.47338646416249	5.24655316342006	3.81645395926944	8.0587476453227
ANGPTL4	3.06727274339919	12.1189828327441	-13.9642194034817	16.6571354219438	19.556899853473	-5.86423430396433	-0.80723255810744	3.17661400604783	13.5713869178129	-8.48896376655239	6.5697076566236	-6.06548502129991	-3.22014446543483	-10.0732395930519	0.456799624416963	-4.16851034021345	0.956098884331436	13.0971612131256	16.534275225174	21.9765968498124	-0.738656638141011	18.7835950513404	-10.4299848101741	-4.53927412193584	-7.63576503118017	-10.6678563266536	1.35189412867482	2.73859915329521	20.769915968214	12.8793711725075	15.4710013955721	1.24050626245145	20.2164574306213	-6.18014717772344	13.7773923313602	25.1226841519766	11.2977397212914	9.45565269557561	-2.76293616850027	-3.03300624184568	21.3448838690582	-7.18504322526802	-3.75841044114874	-10.9472402019813	-8.41473496270353	-4.04443246838678	-1.5567269900054	11.5406834698039
EFNA1	12.9520919793929	3.98007652423895	-5.73277073191797	6.0649963907131	7.22779180639134	7.03229092179859	10.3392597498933	4.18120757223642	11.7267452253656	-4.09953656828095	-2.5259194518474	-2.73530061621008	-5.84032702081806	-4.78061725432163	-5.79732687615669	-0.675235639058775	0.781860606805136	2.67268843019876	5.50992308019003	13.4737877905601	-4.54080728130265	7.28054230187724	-5.21407884709515	0.886489379613346	-5.06476595263269	-1.65236211958561	-4.75754461488589	2.7442602375284	16.4700103808645	8.3807952015897	16.5546593988875	0.368312748512833	12.9269711349993	3.39762932094166	20.448739090681	17.2783560715573	13.1334101441921	6.37522796940346	16.0761019068797	-0.391355364367199	15.8425907116836	2.10505853205197	-7.51885156942113	-5.37173027808171	-4.81888665480985	-9.67241468839192	5.60402572689515	-2.03598690263623
ALB	9.06595177255451	7.74390930083787	-9.07850929098047	15.5020052280104	18.6449782018737	0.0344431180620646	-5.05013147480257	11.2020257927803	13.8164491441064	-9.12623484781303	-9.87512921144254	-1.96211795512195	-7.27898959645929	-4.4467830076575	-5.5779861613042	-2.17517794252046	3.79959232471766	16.8174960878626	9.63998873045424	10.551001166558	1.61496583875788	9.10416671621042	-3.41473037514872	-3.3433449165503	3.61789986507664	-5.30693260579492	-0.515260710222206	0.821509552976421	17.8340607702505	0.888324603412151	12.566604032122	12.5119330938111	14.0667053861781	-2.00554546690684	11.5899468329172	18.6089294976278	6.8045513980035	1.55450007377586	-6.03870304642057	-8.12033774499187	19.2168968146444	6.89391922891213	-7.40445143316092	-4.15245210108281	-8.03697009718708	-0.404070675628967	8.05104499118989	4.44075760251653
DDIT3	15.0778122607455	11.2493623588689	-9.31576144265534	20.0282725693356	12.3909433191626	2.03660089105516	-8.59733673389818	3.97642234353388	10.2101887115643	-10.0307244441977	3.51824461090269	-11.5099623955972	-12.3092869361413	-4.38372401768506	-2.20973122611464	-7.71754455009908	0.791869119392588	22.1108992189844	15.8576985717327	1.5460343166384	3.85892909765696	5.93630210391724	-4.54004233373166	-7.94734049608814	-8.756183371054	-8.85409369276176	-1.3144933463043	1.89905245431078	11.7631520708855	7.96821661113975	8.9624210191407	3.42328041598616	8.27168186227037	-5.01470724874557	15.5475859258055	22.9162814767704	24.5812646232204	9.0890412685953	6.45053917666133	-3.57666722711039	20.2617438673727	-8.85484237196306	-5.89726042639907	-3.71116655311868	-3.31169177866042	1.34020681728757	4.6937137853171	8.62699750814025
GDF15	7.43763749086163	14.5283833104334	-14.8939077410922	15.246625174766	15.0584150170015	0.497969563226377	-1.93326266864421	6.32738129713923	11.345598792277	-10.6128139198201	6.12792992909056	-13.1532707236354	-16.8718035795553	-6.27191288675341	0.662211885244291	4.49554767924173	1.19352815807699	16.6291090611765	21.905493207044	16.7730745067419	2.56514583396746	15.2849123787806	-15.5309566934836	0.13718510578466	-9.91914771278968	-7.6186926901002	2.81821266612944	-2.50744129517554	21.3427940105153	10.9908976991538	14.5846306060566	1.82290108529203	16.5082887502927	-3.79284859354548	15.6796781672034	15.9093334257476	17.6094123252887	5.57593733882573	10.7057138349052	-9.07811627141236	23.4921013021621	-9.64276667427445	-5.40189979650707	-9.41390744459748	-13.5082127786193	-0.547905412886058	-0.891447540065389	-5.23675918856789
RRM2	16.648263812419	11.7909125728918	-12.5336114238439	17.1078500608659	23.6677773295648	-14.074399612033	-6.91984274108781	4.75900811678156	20.6033303807361	-8.13813879216881	-5.51619611497579	-7.69830758832781	-13.8403358142756	-7.55423502362908	-8.6897195772746	-0.427185027121071	-3.59415713244143	24.0417379556974	20.2589276576439	21.6525606766122	3.63921196970941	15.9512274934229	-15.6121298042563	-8.36330183139427	-18.0532124341677	-11.9991973914416	0.318670495619561	-5.08439195446734	8.80882078717304	8.3600390233474	16.2176503609911	2.36035767863087	18.5224918064937	-5.74537681487338	15.4876746038778	20.7919534162781	20.7831587226615	4.33084292036738	5.72817075199479	-14.0314601961263	25.9612454583505	-2.01615907051319	-6.90962102845729	-2.36818207054605	-11.4809698730055	0.649101043077371	22.5170482024972	-10.9307960752133
CYP2C8	10.2204569692699	-1.74395387476748	-7.26079044228035	10.75262610531	9.69585942753709	-8.13042160357006	-6.15423766985379	3.8912069766171	12.4668683448638	-6.18229721494767	4.88799754882388	-8.13811400130154	-6.76757570671754	-4.15995548055467	-7.94964148706353	10.503370381915	-4.51171753923087	15.844926722007	11.4919215130748	8.04304821238124	-3.24443212718321	-2.06658663205303	5.7584975073108	3.91419668318401	-4.09150025788257	-3.37958331372175	3.81803488983502	2.21518450931754	6.25819824087277	5.79861914947748	5.52105760285796	7.42001877830736	10.6257814955087	-8.01859760616268	11.3888261164909	16.5761773812395	17.4280499535765	3.13577203533006	12.3446355818362	-0.770906546370256	6.59157613724004	5.32606771562114	-8.99632107966667	-3.15580568326949	-4.90845590315814	4.09484005722558	-0.245164353663261	11.6002888342942
RGS2	12.623979666505	6.04226512814659	-10.1805987306935	4.33696949991464	8.53801637396621	3.87216412053921	1.01539285468241	12.4602352176106	11.3724760984794	-6.95344544204685	6.69741001107638	-4.26029393542143	-2.83700130538996	-5.57919684444309	-8.3171845612411	-7.03972358958728	1.60770623951387	6.76877401353271	8.65460291682303	10.5282881714417	3.34452572110446	8.57697966705051	-1.43135554358706	1.85805458309592	-8.1887694219093	-6.73943671442589	2.78582555733791	0.298781067296613	10.8748916813633	2.55244338293163	10.5648371030961	0.634861225564554	16.6673492693379	-2.23395052837299	6.9081685303262	17.1899627366047	10.8575783970701	4.71492548475558	5.77982109061821	-2.64531967110598	9.35791021495175	-4.59272363597992	-9.11520732530302	3.1957724012576	-6.96867201928725	0.130393497073282	14.9228656468508	-3.29921561702334
CYP3A4	-11.7561499659555	10.7188896909296	-3.75548439804878	-6.47400807640226	4.69628098832575	-10.932851255909	-12.5666932014116	0.670320407598521	1.6853499388555	-11.2447694043516	21.3117436104693	-7.86351073349195	-7.76086670319483	-11.0390203497067	-2.90677074831107	17.5711035557294	1.55631336749558	10.2434110996	10.0158435883281	4.92658147355965	6.8399564660679	20.172200499667	12.8463177385876	1.85137417205309	-0.568115602453554	-13.5691062448803	18.7435253416799	9.4060760512704	-0.806736443902404	0.348634570076438	-3.19484644499691	-9.99079874808951	0.226206850998111	-9.74216493158976	-4.60029154348785	22.500457319984	22.9218163986903	-6.50220963711342	22.6849602479292	8.90914007697162	4.52994306970679	17.671993400099	-7.9260801485893	-8.85475856147605	-12.4675687987664	11.6846872344942	13.3242078821882	15.6311056545374
CYP1A2	-0.602538036687109	5.29453277050461	-3.41085662339584	27.9872199814117	-10.0688621602989	-2.28209829070427	0.865830681677821	-1.21981245178426	-8.1706379019763	-13.4666061030047	10.2595832872842	8.4977437373861	-1.97430545337335	1.10744816810718	-1.68815419731741	-4.97014237077004	10.0237051544419	0.555465928517886	-6.01327942371268	-6.12746178470927	15.6939529766041	21.1092134696243	-4.09148789462688	-3.97817631536132	7.90527320036663	11.9980090786238	3.00777862484138	-1.73370091196071	27.2608290897686	2.47342958857686	8.52679192225308	-3.10477562078188	11.0194393117682	-7.21558273912424	-4.4312114338663	30.2316466118589	3.32020056609707	1.12400933380823	5.24651375390478	-2.16447563052514	-4.66183670110138	-4.27674334076091	-4.45620640015304	-6.27600079662837	-7.26807330958091	7.84858656457258	13.6489889023746	4.76531521690037
FAM13A	7.46157457273514	6.34775587212419	-10.943359383246	15.2067163371328	22.3299579586073	-3.6716188156632	-4.73185117281194	9.11391911403604	11.6758275388793	-7.28738760079848	-4.78261262068061	-3.89814048828718	-12.4234104428233	-5.74903790974605	-3.44156872443447	-7.80965508435656	1.87766223248788	16.3728197601045	12.6335130369215	14.5790545143993	4.95582977255004	9.60149308353644	-9.13847088393915	0.114064787554716	-8.03599262952702	-4.84853219787839	-1.0665801388946	-1.49635784749784	8.4497279387344	2.98748080509115	10.5260381981234	6.02103856419024	7.38708245666184	-2.56283827575177	13.7732660495331	21.1920609496698	12.376944509324	4.20564265286829	3.39619357925132	1.53220499719215	6.62087833011129	-3.35142651542997	-8.60629392254368	-1.94923885032641	-7.09829469889296	3.82079536534838	6.53509650704014	-7.014296837097
ID1	9.08969149049125	10.1418723439049	-7.8287900082372	14.50353866814	6.70722135068098	2.44591489377101	0.0561232560862095	7.8118985618637	20.4177538702863	-5.35799784679458	7.47488141094794	-4.41837609036776	-10.5998076932171	-6.75572823478729	0.751900758468388	-7.87904155840576	-3.03099643165944	9.86806587596929	-6.72339290226465	17.4135245880885	3.19161675643292	-6.58096039245449	-6.62471711617101	-4.19565077647774	-5.21198263364409	-5.38369540904608	-1.03897304640377	-3.54011902845046	4.58601218822008	3.69642184890204	11.7915166215131	1.80292004582568	12.2781397783664	-6.35988811302922	21.9696142000177	17.6828145748464	20.505600996138	3.66597019636001	2.68540717117038	-4.74326573385848	16.4382377667428	-2.40244027448896	-7.05606683698685	-7.9564436591858	-6.25143054626527	-0.825714178879952	10.6554721373985	2.83706173703829
SQSTM1	5.92539045331236	6.53463477306163	-7.29040598602714	11.1038839959889	18.1333879803385	-0.121944372557731	-4.5014013688182	5.55908995989509	7.65320783879309	-9.86516341211092	-2.64498699560139	-5.0764334775184	-6.71155687492623	-7.17369497373744	2.82301045926653	-4.92239958359394	0.281339378444866	4.04151503615283	10.330779275954	24.1517164568032	5.60215903122285	5.87224652521964	-1.64420887018742	-2.86665723068186	-6.2233129412758	-5.73026468501414	5.07370713201083	-7.1820653063851	9.98753183134078	4.37849578142902	7.43932332037728	8.58102607669966	-2.18827916338603	-5.53465744882806	15.5207898930201	17.5699797366908	15.4931106747725	7.50662084815381	-0.906231924605676	-6.41425358415727	7.48609863507186	-4.58894884873725	-7.41793399592243	-5.31050887181101	3.15728673399259	-2.48722120488704	9.29457707750713	0.870256592299992
DNAJB9	3.85833330473571	2.84065297768108	-9.61456063061033	13.7381791772754	10.2583661070073	10.8959685992992	-8.84117639802403	8.25868073329829	8.90829591023851	-6.36617306404186	11.652962770687	-0.466409010662584	-8.1134458238126	-1.85662579802309	-3.70430290644669	-5.31186316495359	-1.32924077908155	15.1930415381505	14.7657916082758	-0.55079808931113	2.7799737497704	6.78664684881888	-7.59915987225588	-3.88571982626657	-6.98162325865256	-5.60586710541438	1.36636389344488	14.4179633108523	5.15888772694735	1.90980086257653	15.3690721714962	7.33313464348997	8.87949585149118	-9.64169571964879	10.6933621351291	25.3270118995038	9.390303975571	-6.10788906852002	10.9317051883045	-4.79914987445515	9.98541880426706	-4.38605469000668	-8.93919844110557	-4.8656463289925	-3.88404757243626	-5.79909624303669	0.706065239619205	0.472410633843115
NDUFA4L2	5.05843839958801	10.4155782822855	-8.74006490659868	6.15895263567419	0.128792148314153	-2.33857324005035	3.85193044337648	1.8145625846875	13.4016849711996	-3.85940787208308	-0.363604132718866	0.128768394291528	-10.8297680307825	-2.15639784086226	0.90520989150615	2.00291561664152	1.07550078229455	13.077557959178	3.72130350701251	7.17698202322971	12.4142404018487	1.63573470205942	-1.04607075185133	-6.63790302176364	0.916461894696502	-0.513229395433381	12.6178545977056	1.88669235714261	9.91721963038503	1.51570021862262	7.3668163949076	0.720829344636845	6.04953049461674	1.22857605277275	0.368379219643103	1.51609015372204	-1.54521379742206	1.94368593727396	4.1014222715973	1.96319730310364	9.94076113564851	5.56914146379041	-0.738416712304867	-1.98510025909811	-6.34597875977388	1.34283248308201	4.20857423937785	-2.42456466443704
WDR72	7.55535967418985	2.68758951530219	-11.2936554677596	7.22550174137571	26.5333761626103	-1.47755839419232	1.76215648275289	4.75931010458779	15.8764261672625	-7.31619786406802	-7.3821829065217	-1.27558300502065	-8.34649862096411	-7.92288782188866	1.57416430467147	-4.77768176442294	-0.508410563749965	11.6381729936004	16.2980912934919	11.9909619627432	-5.51088822642151	8.4009389204904	-10.567661361679	-8.25235484424167	-4.2149579915392	-7.20073211494241	-5.3372448783063	-0.545834557254853	13.7587621530296	4.56530107120648	5.08559026276512	10.5947507080458	12.2058118142215	0.0545848969367935	9.64984744602014	18.6696005334185	10.8569007805608	-1.57495518200466	-7.20694566250994	-3.49919036088104	20.2552291615481	-3.07346310616878	-8.64423012223672	-2.81445008449836	-6.85303682815298	-1.13046455078486	9.09584189984913	1.41775353051282
UHRF1	0.453219914562084	9.26346245004996	-9.23403904359382	10.797742764394	19.5750509543109	1.797328057555	-9.87357088443095	5.8467528624097	6.73721976047252	-9.0241223497125	-3.0228788997876	-5.15219256530624	-7.99401887752811	-6.52491268156125	-3.76086832126671	4.86592736554913	0.857232544981628	15.1188318848217	18.5352941957585	11.6250050160364	1.3606071829674	14.0938570828608	-9.27163729315275	-6.64323236503632	-7.65172695268796	-8.89172329501911	-1.41550096959436	-1.6904103214443	4.51951195011351	2.603835727503	10.6539427498207	7.03335056156597	12.2505652285329	-0.353911481672304	13.6359464298943	9.6387143841409	15.4092332436847	2.5111327202805	4.80840064679189	-2.00475371426661	8.06741805243078	-8.24358225429659	-8.93717342035432	3.53309259839587	-8.29168354738354	4.35424090605567	8.98153603814658	-7.22606730896698
CUX2	6.1317648195956	-0.101866802946796	-10.0682766683139	13.3444090945794	17.5727229365461	6.14808372700504	0.628613556907734	0.748523555370252	14.2566628532054	-6.3339810643037	-5.90421012644671	-5.82652394591784	-9.2701023961669	-4.98761321326597	3.785853816379	-4.28298954938671	0.573717022100228	9.79143230213568	13.6063676109452	14.6274124478809	-6.73730350400088	6.67612090890488	-3.93576508178878	0.104362760877954	-10.0208434972466	-5.25097568417527	-3.1262825325146	-5.60413624308872	5.30600045455779	1.03570108924436	10.4671162423008	12.111416600973	1.07667998787136	3.02868934926	14.4497566289642	12.2749522485564	14.017938850457	0.258899967324707	-1.79254979826616	-0.11973776129029	13.8236377121043	-3.01656751968397	-8.6118848449952	-1.84379696173203	-1.81944018767175	-2.30403444228811	9.34505495049818	-4.85890872145648
UGT2B15	15.5356381301296	10.3588504046254	-10.7916074563594	17.5062903183258	22.7627684825893	-11.6497375660402	-2.13702547924121	10.8936630413141	18.035796572638	-8.11371495321363	-4.42714012129034	-10.4970209288663	-13.0184409035587	-11.6995277941385	-9.44010762635045	-7.89813370421036	-2.66430010749522	25.9501825896365	12.75418068215	8.49086198196475	0.232426717818338	15.2506477677977	-11.4420377115604	-8.74751261258598	-13.8567427352633	-11.5461365411042	-6.82685923257175	2.16929049286264	6.01208051113322	4.36181197540518	6.15898201954544	5.84160709605911	14.6482395178632	0.395606817808993	13.7418170020124	13.8727160034098	13.2704537979414	7.69892112982357	7.34856332953974	-12.8415546699716	25.8500045546827	-8.9651554520102	-4.33536992321672	-7.78831688738564	-8.78823631086721	-2.33930378569415	12.4307626154934	-2.9759545943925
IFRD1	3.34988408300665	14.6795808725	-11.937716831002	15.3121772687591	1.38599590094022	-2.88148202077007	-9.58061720096003	-2.16833061247023	12.7873941429893	-8.58120648023102	8.67426135821602	-5.12719225996667	-7.93406093969933	0.701616192859408	-3.61730799477677	-6.78016600774525	4.81954727246515	22.480500906835	2.13853663383726	5.0284642278119	6.08309349581247	6.0205694201844	-4.14309077733897	-6.75374744484611	-6.37157633884584	-3.64111368834114	1.24343928618358	5.2731086911075	12.0468533081625	4.69621814030847	12.6744604830186	3.59242520429702	12.5299003005499	-4.78651839808281	10.5420055041455	19.3118088994034	-6.29031136720777	-0.124027591922264	-4.00957282831722	-7.15672262748718	18.5419576898087	-1.2527611284075	-9.10715933293346	4.658130161112	-4.55100626498061	-5.71184831530618	1.20115787625858	5.05967891961158
PDK4	4.23573448586646	-2.89441094193148	-6.01292953731662	-2.21298882783204	8.8494748581726	1.63239372314341	-10.1679188516979	4.1286240650684	4.58430885260907	-12.9089609748764	6.68515926360955	-6.29912452781059	7.17512267815419	-9.48846275972883	-5.81087561681885	-2.85129461542329	2.5362838368799	0.857301184709591	5.446859605027	13.9418207530596	-0.361015423185533	7.66062430992036	-1.39832607536757	-7.30780936799211	6.15815911982487	-11.1593225256598	-4.09171628544579	21.5588735198946	3.4446798838642	-4.75378569332503	-0.232231762799088	-1.57747759728787	7.8621927596736	-1.1298542111326	9.98042407076105	7.72161359065578	7.73759190032323	3.97137866774456	5.94192599155256	2.17546142448383	15.61589755938	-0.618740711120097	-9.77979664305217	0.798808042015269	-7.48276688231383	1.27754698669222	19.6904177245799	16.9710408691375
BDH1	8.96535017974027	11.9404129553108	-10.1323403230756	3.38328601439582	19.5497172099925	-3.6776654406006	-5.08737275785113	3.88474649745987	7.2411278759355	-7.47349345583316	-4.64962739691788	-4.76072587170639	-11.2204594016271	-2.95151382476886	-1.51116359960389	-0.594059527263447	2.1857414662487	16.7686044676763	14.506863650134	14.0123553616383	7.26308010931769	5.98059759248831	-5.45308285000174	-6.02885411599711	-7.45866545334709	-7.28351117321867	2.53933763309091	-3.89195409856723	11.1357639945425	6.52998253127774	6.65880553699169	-1.2452242007347	5.06142289161799	-6.83526559008758	9.91078490090985	16.6178665740101	3.88729520778845	6.84209085250697	-6.05720320145437	0.380947008292063	10.4222703244389	-5.29500173925534	0.120433112036542	-3.78902897869532	-5.5996520411532	-3.66890015576491	8.16810666799183	-3.93872764524778
MAFF	18.5956176675663	9.28326163747273	-13.7115924205742	16.068898662215	7.11440342393545	-6.04915235203056	-1.96659989621071	4.12779819614326	8.88805248011316	-7.38353967705434	-7.68934215165482	-10.5586619092407	-14.0830886193138	-5.01878249169676	-5.66055961219943	-8.89860012528581	-2.67625240057097	20.3485042113736	5.08536329324771	22.8360372526736	-3.37834840002953	9.79898366893827	-12.7227038100834	-7.21985355698678	-10.2516416631951	-10.2225874556658	-6.05414382394545	-2.66380244760722	15.4214050678775	2.04573777567617	14.0255381722246	3.53988295288797	18.0122592993758	-9.88317427898071	16.6820286484652	17.4796309447117	9.8695305966569	5.3991181446878	4.97421866226278	-8.67232741278539	32.9278505271238	-5.11685509956451	-4.95673505689845	-6.12133958118655	-7.25677327299475	-4.68557131596692	3.86209457570001	-2.58450590937682
FILIP1L	4.57180324577271	2.05034419972875	-10.1958949254587	7.49304214822806	8.6308024574038	3.55232922210308	-2.45284884236338	6.24324873691652	10.3787046693012	-5.90835381879306	8.29021989302431	-3.81005215468417	-8.56151690810596	-6.0980648790754	-0.75623477634926	3.21525710812677	1.94589891426745	7.02357351438525	7.32395112188654	9.10493868277988	-4.91076093729949	7.1949133993466	-4.05903035013246	4.78670946955675	-10.5562148583854	-3.36085682632463	-6.56871188608223	-0.813736562950666	13.589749348917	3.61997168300999	2.65903245185896	-3.05433574229459	3.56679945111223	-1.50808807553122	6.83397292385321	12.782749792914	5.56342488778902	1.25259373921577	0.451927003872257	-2.93370687086753	16.2673897516747	0.487200030151742	-11.1741192318624	-3.9539141867818	-5.03988088923844	-3.03464904012811	14.0147518072171	5.39482296759436
CEBPA	-2.4314076490555	11.3698499322292	-9.48083315655096	15.414530250118	7.36867774354352	1.47431015683649	-1.26775999740027	-2.02863545696234	17.5471444842948	-6.48227843665652	7.75113514319666	-8.2325064523357	-8.06583471224685	-6.43144216889772	-5.2604432966198	-7.86487750815054	-0.628877189966129	7.48512047520907	9.83131714710886	9.55246740402683	3.68334413248401	13.0347126467713	-6.29087455764358	-6.20861959884313	-10.0161824695041	-5.17345721129253	-0.41162718797657	0.557730538645725	13.1913899802539	8.62364969317544	2.82008374067837	-0.641324881034501	14.0697523339141	-7.12595531818592	14.9786935926236	12.5599133212553	5.08311827088392	9.17997829456428	3.79158000063946	-7.93251197284482	5.73256329829249	-3.19838465073255	-2.68904514554758	-9.41516556501122	-0.576851100545078	-1.85251723501687	3.95311999845193	-1.99106976917379
TNFSF10	7.53329278858198	7.22811541182459	-8.11556991273638	10.6378393519106	17.2142712249894	-8.14010067610405	-3.42412259621938	5.18433934226642	8.87995017603856	-4.65502620175101	-1.43423644745923	-6.111103480535	-10.8313368026516	-5.44275068732404	2.9410118857773	-3.7744164665749	-2.86027435679168	15.6942865885558	9.89735651862778	11.5575179057855	-2.93514386946153	9.21684941592294	-7.2061862020519	-6.05139076717989	-8.76710588768698	-6.53860899258932	-1.74656642584807	0.342686684641105	8.90290142371087	10.1342283170332	9.88018450202529	5.77280332434883	5.29258209406303	-2.75730464818935	11.3116585523437	16.8285454498641	6.19957769999886	3.34851174712513	2.5761163766608	-5.75198217263144	17.8703105726805	-7.21886451458446	-5.56153178671425	-2.40354959415101	-5.76688397639984	-7.59426350164897	-0.147597356730065	-1.93760976459933
MLF1IP	-0.903939521763322	11.8561357351871	-7.71042123378956	5.95316237126267	14.1395371967215	-7.36318865613038	-2.9831373429593	3.52956439823337	7.58200840784775	-8.07465030198821	-6.90704570554788	-7.70914373843232	-9.13344440377614	-4.98425096861667	-2.82909403052121	0.664756161893241	3.35249583790906	14.1238760224899	13.6640033868662	10.4953386145789	3.83587538490305	14.271865992533	-9.21597628910016	-6.38534757469321	-6.10742510063208	-6.75213008700236	-2.92269259095927	-0.926420370362507	9.07157529535731	7.16878761600326	11.4378876807062	9.482647599442	4.49071452763485	-7.25824726336439	8.44974670158679	5.49455092930518	9.19425173895496	0.951778220546094	3.33985983987278	-7.28173444447653	12.7493901358549	-4.53177675785653	-2.07227065358775	-4.36043795512176	-3.09538690095522	1.4093485292424	6.49264645099094	-1.90050947141258
TRPM8	10.9132319870775	-3.05123988124561	-13.3787241823659	8.18789508780547	26.4572509571163	-2.17834893466051	-7.45614658170663	8.72484241262012	7.70632425377041	-3.22106013207484	0.0517877590422646	-9.57402242048846	-8.90612980032442	2.19196209462367	-0.356480943164318	-2.48519674322473	-7.24736110923682	12.6078666599488	19.4884860903411	12.6535498890659	-9.98279430002345	-0.402926695911036	-7.60759625157703	6.06933308705544	-8.72449668225615	-7.75076402206539	-9.62157442487861	-5.47578233816035	10.7191395881478	2.48298780739412	-0.968357661441299	0.814472439283247	-2.21177325131594	10.6138797770063	11.7137713892429	14.5689102249761	17.7830872816156	-0.971721319929843	-1.35438466964117	-6.99104910148712	5.89391665864631	-1.37534095625118	-3.19954404479734	-4.96760477488348	-0.500967408461422	-8.6498085987794	17.342023677659	0.476586342088167
LURAP1L	5.49911515961705	12.0903591143807	-13.1254496244567	12.9797380385343	10.5961300070539	0.981716863410011	-4.79983924251377	4.59699485148843	4.18643151837219	-8.42674305556951	-3.77535895962592	-7.61967059321657	-13.3350839211817	-7.11629940722548	0.111092663332357	-4.2852662324465	-2.5222185558194	17.7504386096367	7.75870058381754	4.95025565530351	4.43943393850457	7.4002533606951	-8.85730670868958	-1.8197957226952	-10.8308157721828	-9.56706849926404	-0.998046480382952	0.127609654199977	10.7862793197621	6.3293096444189	13.8283942905225	3.11120538492999	7.5630332225094	-2.79422215213725	17.2075913040077	15.0131467327536	8.75295548647611	5.27701280494016	0.914458420883696	-7.4186071638539	30.5161269067711	-6.7058595412384	-8.37483996580057	-6.04520519849466	-5.14997175076017	-5.00566752458016	-3.70982818363627	-4.50639378447285
UGT2A3	16.4518732436195	-3.02253094001247	-5.60057725833229	11.5082182602431	22.1975518916317	-5.05343059195432	1.9831520899993	4.32556562878468	9.02172910841592	5.24134742423084	-6.39468561666532	-6.76111900731304	-1.88268871405321	-6.59755477893383	0.416978534118885	-7.02922847942008	-2.51001021181822	15.202833708274	15.2049933164361	11.236784426749	1.51330244111861	-1.78551235916237	-7.19641843512347	-2.3667940343238	-5.57961022027064	-5.22048154307468	-1.07486124858734	-6.74034614810851	1.55066007272742	-2.79306155439754	-0.445918380149905	1.69378973353656	4.51497551879956	-4.26191331760166	0.663080353310299	11.2371824557974	4.19923470267571	4.64374793175404	-1.40357457974629	-9.22874875654664	9.26107575884913	-4.06574921596201	1.63034729922732	6.00970106912345	2.74870766242211	-0.911364662793991	-0.464120831346539	1.88996225328818
FOXQ1	6.78960052798459	5.82376032300569	-12.8824363901135	13.0436028464389	18.6848238252727	-3.20097474582642	-9.08753906304239	-2.0494551353533	15.1921983447966	-6.98454535515949	3.86930604251196	-13.6783890838015	-10.9035024326982	-9.7275158370782	-3.10391517764924	-4.27145475689032	-4.31844261527633	7.18274211184737	13.07740704645	13.5374948702887	-4.02329266611058	7.90249399596591	-3.52858075395764	-6.48828198575379	-9.18969928761908	-6.44426484103964	-6.58595105086951	6.07916878980338	7.57980646172883	7.47257534526298	1.14998717910682	2.40351264268401	9.63764236977371	-5.21819166278002	7.0811985098825	17.4642975208046	11.6413896151533	-1.37434572165758	-0.57745826762778	-8.8556042442641	29.2261194184874	-0.505098798035963	-1.87382548702803	-1.89946811404504	-5.02563837048293	-11.1979367484489	11.6678477220842	2.43895961424144
ADM	15.1556014813129	4.8469752704302	-13.5531402630877	6.70661251993107	9.06073791577544	3.66241786617957	3.2318892854969	2.0636189526253	8.60388044902369	-0.880491991050755	-2.34183711909421	-11.4714111523999	-14.6952209223119	-7.10941870374181	-7.87438870419281	-3.03668965469304	-5.74331258138758	-0.774265504544232	4.29439248378498	0.538993227878253	0.485975336609116	1.89619877523222	-7.55337289676887	1.87011327774792	-9.11949476857079	-6.49364595317364	6.88090543131309	-2.34350197134976	13.5910405807803	1.87900065666668	-2.8637871318642	3.81041299974622	10.3073095682727	-3.5995926397676	15.864288114717	10.2434302355799	12.2626071272104	7.21955312450834	10.1368813229159	-0.300996767209265	25.6427164298619	-6.79994777243541	-3.34142530015633	-2.01617710108948	-0.723905337249414	-7.42835153335616	9.63627366059398	-5.67937502316564
LINC00273	1.57331655958489	1.08804871952415	7.48748880132703	-7.19277453221311	-1.28463010110663	3.90229218208781	-6.23001675670247	-5.83347723815001	7.37980527276308	2.97327248160399	-1.72559315919719	5.44905112393968	3.18306997318143	9.9340656818757	-4.98060723412765	0.671758239596034	-2.3957417949835	14.6611917658273	4.02072740327169	-1.54863147438667	-0.0880743431527318	13.8749707769745	-3.42439864407593	1.04181867745552	-6.50905104381897	7.24788007373195	-1.82091375852511	-2.99763365574765	8.65462289990097	8.82453814173557	1.43371449596116	-1.56067132535367	3.06643751515436	-10.5697587408387	12.3995941844482	-1.98398942046954	1.31219276867143	11.2047916430065	8.902527321434	-15.677013021858	-3.70692431240067	7.06504155779169	8.44811133736087	-15.9323422996485	-6.90114911185422	0.0715409899982369	-2.06343940944157	8.35186897464576
PALMD	11.1412969357828	6.37156022696339	-13.6123095298245	10.7812014139912	23.5048888326767	-10.3692561667351	-1.31520728318036	9.29336249415454	10.4377049115733	-9.24653902707002	-7.63709478277424	-6.73888729049	-15.1667469966208	-6.34613535458772	-7.32924226520938	-5.55119586637738	-0.546182761654196	13.4221020127024	12.2203740628816	19.3169108297317	-3.47226380468243	-0.529814715168492	-9.40989370576088	-4.2132803732773	-13.9157457943059	-9.54676520648369	-4.92069612070734	-0.217576216487426	10.8927561614419	0.940247005731294	8.98532507464309	6.37112011956482	12.8421178860084	-0.473929984525483	9.42385002503057	16.0327944908463	8.81921206731506	2.69243672184072	-4.97610844032736	-10.1976728519886	30.5257960695354	-5.09132469948589	-4.84611243122355	-7.61648516881546	-7.29224644579564	-5.89856643286876	15.2414705852722	-4.28612340657331
CBX4	3.67379361583185	12.9761151547738	-14.0492925873795	15.2698007782131	9.29044354211611	-10.5104646181359	-3.56923884113058	-2.48902877379231	12.6587169282934	-7.9706331689803	-2.27771355610893	-11.5156181028464	-13.6999383604391	-12.8495877343451	-4.34641130337864	-2.69077513132422	-0.259132320966311	21.5611665994176	8.44548539789983	12.3796574818621	1.64555922661162	6.60808184649972	-6.06452555291825	-5.85151057389405	-12.9301648226722	-9.83072751832869	-1.21867206953	4.36564194961623	21.726489833397	4.35853241675992	9.13189730839531	0.280442868506377	9.35117476185432	-6.20621443198424	13.4979482465432	15.8896260936937	4.69006769172492	2.84574392217663	-2.06898172398827	-10.3862598816736	17.4183602767931	-2.35671848434807	-4.49112516862644	-6.63157870273596	-6.58636136667048	-5.7832989392031	8.65033215076611	6.8739674645686
SLC38A4	8.37462671208054	-2.96814590041784	-9.26922938558723	8.04924853994543	16.6712952505813	-7.01545467296985	-7.10543556503206	3.31135165007492	12.6109422467894	-6.17318265934673	-6.55092454089267	-3.74146410770354	-9.77626433666858	-4.62883141823011	-5.1342379860182	-4.78218202495779	5.64918438649865	8.93800101386211	17.2471432463695	9.13902849643568	-9.49128084154334	8.83221117548145	-2.91616435295234	-5.91807575633225	-6.22777829408765	-6.63342059734169	-5.1221498663532	-8.45669025282445	7.11256086100109	0.017968602483581	5.05100752742887	7.57908816506544	0.824484128595454	0.429385589413315	7.71041895604824	14.505437582257	12.4552527681433	4.55811071071302	0.122635739435628	-3.95789426113998	18.9078619256724	-6.05073628555942	-9.97581126411699	3.46249853618878	-0.388662713747376	2.8808091348091	9.26147602633311	-6.3048393395982
MAD2L1	6.32507893966051	6.27543047324255	-8.32165728405057	11.5612388238785	13.6731794806996	-6.0013472487756	-7.7841516929268	12.1155875143757	8.17459201979507	-4.27333829382372	-6.19776547310217	-5.95728340741251	-6.50656926648647	-4.8850123307699	-4.82498131824328	-4.00612179756504	-1.93341074183719	13.9754043593015	14.5812073235831	12.8790439376394	2.53033926238953	15.1252633465415	-8.6556439771146	-8.18538867957047	-9.59472044398314	-5.0073860663454	-4.72960321543613	-3.46690917652222	2.47015797214489	2.58998141057219	8.1402818388767	0.913512449477317	9.56205933276323	-3.97069618758652	6.35460170991873	5.31837564439165	7.24074240021995	2.75988467858394	0.304110894875746	-7.4774782985078	11.0810666479373	-3.73957623454163	-7.08734627781386	3.74852140079556	-4.09294581921872	2.01412556849294	7.62152512156922	-7.6080217171353
BHMT	5.93503309998808	7.09041264298874	-12.7260612321606	15.3702078863396	4.29211795139335	-5.95203425254326	0.656503067254437	6.34183354031807	13.9169898582166	-7.32665166232688	-10.6674717897356	-10.4095253537879	-14.0348859899014	-5.80828093117724	-7.49061493791854	0.199031253821506	-0.448372240633942	22.1941924899106	7.88885332479642	8.08221891858467	7.90385106373799	11.2666890743435	-11.2328641310615	1.01092219886205	-12.7025941044341	-6.2771251713655	1.07562142677174	-1.93964140347307	0.411646663725605	8.28783913156475	1.54732091961286	-3.66885082830676	9.16682471662996	-2.54563023931537	12.5929905144196	10.714300708857	6.11525578626413	5.27587808837973	4.60456868335311	-6.10187586366616	16.9206427667156	-8.63583730017542	-2.62915166474736	-5.80064555498474	-6.51487108139316	-4.55835311953175	12.7941642276181	-1.21604453264327
IL8	8.40792365971785	-6.74586274316868	-10.4303477229286	8.88725807500362	17.8562246117867	-9.1818880824878	-4.51605336051183	8.87742575411185	13.7337526600171	-2.32393805084023	-1.81166531975858	-0.891865720085199	-11.0221281791474	-10.8633895108956	-8.29828438563685	-6.68754477644079	-8.96900532494544	11.126746167998	16.6451868017384	15.3086938369846	-2.19844383068173	13.5995840587396	-9.8963353755636	-2.86777493736796	-12.4148291288278	-8.58363977278139	-7.07142329232725	-4.26191837672121	9.61437476407536	8.04860417503711	-3.64876235759968	6.17942154880913	7.3318566301185	-11.4834039944548	12.6865339429064	20.8011174780201	26.9120253296472	0.562117250221911	3.95977258264231	-7.3633489644148	22.2297400699009	-7.17138425414462	-10.7682930890245	-10.0998942043868	-4.52674234838158	-10.1588312160612	16.790186899861	-3.68990416358188
EGR1	8.8020739522835	3.56712431231339	-14.427895132593	14.9073710009809	27.2475582387649	-9.23560688621773	-10.0171243841341	2.67118312929821	16.2779420190176	-6.28684577544335	-11.3625168110876	-0.0856667631123837	-16.7514062392566	-8.47997796388383	-5.96646869486087	-9.61891547924631	-6.78997999771423	18.355046995169	13.2133114577329	26.0458182723108	0.083271316056555	12.9697419743856	-10.5026882889317	-6.85605165060201	-16.8316532002729	-5.83081290155847	-13.3461902374591	-3.72900197924443	12.9260143165498	5.58388817469589	8.62456787169727	11.0710885788179	10.7253095317197	-7.83877901396584	14.3873513091937	16.0579240373582	15.7063348969543	-0.673444652017826	-5.07001447423611	-12.7669471656529	37.6724031075397	-10.0588682538561	-3.41353649272401	-5.6299465219451	-6.86673706900125	-13.7172243914399	5.28975371634898	-10.0735650370116
SLC51A	10.4044016435883	10.5314726471659	-10.949807610285	10.0361742475923	16.7118311514219	-7.24286812132013	-5.01501174600415	6.77667439878805	14.6928535858488	-8.88097662257717	-8.38557036252973	-6.80349212328478	-10.4396468961799	-11.4694180367855	1.01746564034394	-8.3997236976176	-4.70330100258068	16.622919157782	12.9368448258159	11.3387259097708	0.936481951705893	3.50736744683411	-6.70694892755846	-0.768058383930903	-9.20794598653379	-7.78360117305431	-0.13558424064229	-6.55683881626333	10.2244877604465	7.26877615525853	12.2012428017968	0.791162421347721	9.60805741382507	-7.19731439537979	13.4115915119429	14.2245311600009	8.96152523143859	-0.749891141291608	-5.93201884658581	-4.56284414383133	10.9593557361195	-9.99235368666127	-1.28717198030987	-3.99254436690721	-5.26924457969089	-5.91416213431549	8.01481649272446	-3.84164835834151
LPIN1	-1.47009145062915	9.39930408352375	-10.1661810987065	4.77266341258265	3.57393626753207	-1.27863942223862	6.33181395442627	1.49415872783422	2.5840037635614	-6.82924560836535	1.47430778832307	-7.8181173994971	-9.82383017651557	-8.97842247248269	-4.9583382329466	-6.40048836145164	-0.919442586798391	-5.68020963443634	8.09026159258103	9.38106363440422	-0.35477056003217	10.669444867274	-7.43834851958746	-0.144184923075345	-7.74138444875535	-5.13919770975277	0.714976887903475	-3.83603322371714	8.71115678843121	9.70345484435131	12.7933971067943	4.05956840709276	12.8494985000253	-5.99694676578646	6.73385769758119	7.64028557834016	7.47470269783025	7.72067426132895	9.29305156553757	-6.66764752588918	7.64113109409012	2.78976176733223	-7.38346236679651	0.648534604777652	-3.90798481065201	-3.05577796722935	8.41970763190194	-1.04042431265075
INSIG1	-2.02628886648862	8.12919366517296	-12.9070440781636	3.27446991671118	7.95999164840642	-2.64275357846118	3.54976377908025	-3.87337701844534	-0.714586901053053	-6.93664604748446	6.57677955293713	-4.7499537096512	-15.6056374814263	-12.401130329596	-7.55484218161463	-7.51966921627165	1.73476904632352	5.86101487013545	14.0659377614873	8.75688650348097	-0.332044386644125	9.44628828259787	-12.1497013881921	-1.90323756713959	-9.36874028216723	-14.6622549540529	-3.19515605686111	4.67261102908732	5.77016741284796	10.9879111323008	15.4746584013747	-1.80393013414129	8.66934014320965	-7.45734512583521	16.5054632725929	9.7910273932509	25.1820096960822	6.32065252679458	11.4973918807697	-5.5995369045082	10.5415670309042	1.91621552635905	-8.76147702568245	1.75940150142148	-7.07382476495829	-5.24865498623072	5.28311069608707	-3.58873320066574
CPEB4	7.54876971488732	10.2312922523212	-8.32803546788359	10.2139214866616	8.65493679815713	-7.89713485381789	-4.99713930699439	-2.75799169110964	10.4184145715583	-7.11644438728974	-7.86618935607937	-7.79544264109062	-9.25771531293658	-0.664764938559276	-1.91227725032421	-5.71343014386707	-3.01609849276547	8.6210807298342	7.89289570908784	9.48540394568564	3.78059221550431	3.47090432023096	-7.83666678187053	-3.94469470135915	-10.2484786080698	-1.71913688418759	-4.01730726061862	-5.49664825776685	13.3051362475899	6.42376950154156	10.7335048805275	0.664817041608295	10.0718004749265	0.433086564362645	11.0507063948767	17.1397298687209	0.0477905721477718	1.82286298136757	-8.15701369699784	-8.06858945276448	19.8645397988052	-3.01291779406159	-3.89797064092405	-1.12187001135458	-5.25588482586345	-3.89101916716837	11.0106730766953	-4.10881106838777
SNAI2	7.34447010855073	-5.67466452054241	-9.6301733422363	2.14057853951797	12.2744685566001	-0.307633449940525	-2.60801977088606	1.47030019555368	4.59292250914348	-7.89647427006274	-0.0799153022537755	-8.73340661248143	-13.1186608337185	-8.97078105120318	-5.00384598965608	5.55901936578972	0.225132894413997	10.4404350430122	9.75121161016657	15.9494890679342	-3.08424880523816	5.45257055418798	-3.63592911485998	-3.82714944826256	-10.1533780486742	-7.27769582258131	-2.120213735895	-3.89820574089903	8.56445544224213	4.90573240651299	2.97820690027313	-2.29560532421482	9.49242636346883	-3.49238747177427	11.7487886139275	14.4810248788671	23.1719571054519	3.4579657613451	-3.36936513995497	-5.27556463924519	10.3479913498921	3.44655500873037	-5.56905549929846	-5.8464687594373	-6.42472884248618	0.991834906105863	2.01049908555725	1.78184149866836
GPAM	1.52178277255237	11.4113049417255	-11.863154786005	5.82242211557362	22.3406188532902	-3.96270680440577	2.07627227453421	6.92644066385391	3.55647128691725	-4.84197216243806	1.7963819230317	-8.87040241796435	-12.9604417235847	-8.1127772723658	-4.88012886542959	-7.62791904434545	-2.2118958790499	2.70539939851522	10.4175143656287	5.46288265616585	-7.91274999836207	4.34725541710256	-10.2296022738071	-8.15798880671494	-14.5499038555082	-4.88168372085677	-6.41444213144025	1.69599098815519	11.8168811640643	3.62136760141758	8.22929584907959	4.98787409147017	3.12395522389355	-0.569821104648151	8.26144087659855	9.84312484990625	20.9149103649299	5.09422231210919	2.97136969409634	-7.16830690388768	13.2830650925571	3.0542297139364	-4.44593937025752	-4.87829233246166	-2.21920129950741	-9.7469291424738	13.3799065633707	1.79858681514689
CCNG2	1.33369101677749	0.148577080048133	-8.47833515528473	6.77278767731201	6.49170062357389	3.67575245251268	3.65079340041496	0.873082694396627	4.69995452669036	-8.9456841289979	4.45895572298342	-7.00368321594893	-7.49318415067486	-6.45861120161069	-10.5605434275309	-7.0841352513722	-0.925086189817241	16.4212567847343	9.47209048742907	5.14470201798049	-4.43822574996601	0.233858943625114	-8.74551341661799	-6.7339002268205	-7.20570570613579	-4.87893325707755	-4.76731038640806	-3.1893594784984	6.86969839308488	-2.21133787285537	15.9577936139317	1.98872329531465	11.8262099698903	-8.33011482427247	5.47470165250741	21.984390905683	19.0239584134657	2.41273170482724	12.3220756363692	4.05509753287436	-4.32323159053893	3.86694802233861	-11.4438048855737	0.306652971605017	-5.05504979091066	-1.19084579781773	8.34570388080724	-4.41676522751186
TYMS	8.47158293927093	9.75106990482205	-12.4724844922239	11.9590459762362	14.882228482184	-9.15746677269918	-2.6265302282814	4.17235353654573	12.2978544311503	-11.1377645729258	-6.3550920124595	-10.3166968661973	-9.71081532998033	-9.0349135930058	-9.20726070642044	-7.99430133041641	0.51159307289941	18.8608025169517	12.040517194633	9.63034611237906	-2.15640530302378	12.8580179533036	-11.527604893131	-3.99427169877811	-10.7496912589903	-7.73344825604097	-1.72760269556549	-3.53397925479458	1.28104090226821	7.7031185480655	12.4259675960875	0.916245033408783	9.74238574643382	-8.59262739862164	11.5064175975288	12.3061728514691	10.681855441208	5.32937799839499	4.78233767667859	-8.28014662651963	15.2618589702306	-1.30985710341307	-7.60040189879298	-9.54793490733212	-8.85430483859382	1.1713853606599	12.480363744913	-3.89709288205126
IGFBP3	9.29352646222621	4.91172346749351	-12.5499113696697	-9.49867433898799	6.7865373618377	0.582052185803548	0.980559366889338	11.9230914091185	3.14617784310209	-6.14400570264626	-1.87851647822135	-5.93065244304141	-15.6639111850866	-7.75840482510364	-3.64589812738854	-2.34410528929503	-0.194011377922621	1.76851658441733	7.66882532376825	9.68282192432992	5.35777707720317	4.20411647011954	-7.72466808949374	1.17396813781448	-2.43209510752888	-7.15529005590388	4.81825196222661	-1.10762673848114	3.75072783484822	5.37174124008445	4.5489078878969	5.14191537474681	3.52350043103923	-8.23041456634678	4.858952973091	4.54513228248042	5.40379913070645	3.67398906380424	1.75265157263541	0.0651676579022684	21.9106339340687	-5.54639801040189	2.76968558504637	-8.52300996850264	2.35449713173223	-2.62097388122816	12.0191407462775	-2.12252658323891
HMGCS2	3.02101218984173	2.10663978717342	-10.9497150946013	11.7310502737253	10.9932322028913	-3.86777279340669	-0.224081393881963	-3.86805020542513	11.9504145949959	-9.35234722775106	10.5767541218726	-11.9638920648799	-0.808578872488967	-8.68118244517543	-6.83320989856717	2.16700222075794	-0.00854650822456726	15.8349756773547	9.45413011307077	-5.67262644439303	-5.77373180939338	12.6954826827701	-6.66188420949204	0.161930113242761	-8.90646063945638	-6.26526123396546	-5.78541309292044	-7.37679665705179	7.95290072529294	-4.76164040942262	-2.9506879793927	-4.84082056493492	5.49776098436408	-5.25979269506777	7.60123327139386	9.97312645760598	19.4641312883912	6.85106871286341	4.2399066416251	1.38958207792634	9.06656177357337	3.22697743508613	-13.2053302615622	-0.256403923912792	-5.21721745190703	3.80070872305206	7.39615506494545	5.24102298689348
KIAA0101	13.0706064403635	10.6840776640371	-12.6882418913069	12.2275639976561	22.4386962325234	-14.1781024448543	-6.773639147536	5.87733168676775	11.8543200195287	-5.87794055076451	-10.3816687333111	-9.2699252483946	-16.3368829466637	-7.24734821358884	-6.80786377547486	-2.56964887729854	-3.23283215138957	23.2659379391132	23.4146099779645	16.4446055366291	0.782296855640752	18.4125736994058	-14.8811925475453	-10.5212456064558	-17.3273656902148	-12.3822753593198	-4.66565596892259	-5.94876083795214	1.77989970055916	7.49126063299985	14.9444036291241	-0.865929238479952	12.8665691764798	-8.89517548353589	11.864270790202	11.3952333283884	10.9653443639467	2.58072072990687	4.73302610299493	-13.6510264747371	15.3423985026906	-1.39761143841054	-6.30211793978062	-5.17582278202091	-9.63834132774624	-3.01474710310771	11.2889113526725	-10.9883087696573
PPP1R15A	19.3162982680167	4.89007632708346	-10.9314365426078	19.5938921088816	8.1621988933926	-4.6383131539335	-4.94066657351783	1.66605230267031	19.838541050869	-9.66334428292753	-6.83106544685463	-11.7136944602242	-12.7257607668061	-8.72188468177835	-5.85768370709412	-10.3590894232471	-2.10986203569391	18.5253366542479	7.66638784945727	12.7299049705226	-4.20959547315215	4.41118209305452	-8.40904323053022	-6.25558634871427	-12.3855644390901	-9.42556850380333	-3.82032170578389	-5.99316077432547	10.4077145069739	5.52077137457695	9.45371191846784	2.28551258843808	19.2187732738515	-6.06061761330832	11.7256662291521	20.4812248409712	18.0604309882201	5.64647079706769	-5.12357347422363	-5.89413672787988	23.6753902081698	-9.55444770674594	-10.738592506896	-7.61746723069744	-4.71677553917018	-7.10033499636599	0.275639978267822	-5.25893632218625
KCNJ8	3.18858576117758	0.818245841276578	-11.3439626580274	14.399181603009	14.6416141988182	-7.56002295425427	-3.81514026716618	11.7445943090371	6.85485417736712	-8.6784109975847	-8.24973216468076	-9.91513189995819	-10.9456622233953	-8.2002444400065	-6.13919001431468	-7.5071067628617	-1.80402833329861	11.9060069890835	7.97220153322007	14.9240216701094	-0.801927294913272	7.43298783541043	-6.93483887530329	-3.70397559297835	-9.58082439647334	-7.67513150740479	-6.67622882096105	3.53370141609739	8.15294543741703	2.94854967626374	10.4688099894797	8.09625197418029	6.27511865044667	3.15314500432992	11.3933369820625	16.2411195404228	8.80195167239881	4.90029536518171	6.89999031091711	-6.80932569169712	19.4498091491716	-7.91340771470507	-10.469384674639	-7.72141534650218	-7.05434009006022	-4.07879123465988	5.90104488260899	-4.91786185694041
HMGB2	10.8071702870807	5.71771928964764	-9.40859065267776	0.174329717040152	13.2285368894625	-7.396657309616	-6.10860061651329	7.04981010552268	11.6114632137592	-6.49537884254469	-8.74991810187276	-6.61526820497776	-13.1106560060642	-9.30374960980748	-8.53922383001768	-5.45859158005156	-6.4645808759408	16.3625169915973	17.7275033132508	15.3521440689529	0.146645978239832	14.4870737141218	-12.2772525771395	-7.48686855288726	-12.4353671900976	-10.5705908806932	-2.28888307698658	-7.34453810650611	8.05893954528795	6.83914925654106	15.4272278616014	6.35129401543775	-2.57746441386916	-5.05527404751914	10.708440363453	14.7985570456157	8.72945855567496	4.96378455593939	0.508784762271516	-9.01318607846234	14.0627687235731	-0.635748102859358	-7.38360356786574	0.434138506948276	-9.49570648601536	-0.113598515324687	13.0618862702258	-4.12665181598636
CLRN3	12.5115642905586	2.98808607457394	-9.45444899168083	13.7938318469973	22.2533853425182	-8.55822193001159	-7.75567790528566	3.33878566040548	15.0372746203538	-6.55081587783255	-5.77048649115063	-4.65104954910911	-5.5375428629398	-5.18657014926152	-1.73746414791054	-9.69743483651215	-2.14208890730608	21.8492471154065	20.5896716540447	8.9105654704719	-6.15613918669429	0.485974106043455	-7.76044212510231	-7.05106523767981	-2.84399825416889	-7.24665698116579	-8.56315048523648	0.69353028962998	3.9311325197181	-0.535799175566645	3.18398450802932	3.25255356380182	9.90339881610743	4.15903704572459	10.7802706053454	16.8354100177785	11.77459144358	-2.11442824034756	-8.67853416660028	-6.81303451875744	13.0235729600865	2.62698892796326	-14.2743825752746	-8.11156780128005	-8.52263294064231	-8.24761946678388	6.6784688421289	-7.0828869532372
CYP3A7	-10.205678530315	13.0978957728058	-2.58170741504286	-7.63568053485243	1.1347193758902	-12.7353128687336	-15.1020747564166	-5.74533624459347	1.30295931923022	-15.3220932040186	22.1332421628068	-10.9400469281529	-8.55241488337276	-10.5770673936496	-12.8892404261479	14.678728910404	1.20246277911191	2.22964615968311	8.5025858316012	4.18266044730591	5.67862101893978	14.4916229083043	5.06679886537358	-5.31611412084739	-1.33240276544153	-16.5140899046162	12.58542288181	5.1273108081301	4.31301883932072	-0.317664485846661	-1.52139563854666	-8.89450446475792	4.43824495087251	-14.3738981017016	-4.23215822681966	17.8247913586128	24.7791796022491	-2.8430076335348	24.0896927610259	8.00765286415812	-8.6594498376748	14.2759472684164	-9.68492494625854	-9.24791154465304	-12.4381226823345	10.0356948477578	9.65834834031023	13.4623791903258
RPS11	-2.03250754081915	-1.47994104111315	4.8751619306776	-1.13709958032968	-0.671003032630239	-5.36309895601946	5.6083879540968	-4.90104835480177	-2.68757747313197	-4.70290313241329	-4.41315318651242	5.18337757386263	-6.36888286703901	8.69463695624179	-0.187613154764817	-0.115171601515394	11.7788982630211	1.18071182076878	-1.84543559695445	-1.14669708776638	7.68387956295626	1.73093714895845	3.42663518259534	12.0855955859011	5.80571360534644	-1.14339340815613	-8.28072373878031	10.5845171791412	-4.67555136180501	-1.3634411527443	3.35632699571516	-4.10923147586456	0.632224568035291	0.571922044742589	2.02679213586883	1.54018714645009	-5.18621798675942	8.95263889386343	6.46581146291503	6.75923487781925	2.81054039177576	-1.89148980131836	-5.19171378596684	2.38864560995273	0.145013236666525	-2.7840217240526	-6.23771648527755	-2.6790685130969
NREP	6.69511089970827	6.52619659357158	-11.3247001971859	14.7228171533657	9.18707586075094	-3.27988746572276	-6.8912413683495	9.8188739920229	9.09587533169549	-7.57068677743399	-7.56376003522611	-11.8970533148223	-12.4400061031859	-7.96415951694481	-2.16647010274176	-6.0152861988846	3.73133438325428	14.0294150152877	8.32437661264616	12.9814878080347	0.267641685891313	6.82763406959945	-7.69460144509307	-1.80273996826077	-11.2530178753501	-9.18707371384703	-4.32620756956999	0.267610222909754	10.9240650418742	4.29954495299914	3.72094553584071	1.64743027723069	8.26074810236886	-8.22881980640692	13.0613128093947	13.661731776691	14.453538521701	4.90461003061978	-4.1570880072174	-9.0110790575312	13.5710848324737	-1.74559069711751	-8.9116103783021	-7.1915109430032	-4.33464384037838	-0.181460197359987	-3.02327871447817	-1.37495826065373
ZWINT	8.34746117714614	8.93659781948111	-11.5840219808391	12.5876819522801	12.1037216265524	-12.1597817146363	-3.35921473729244	3.68842715611482	11.3554535922221	-9.11083899009378	-7.75196077246219	-11.2331881895983	-12.75052616753	-8.6904772505749	-9.16416515261905	-8.9793773271676	-0.638992353655448	19.7369792884976	17.0149025742645	13.5325979374975	0.915880374702782	13.1367181024303	-12.730338948636	-4.12951370612822	-12.2140647659448	-8.40121294490674	-4.24245694928035	-1.45778638133863	4.35317626902094	6.69314929781957	11.7587241504882	-1.9024528725534	10.7263110922248	-10.0140539569143	11.2323967766975	13.7398209842907	8.42312952693834	3.71934900484293	3.42731628809062	-11.0029529082841	13.2449790804289	1.90396582087551	-6.19304462371025	-1.65568397107153	-10.0118377854803	-0.52151232728281	5.40878165220759	-5.05733039340542
TUBE1	0.112707327639653	3.45809398065937	-8.82782905964815	13.6478792189253	6.05953477417837	-7.55711213698415	-4.7983227455617	-0.035777455441659	5.9118899262644	-4.6844090999743	-3.49227443306148	-4.05741130394011	-4.55589592708015	-5.00096608909501	-2.67764551881136	-5.29077399164291	2.44827339382095	17.2896811578927	-0.43107177642738	-2.22440286258098	0.163102957799998	3.06645386242271	-3.24195034182881	-7.15906590692673	-4.95362526674148	-2.18584385567874	-2.00138370637682	2.09777711157993	10.3684168333677	2.06975748248834	-3.78916736285018	3.2713516905028	2.08837814935311	-7.29196033162324	1.74523798923077	10.6059560599165	12.5012861214294	4.098472254094	-4.1141733517164	0.00738455053919651	18.5150838730878	1.48102479263433	-5.11590324247872	3.57093860146212	-1.84938212073494	-5.17193521897278	-0.22603980721729	6.54389443685661
PBLD	11.943941902967	5.48056201744038	-11.3905533359322	15.5275974147743	18.3764220458143	-7.56998791422585	-3.31420689789489	5.25497628166299	12.7427286399044	-5.30463806738501	-0.545120246153225	-4.67373548308353	-11.7080629954127	-12.3607020395225	1.50738387769258	-6.68495504801012	-1.86531272293877	12.5603945323995	15.7742361211839	6.9973359529011	-4.88432918423787	11.1148293316746	-12.0594718107549	-7.69808865608845	-9.24843942030593	-10.3658447594377	-6.49799850082506	-3.70086888432872	9.03458514183674	4.42192402639001	5.62756896620568	7.84526737039779	9.65870657244807	-3.38632499989285	11.3231508458203	14.4424061412918	10.066014096944	2.9337183766971	1.23349074620081	-7.30771468240109	10.5683759426618	-8.13988353264837	-12.7501034036992	-6.00295062882721	-8.36848126627588	-2.39254918904704	0.282383168210485	-6.88025410820376
CDC20	5.98072723732585	6.57582387602318	-12.3279581886312	13.0087861155274	13.1479143237474	-6.62321861358833	-7.81364111568428	8.51348380912694	12.8234810212876	-10.4454994416702	-7.92061584660104	-9.64482578237829	-6.85568314348133	-10.7849743649534	-9.38386758077026	0.329570300531978	-7.35331907595549	12.7138342523382	12.0311870635589	10.1117947647132	0.316769704486505	15.6526004347775	-9.06689799547867	-10.0258625890682	-6.56457323665596	-12.137161864006	-2.24951421885255	-6.87151585234719	10.1127188889805	6.42141329873213	9.40267684956624	8.31286117234233	11.5617362164661	-11.1218833263779	11.3060044249146	11.1971562597098	10.4966967798827	-0.899019163246194	-1.84295914666279	-10.7202242232648	23.1789572432859	-0.0556263238593466	-10.7992103690647	-12.1465815362247	-8.67108494216458	-0.733692205252526	15.9922444246549	-6.63225766929321
IFIT1	6.66539181876426	3.53073499222085	-7.72888685780728	8.14482333428818	10.0752965065498	-3.95694495930006	-7.30674837793557	0.0783008622255359	-2.04986989341121	-5.51897056593187	1.24359465657603	-4.81719592689123	-1.79403734116467	-9.39367468403544	3.52390207332517	-1.14577300460947	-2.52535652996836	10.9639413492439	8.99763659122868	-2.32158379321602	-4.21347687179183	10.4150816683825	-6.79973372093115	-1.73245639388166	-9.88978291091363	-3.28032939592915	-7.21179665156641	0.94378152515222	4.06949491142491	4.10178439754384	6.66656528843209	1.4383319684307	0.307835687156436	-0.1672962626303	8.15502801524729	10.4795274345301	0.812162305421262	-0.872726032063733	2.70553351665299	-8.60874679625799	14.5181060793133	7.49278420412982	-7.42046129396502	-2.49188432737701	-6.24140581268943	-5.70346234144553	14.4202836015637	-0.2401361542057
NR0B2	14.8131625603099	8.22190501516619	-12.0929958248293	-0.452492983045769	10.4749624035013	-2.23035927253821	-0.926746883157865	0.617550572996963	5.29601183342591	-3.92913718386485	-5.79819880849431	-10.870435125362	-12.7125557853977	-3.36508889840204	-3.65912534945482	-6.7101659076426	0.564224584729111	3.33342933579952	14.9015958633585	6.81562850016228	-1.01997206877419	7.90427106891378	-7.38771496750694	-5.29766334560046	-5.35017578500794	-5.78794895819288	-4.93215282975987	-5.95143373099129	6.76900895492768	1.7493419055168	2.07325765433453	-5.12896306320744	12.2523644374908	4.15644335792407	6.17022395067502	5.2994263565896	12.7366720317095	4.26784899230446	-2.18107502647507	-5.5151970869793	20.6709879738889	-4.57478481839273	-2.57378055749801	-4.2336893698044	0.721641280242403	-5.43910702633155	4.49837815587318	-1.47746828235335
RNA45S5	6.64300542448462	-5.05749185097483	-9.39689226387337	9.00156344948863	10.9289804924921	2.43632494653205	-4.47154647001665	4.63774966618203	15.5640637705057	-4.824623648303	0.996087427223776	-6.76136316591941	-8.61817951690928	-6.3238477376323	-4.55087709459775	-6.87191216760549	-3.24420457615082	8.86969226454932	5.36053125501816	13.4392335489035	-5.83738484259518	5.02202944449211	-2.49481006110282	-3.05190677623349	-8.39372395982151	-1.83692270374057	-2.1145942328853	11.106127811774	7.24185900021398	3.75970455528546	7.58607337220358	2.53304015445796	3.85850422702075	-6.75952511523916	6.28397047081196	9.82289412321128	11.257495352019	-0.617591124617075	2.26457250042462	-7.07822557672728	10.6248410836806	-6.30761904163111	-3.62297209876043	-7.18732476809395	-5.57020444525822	-7.6098605850549	-1.7468263595332	-4.67874892636004
SOX6	9.87526707554548	0.483380203902744	-11.6311740785804	10.2699412615085	21.8240983170246	-4.48773254223165	-4.54343069156605	3.02009709723789	9.30029396259804	-8.16405443422327	-3.30209060266975	-6.13800006283986	-10.6647853338126	-8.50840363547976	-3.29890458049313	1.99637719944364	-3.64849677065208	14.2950323931595	12.3482197392289	2.45559979268448	-5.90013555013777	3.04519798556426	-7.09678126864571	3.58240566306716	-10.6564015593414	-7.74809379850728	-7.59634867676746	-6.23100179231842	8.87651327416333	-3.93400516710922	-3.43811760361305	8.54219760836933	0.31150509408876	-4.87623275120602	8.06646841144185	15.3234974769555	18.7507992140793	-2.80067068135588	-1.09357415825712	-5.86856349152652	21.6731063741288	-1.20656666729732	-7.9779811364112	-4.57745276464967	-7.28288596619144	-4.24494380802949	6.86978140956275	-1.31678701955715
SORBS1	1.13274001578426	-0.404689542142677	-8.9052807735828	14.2790277431273	18.5738872617434	-5.10990324516691	4.67550058127797	-2.04099961143582	10.2716998798512	-11.1935983253574	-2.27783847875997	-1.51434462541393	-8.27885698732145	-7.19615690634446	-0.0655362867675056	-3.83777763941232	0.3906821629544	10.5396347298611	11.2862465378969	7.94978254270638	-1.48228951519936	1.92034145236657	-7.85845784792879	-11.2091516480728	-4.60682941696466	-7.25517401486515	-3.30323952276797	-2.36984897643518	9.90792814551025	-2.07336762374691	1.38000404229008	12.0297049293691	1.6052035204736	1.35751273119596	0.696942273856161	12.8852756079636	7.10749252439609	-2.64656658733252	0.0311152459863422	-5.66091779264017	11.9606222753369	-1.88584789205089	-14.0257995730049	-1.77521598151489	-4.57882477794172	5.15678239674823	-0.118998294024102	-0.82833959008704
MDM2	-2.20086432219067	5.26670380048872	-14.8950021921341	4.0671546965348	10.4689706631479	5.69520833759728	0.253451394384106	0.860441288760605	-2.68773684228276	-7.52527603767772	0.607845056769703	-14.1071421274819	-7.33238298223418	-0.383138714807496	-4.09601828751648	0.614501055793234	3.10852519298626	3.97421522901784	22.3021281303128	11.416343685874	-8.20603697830746	4.28187659963365	-10.3100597224989	1.85927202078983	-8.70686014201181	-5.85348463973856	-3.53642305277353	-4.18778522157822	5.1218139776565	4.30377745198534	5.74394231002683	-5.78506690532249	8.29868652087322	-7.45022477308754	4.40275878608206	13.4734576727387	12.1978326581582	4.19799724261162	4.45856919449817	-5.22251113325077	10.10735504928	-5.27252073264156	-4.92660357419025	0.585745696185571	-8.35079145149042	-3.86450467401963	11.3053892218112	-4.51743445588957
TOX3	-1.48731019247522	-2.53429531119853	-11.183636375063	14.1518731004334	18.6594836580066	-3.14722817813888	-6.74809093656644	1.11328418932239	11.227462359458	-8.39883863310844	0.594535930701248	-4.77957444943102	-6.01586237525315	-8.26145881364455	-5.56868946525868	-0.225623110310696	-4.3240376380974	14.3773038511967	4.93616042313946	0.941153321609306	-1.90375708546055	0.563743468844477	-2.98097785514727	0.0347482306611013	-5.14312218238789	-5.66559951082102	-1.10755847971617	2.93577269758103	10.8046509883422	-5.0917267713045	10.8780107199559	2.11519812695487	5.53346928204988	0.683595813186951	-0.932487163451119	10.2111806746882	10.0628191639276	-3.09669733151187	5.05571540979955	-6.11500105065761	2.0617986837372	2.77930586259447	-13.2286246757444	-4.9793386240967	-1.79141621826653	-2.99352739823879	2.56028549654575	3.91141406700084
TRIM22	10.2167794485667	2.22164341057982	-10.3669729105854	13.736655305946	22.0040689696866	2.85056293907885	-1.75156161976157	-2.31472576980147	12.6053146570442	-11.5516403687609	0.92580915468792	-9.79987196270651	-9.43861603272972	-10.1856959525884	-0.768026089777265	-3.79426715166679	-1.95181971195469	-5.47897969147186	14.7807199253906	2.68424689205163	-8.37058661913416	4.33872683505825	-12.0865134796382	5.28647782856202	-8.18863640451024	-10.7253552877618	-5.78226597714648	0.582121588652006	7.90396486899993	3.45846847381085	4.31933914643993	3.07086160302225	2.90169240746944	-8.23478403141809	10.5054531871281	12.0358193646279	10.9995034017588	1.08868429879092	0.470370923576821	-2.28252951092283	14.690668874654	-0.994562547162825	-12.2306734329479	-9.62698177677996	-8.22192547221481	-4.38545412868736	13.4203747667841	-0.748384377724916
BHLHE40	4.01608304490777	5.96574304345818	-8.13470179314944	4.41860164876038	4.18435979912851	2.52012249422809	-0.775014642147877	0.508277633870534	7.28061689440383	-6.25907129645225	-4.9056116549996	-7.35035234145918	-11.8811873476591	-5.93800783847724	-1.94582172524668	-5.65879672235366	-1.330082195356	4.26662846155853	-0.680626369932938	4.06713479979145	-3.86461635967482	8.81772570373836	-7.15410662641786	-1.74479908748182	-2.12630800455635	-3.36209175783587	-2.42502910903717	-2.17445029184885	10.5482318066866	4.38976888739828	1.83199137006648	-0.661465922319486	6.43910328497149	-4.14650604539436	3.76159294855063	11.0479655129209	21.499023766931	4.5616627569817	5.32094823628552	-5.88974544674312	14.0244050775153	-3.25241639948766	-5.53748720969116	-6.23041126533038	-6.07658854909371	-7.4776336476568	6.13770944294198	-1.49840203699503
SOX4	6.61573481285762	-0.929266033363477	-9.30721474833751	4.46181281447596	15.3476485506378	-4.43409646335704	-4.25360368545954	2.2473045156412	4.31086580781987	-9.14858407991924	-2.1715591399211	-8.27535694027313	-4.12834488503139	-6.96015869691883	-4.94962807009324	-6.69614481783597	-1.11425316846464	2.70071595907129	1.01354804166303	15.4260379046511	-1.52652053696825	6.17361823394515	-2.27207235339202	-4.70930271686088	-7.63663635665333	-8.23632944100967	-6.96384674244922	-2.31667125539033	11.4209986212517	-3.07685376771721	-5.19975526051787	10.6172742376185	1.6812259882104	4.30295703730342	8.23978629530868	11.5504793797727	15.3064560803403	1.72463217905989	-0.5579622934026	-4.77079382443427	12.6667264221402	-8.27687154446863	-10.5699890018053	-4.36650616430958	0.539827411629936	-4.18705757654761	12.8118353962576	4.3177716516869
CXCL2	17.2666149662357	-3.35488945318292	-13.4621383454942	10.7182181770363	21.0093773123182	-11.8296411022253	-5.24113954050145	9.6728883416749	16.0445161813327	-7.78406683838706	-2.82767324434519	-11.0307047340173	-16.5564081146848	-12.4112419978377	1.60274045345225	-0.46264063553485	-7.87975435953802	15.909697030097	15.7087269684541	11.5362698128135	-8.64916410429514	4.86790710559038	-7.14224625818793	-6.64131910885869	-9.89011547244836	-9.18498475470514	-9.4421591534783	-0.596003541027814	7.1787609922338	0.713224608418249	5.23759981138473	7.81457774900697	7.76058907936288	-5.52339372624381	7.77915785596293	21.5519564923352	11.400630936369	-5.95459294911595	-0.428141436757729	-10.0193800248825	26.1718260821737	2.41555883138461	-4.75335211544289	-7.6038653296887	-11.082951668225	-10.3585414813897	1.11439508939734	-7.5619162370039
SDS	5.8837821622498	9.7347216665227	-9.65523840900101	-2.69958677006635	8.34316289673549	-4.47694588771723	-8.2013763173779	-7.26338729338899	15.1764949831507	-9.12160896371903	-3.46601286625215	-4.47818326536176	-8.46019823168876	-5.08498736342944	-0.588081655468182	-7.63216100977531	-3.45785730609615	-2.55305553200473	-3.953592661412	9.9058111662684	1.36404036469276	16.5811041658818	-8.19376900632555	10.7105475663775	7.53150723584582	-6.9579215178373	-6.75538290528277	-6.31455599657997	1.59941781738246	2.20094419236855	-2.71594687998487	-2.36531713584405	15.9736720706493	-4.25545616798763	13.2722029851481	22.1364240679801	12.3442308885949	-1.26131583353429	-1.36028582695963	-9.41869284784759	19.4167636445157	-3.23147848414319	-4.36337588260836	-2.98525430201637	-6.71122645314831	-11.0349985223389	3.6108262723956	-1.19868246070572
HMGCS1	-6.32684898604487	3.84093671666278	-5.2335595444147	-0.75535837973535	-0.570469313890785	1.90627824824609	-2.21971875787304	-2.49446130758398	5.00769339200545	-1.92217680775513	-1.10990151892466	-3.30487859664315	1.26714880910764	-1.80091213943375	-4.13010071795135	-6.3360924428216	1.65810183281317	-4.28756927965143	-1.70265584331652	-2.74083105795693	3.00926028950845	13.3463571684113	9.48095283961495	-1.85409593857109	-13.6998739799576	-8.59470673421249	-2.73564847389175	0.056001284883342	6.06984484754739	6.36030389292619	4.55436055018325	-8.20531685083354	3.72232926147072	-9.35062510656553	10.6866072993053	4.39615910915911	4.41522140384496	2.82526471480681	9.21175211486562	-0.236859483646416	-0.257550337294811	-6.6407218452259	7.69929908411495	7.2442675715583	0.770095987300691	-1.26603976935091	1.1893366949317	4.55993582714581
NR1D2	9.51931632297586	4.92310086646356	-12.8951443506856	13.7981127480599	4.75806649088027	-8.72107091113265	-4.68956342555819	1.659247142278	16.48646179509	-9.08611990062387	-6.93246072889675	-6.40299022747845	-14.316555336632	-5.95107488923847	-2.51848191254437	-5.91467085776826	-0.700599444431058	17.6122021932352	6.20867136543357	11.3547889595022	-3.40673576175894	5.25687072095605	-5.62661044610898	-4.83467536440933	-8.12323073532319	-8.64066001929396	-6.50508207202778	-1.78332752173034	6.30622709275334	7.33577778382087	14.4168705990141	-0.718415124170683	10.4465874871569	-7.79961685177351	12.6979798808956	18.5350920361836	5.36093053862441	-2.85611783801805	-6.73674998001936	-9.93220634852199	24.9640041046988	-7.48811773820583	-10.2526198505914	-4.20586031989193	-1.05955727851482	-9.20584685206876	3.26579416560421	-4.14329510689503
TMPRSS2	-2.38573830919408	8.11706403693586	-9.64527948029369	7.77299405639268	-11.0231764948561	-7.69252988638825	-5.63090738920831	-3.00441372600381	12.9926905332293	-12.4645977070829	0.382562968114327	-9.10697823291362	-9.84371401978756	-7.69000530081247	-7.94505431006681	1.88417949613565	0.178242518997424	5.08757453985583	3.98067731602672	6.37472833618203	4.44010776051835	12.8167135583838	-4.03469994016748	-8.57748286464755	-1.55359762142174	-9.05919733615399	4.25959465226738	0.529251465867379	-1.47393533871515	7.48921893356446	12.591858955632	-1.09715914834776	16.5830381501423	-7.39433438803881	9.32344574614745	17.2962335698461	7.89887074728242	5.15138387279104	2.93272885742734	-7.42839196708681	9.88748107286758	2.78235374306212	-12.0882184016622	-3.73409890914594	-9.89560068941602	3.60350439893046	4.34298517102982	-2.6864811105039
FAM134B	7.58328084489241	10.1430995223877	-11.7120757296622	2.77791303507182	-0.505861631369662	-0.935236011373503	-0.770468713597939	2.28499353728248	0.746276454880038	-8.09981092983534	-5.1085293870452	-11.1936939554324	-11.0309144430499	-3.80641486850412	0.393744758974179	-7.5835822478564	-3.99721593325912	14.973336075618	-0.111999272855515	8.04672072602956	-3.18943454060312	2.19475545414103	-6.57884429151987	-2.00696823657839	-10.1928922252684	-4.69819800756028	-6.61978438534959	-2.34363136814457	10.1475606899643	6.69195385909633	13.4165789131428	6.26620073935442	12.4198665549476	-6.56208178904829	10.5948149313415	16.1474207251312	12.3954888860099	6.95203154118555	7.09836145830473	-6.25205397175149	4.90731698750668	-0.908505088061325	-7.19390462009106	-5.6189428402739	-3.39188778878762	-5.14517936687654	-1.16095554406926	-6.25966318343891
SOWAHC	10.470384378581	12.0143260047003	-11.7605964545822	6.39647253555483	4.18375072513565	-2.10589213032263	-3.37736322068766	-5.67340903268558	0.5242196822545	-6.66543141103148	-1.2823543620692	-11.1548021842472	-7.88568265196055	-4.95878874868163	-6.74364368723985	-3.17872512552293	-1.36181947026991	0.895214136856628	14.5105072896078	13.9640516322804	-0.229464612592318	6.09239163926598	-5.00508175884617	-5.67925486104964	-11.5312406036992	-1.39818376761639	-6.0266427382543	-4.39800571788131	10.3651960472231	11.2904783707266	14.9781992537115	13.1750012064231	6.41853348379436	-11.274274129743	5.54577082248898	14.8509804592204	0.253706246377142	2.40240527111633	-0.951255501156449	-3.88125690712827	15.2976929632064	-9.28240920268018	-2.42200982706586	-4.17638386442119	-3.79678701198449	-2.18350792858438	-5.57472672786373	-7.68545095894624
DUSP10	0.292108104375226	7.38795044360596	-11.6641428045925	3.80133178788006	5.83317885559893	-4.55876739542668	-8.57541812336916	2.84921509292481	17.3823728381855	-8.38554615029351	-4.79954957484589	-6.07903612986776	-8.62320430886605	-5.78802708751566	-5.15503743467692	-4.45264113824153	-4.46440865016704	-0.166076482708515	4.25034272674014	13.3978613859492	-3.65711406357997	16.5692851540905	-5.42939613247661	-3.77954947188739	-6.34055862928113	-6.50376858642555	-3.53169628811581	-2.0942986022369	11.5204018607223	8.16073539793248	11.1021581629507	-1.83823743491772	12.8287016742602	-2.49301302785392	9.89610791403769	11.1385066784848	19.9793174364831	7.12632010464051	-4.49104126390982	-8.28675156032983	6.19226502053589	-7.46391046690676	-8.002165784658	-7.02328790052881	-6.7713627846996	-8.68409579689742	3.68758925518386	-3.84169696796066
HSPA13	-3.98123434048048	8.46152168652263	-15.0024251726499	12.3569488385322	6.39414591515787	0.409837771279266	-8.515203123191	3.55405380683969	-0.61849731374287	-4.29888870157804	0.266448269707427	-10.0772435887204	-14.9231567925009	-4.50070544574328	-1.40250424363482	-10.5958744316321	-3.46748727691335	20.0195094472753	12.5038158646768	1.6155457154144	-3.541742133551	-3.42988780475217	-10.560566560414	-5.82038153845181	-8.44033208022807	-8.89413501404284	-6.28668909241449	5.1553601737181	13.823459175972	2.73641654484095	13.3246204747966	2.5023033533265	3.77649899680856	-9.76699736828118	7.93103180613742	18.2266361901497	14.927466257847	-4.26376357337082	1.18974302139741	-9.70997871995785	18.6659992280246	-1.28307111254068	-1.5702290538285	-5.0821999096414	-0.621042877736096	-9.23749922297284	3.54131945244319	4.28624761581065
THBS1	0.76493383704031	-3.69514444966187	-5.38120879389209	1.37208088960556	6.2631497716442	-4.37032221609979	-0.0544868936021565	0.409401643562829	5.09567328906076	-10.179354771411	-4.55073265038712	-5.2149114738265	-4.16086650115645	3.03436673835634	-1.74061589728864	-4.92787641879555	3.30787857839842	-5.03550785120297	9.18514805190295	5.82314679542348	1.1340690332767	9.02668543167045	-0.655205476636256	5.08430534783624	-5.83835682422057	-2.03365391829143	-4.94001244612383	-1.77170629930072	0.0364945542545119	2.35470069643631	-0.51371046624077	-2.92683123066623	5.2464645378382	-5.49044475153511	1.2678789579013	4.79535723395168	4.83500923671621	-0.310663059523858	0.38556335037371	0.127135766970287	7.1585374335369	-0.433942710929506	-3.02469312027028	6.04951223276244	-0.3342668774447	4.92240373697476	1.16558587556638	-1.61159011268576
POR	-5.38167756896993	6.3020432829362	-8.30242265285428	4.74254598891561	0.0032523296020095	-7.28524302786182	-0.240170025488208	2.35309701191039	3.57915491886661	-5.8631706065978	6.06668380643289	-13.3635145102843	-8.44876051651454	-6.46355577702248	-4.83991311702801	7.65975659688653	-2.97582184773697	14.6551993125958	2.8537135162482	-2.45026164584513	1.08544277575402	4.43394052195515	0.563898063531926	1.82997361368256	-6.63720148752917	-8.12355883983019	1.7301475090766	9.46143364892797	0.843306187860694	1.89536643669505	-3.93087511049769	-8.36893640567868	7.67408809594355	-8.17484834968127	4.89382591015029	5.51232867296525	8.51859628573649	-4.72671261302601	6.78743258138988	-2.30566765163145	2.48975598892857	4.69184967783676	-2.33764461656432	-7.63198046438787	-3.04620271324622	-0.600382314396507	8.71045660420347	11.6921782226191
CTH	6.45307129957113	12.0915747634185	-12.8862287647805	15.6226138143207	5.96659009459233	-9.30267646103121	-6.7634005475013	-8.88622493184545	10.482550387881	-7.23344415153635	-2.4053227619983	-12.4692623419982	-14.486712969443	-8.41750821734987	-3.6776729196723	-1.40355002401006	1.3392379137358	20.773652007842	5.29690251483257	-2.04481968439501	4.07910846280996	3.93397974066598	-9.33731719972168	-5.7376270236793	-7.9496173310046	-6.7763942338002	-3.71802386593915	2.60448462716377	12.445485271528	4.48593690233801	11.3401655980909	-8.69687147277506	8.88840048342929	-8.72555879678826	10.8583332294329	14.833318559208	12.3494583235893	-1.0918374353983	-6.84334339800812	-8.81398109017599	16.4086638129955	6.2126129070042	-8.78037627625048	-4.64299074439654	-6.48391568447886	-11.3164226515438	3.10925344912155	8.10250563521552
SLC10A1	4.61515992079351	-3.86713705996469	-10.5253616971354	12.6649385010615	12.1105743650855	-5.05853223948265	-6.19430036409655	5.98416537961768	10.2981993203304	-8.97540080174634	0.65128949604834	-4.04668176354503	-9.77258442332668	-9.5826701220919	-1.73895562372168	-4.77645600484278	-0.106414591081753	14.8721761412858	5.4196509859714	8.45049192490209	-4.49675644607932	8.80505977834254	-6.76886466692932	-0.289274958958547	-11.9696517844115	-8.90644955076432	-4.04383557779702	1.23772039998282	3.88631159283607	0.161484162657874	1.13278932063376	4.26149007654131	6.21782174173565	1.67826896352839	9.15884262931533	10.9875238463483	2.43858820181312	0.430882782617839	5.17788561821574	-9.26581720462283	12.119068751079	3.59521354166837	-11.9596749804221	-10.6820413562902	-6.89533203335441	-3.56818036584347	6.21363644677235	-1.5997246262987
TSLP	10.8115084405732	4.88102445618459	-11.040103846596	17.5682095988651	5.32337402818022	-2.60068261385416	-7.33230603249359	1.7175076903486	12.3987406495243	-5.681500151283	-3.82792548008941	-12.9550249706196	-15.0077123146436	-4.99744970960155	-5.7657336057397	-6.88916719953433	-0.0524995840149352	18.0914161003872	-5.34631768165877	21.6337782488593	1.06022961274431	-1.88279534719117	-8.92197097414763	-0.0497842380383471	-3.46077049393103	-7.45696702049204	-6.92808971778813	1.25044456144727	10.2295084164959	-1.1636619063582	2.94896960455714	-5.97462777357717	2.06570469399509	-4.47577621221724	9.23049612729545	11.6606680308059	9.5238551339699	-3.85157904406068	-2.97106660742332	-9.44903349531595	11.4046077250308	-4.63801669196548	-2.38582735260464	-1.1707257755877	-3.51815982330436	-9.58113829345917	7.76976600631624	7.00970451487818
ART4	7.56705389456075	0.498264678080862	-12.6831642096452	6.57606968749876	21.444001569171	-4.7842240042221	-6.51385208553409	-1.58580634384919	13.0180812819056	-6.54596982469616	3.80489537872849	-11.4001759390825	-10.7317305277559	-8.9073991061141	-0.994614174916142	-2.33423396869127	-5.8821145295536	11.0015666639004	16.2694457302002	21.4179897572659	-7.79802539070059	4.48634771905713	-8.08807596873916	-8.10667520419752	-14.5073237631908	-10.6478020141416	-9.82020562433959	-7.50646155464154	9.12975498498966	-2.1367431044502	-1.962204427329	2.99407629019335	10.9821501876184	-7.733198130939	11.371815506945	18.0728273559024	8.31566776881938	1.00312366090873	0.859353776087934	-9.93757495385528	15.6483814734268	-6.25270505186885	-2.34188553339763	-5.72587595254159	-1.24945807781683	-5.57252037024012	9.95770001241229	-5.91936108274246
IFIT2	-3.98203008925542	13.7562898053937	-9.56741319570322	8.76845282849635	5.98879220715868	-1.5415285783243	-1.43435068735076	-4.77429735204804	0.666102905186635	-8.93930851122471	-5.90222131205902	-5.12911078089991	-6.87740151099648	-8.3706125196395	-9.30750052082566	-9.37905775781408	5.75324369953182	9.79220901832177	-3.47258890516263	12.3593488336559	5.06688435428003	10.1369918367931	-6.27481515433441	-7.47691444278289	-6.81347688397652	-7.87477959968955	-4.46825627118041	1.71043587079309	7.82389176429249	5.21530649423459	9.67880468375727	-5.85732317724691	13.1019997195908	-3.34815472447312	6.89183035104385	12.9117305872266	15.3902082725483	8.6313046274538	4.15424610437187	-9.36326399066323	3.44727282472528	-1.15874839934841	-12.4127047469805	-5.04036955569484	-4.70168168065587	-2.94295747354406	9.14589477640239	-7.61313549774316
GNA13	-1.09536681106993	5.76216222156358	-5.70693288605523	7.3985939916106	8.56262050766808	-4.87056767300542	-5.21300701790683	5.72116064468984	4.82626644475292	-7.50329264969417	-3.67407080399333	-1.54178009801483	-9.09990882347543	-1.58471092459273	0.306408767563948	-1.07705693461922	0.473619733516468	2.15599917196544	3.82410262082694	10.1525322188168	2.97739215706978	4.09487078119017	-3.19712527174219	-0.573948396728477	-3.63161154957864	-3.02770002540391	-4.05252345038371	-3.47250950998083	-7.66067597536189	1.55196695039648	7.90682078481482	2.78877308183937	1.64208759934366	-5.2944935695034	-1.29217875265931	12.9967490923289	15.1024978024997	3.63474085319174	3.34259592377115	-2.42857112004316	2.27071721516277	-2.42374168208906	-5.30164710990283	-9.30441576975459	-2.79681025408461	-5.01870487479445	-5.89090039737528	5.59298767013136
GEM	16.0492886619937	7.9791591230053	-5.61420706389045	21.7603797073826	14.2652910732798	-1.5069966810063	-7.66134519387298	3.3403598170624	16.5082119440237	-11.060654031917	-8.11361955142443	-0.199367973939363	-10.1559619759423	-10.9081486023155	-7.72035398668435	-9.08796657241914	-3.38088097697693	6.89252008607123	11.5095558517577	7.4165160749173	-3.21683461605251	2.09893436372498	-9.27848721814161	0.100953729478389	-5.34913253407308	-10.8835565128649	-1.89744257479748	-11.3143829840444	9.81411647236308	5.66480512831404	8.8793758849208	2.95103834227252	12.2236422841234	-3.04783151491374	9.39640228278023	4.52332076897895	6.90652301647638	6.92048400669348	-9.59851865877919	-5.35784221151723	23.0080319606463	-9.29613368971316	-14.6249125194177	-8.85316709384783	-8.46613928262771	-0.83567129742107	-6.92194409212023	-7.587305856709
MELK	1.72925905327266	5.39959308894439	-10.6129542960049	9.14171126785953	11.3393747580632	-5.95442455155972	-4.88038519703115	6.63189065846242	13.1920523677796	-10.4099870475242	-3.24583601833065	-5.42543021668612	-10.1102738760992	-7.97325206747677	-7.17661955206859	-6.81730081067079	-5.28793960956497	15.8127984426061	14.7191237737851	10.2332490153768	1.70614277023175	10.2928235897745	-7.27127804391198	-2.90812952990169	-12.2993588689084	-7.66576336761513	-1.50648243983163	-3.41851423423229	6.93371964769557	5.99217655434945	7.39158276559838	-3.51016841152294	8.1500947991777	-7.55829390158479	9.70850251857414	7.9562900361224	9.3477438449771	-3.5643867671029	2.54734551934934	-9.68056387490167	12.8918792063024	-0.75030793016483	-9.01138237432089	-6.17178990530495	-8.56502607385747	-2.25900377610586	2.05533305838884	-4.68601480230046
KLF11	2.18658442671491	3.16669583445879	-9.34823641844957	13.9146381660629	6.68826534272823	-8.99499775471927	-6.60589784243072	2.12605429673597	20.0452904768223	-11.9927088790874	-8.12685713430572	-1.98302129564799	-1.81892872449641	-5.39684136365386	-10.7898149840477	-10.622237066724	-5.93107675485965	8.98885572765455	1.07614539374876	17.5221572423055	-3.29454938715131	0.332291589745877	-3.99254028080806	-4.54495127340249	1.19976973081172	-10.0795206546871	-1.12454904095255	5.17608296064022	1.18200497314133	4.2566887197575	11.5476809801438	-6.32269006018599	12.5969846315988	-8.00203443212372	7.48543698595732	12.0321878703819	-2.36093511409192	-4.31310303025885	-1.71437311987595	-7.17916406732223	16.9748646218969	-5.37854030409516	-10.1772892611732	6.49773368447867	-8.41162122624419	-1.09262717942752	1.11273251578716	7.74908073713716
KMO	9.43776464676617	-5.85520107879933	-7.30827431436031	11.4019834232111	18.2373849673284	-6.0110522774234	-1.47809475252222	3.76478540338792	9.18739617387174	-6.12030524620945	-4.49715702402452	-6.06231937898393	-10.2043924220511	-6.35953405081513	3.40637018783544	-4.04179950355862	-4.28678269560324	15.906905155067	13.7931070981199	8.26738143399236	-3.87918601591189	-3.15542321209389	-7.18038320393828	-5.23598365471197	-3.85603297470619	-5.56435266323551	-2.51332157658192	-0.0151988616465903	0.110022741517145	-3.40361577536301	-0.324309424530751	-4.00653038861615	-0.0386836727317412	-5.96687676013529	4.09955935163906	14.158657854306	6.36974026066564	-4.37667543599991	-2.54472722708958	-4.110335305942	11.444495647039	1.60615776367486	-5.8062306063298	-7.35382347013933	-7.69347725318819	-3.66505974629082	12.0086385823221	3.5698698585834
DDB2	10.0275685459759	7.87985347807676	-12.7257842796047	10.0969288303136	9.65213419022289	1.15503810178596	2.26704988798891	-0.991108248418703	7.2167157160188	-6.5202942590586	2.43411876876839	-11.2906586872186	-13.8653206157603	-7.41500705574388	-2.53590324741418	-3.95447626620626	1.69714689362343	11.0191882775021	7.65483226712611	5.76070010584138	-8.39793845538264	3.55637505756278	-12.3463512014856	0.10526076159403	-12.4305982098561	-8.94985290270884	-5.63509091268909	-2.34097870006497	8.51777587106909	3.7686877669145	8.17709099451954	-4.6274925996425	1.22575379485418	-10.1117959209426	4.91052613785604	8.59448653805539	8.85336417285716	8.33789181787313	2.86037065631711	-1.76472970243712	14.6679584424045	-2.63619082007908	-8.35978110842768	-8.18490822024179	-9.17420054128008	-0.717023513891641	7.2642452878905	0.372796219390661
ALDH8A1	17.4839014765336	2.59570624445256	-15.1007723725082	15.588294843421	25.4677183338201	-10.2342161034722	-2.1318311131348	5.469212680977	15.8426726831252	-8.61065957543206	-9.52281834906515	-9.36458961185573	-16.7916471923461	-11.989692105789	-0.136122860048141	-10.6058688055431	-5.10805974928231	23.637883250636	17.9529472342095	3.5136488528457	-6.85956339667729	14.5544396585822	-11.3390727760587	-11.6506104158284	-16.4557550480927	-13.0938373738889	-10.9879641300958	1.8753038287391	6.68889677907092	4.64643824930682	-0.795398825352883	6.18573598229901	7.77090544201181	-4.727473281646	11.746492260851	17.8059508691841	11.1719818411695	-1.09887587512643	-7.09333773148249	-10.3855839430456	24.7731685988494	-5.26421650441154	-6.21274379327905	-9.23494050909422	-10.0522964448572	-2.08752324062278	-7.17150859168434	1.5442065968627
FASN	0.427861751186743	7.0356960544809	-7.72743926254704	7.77959512823793	-1.4991484071612	-2.78264604652404	1.8269153451774	-6.7349592095353	10.4808288053094	-1.94232638265654	8.36260388213429	-12.0876843349932	-7.19590958432675	-2.64705869114744	-5.99696319201585	-3.99867595485336	-3.97759107812332	-4.92212944913411	8.59800250150501	-0.154234640443608	7.89570233625589	7.27113516205297	-5.4811786886625	-0.0674635391336871	-10.0685433236356	-5.01789353629474	-2.07099594993698	-0.804375217246893	5.27486407932354	6.70704231218955	4.92861001992773	-5.62733093389855	9.29435468914341	-4.06272968886324	3.54888105579773	4.50419615709342	12.0482524190222	3.27607370876393	3.18112615763724	-5.06849515775057	1.60099962527203	5.12337401808571	-9.20204351427211	-5.09677079676536	-2.26172030116768	-3.59520091445033	1.96811213314781	0.278477052373136
HBP1	14.6757738036864	9.52202710188141	-11.9576751373641	10.3756788393858	-0.343170036384095	-5.260801101275	-6.85006934002407	2.34197947852138	8.09119897111463	-7.55331698542948	-2.51101337815237	-9.18837995343501	-12.8077384195636	-5.13473285664018	-3.3580855077886	-8.70471657675505	-0.802844073890695	18.1406558879868	3.50352268455932	4.4795033296615	0.316818834214073	3.76331023404205	-8.10841917978087	-8.27173718811255	-10.3307967384642	-7.59026314018426	-3.90980612384387	-1.90302209150937	-1.16775956885216	3.36359448019423	15.5706583146479	0.794825202610461	14.8185938110881	-9.18054012491499	8.73148997200695	14.059573366124	5.93509963454509	7.25907463419115	1.09353367832118	-6.06298882516254	14.0000356521229	-5.73317506902699	-6.08068886938238	-4.41456379441566	-6.37838868961197	-2.07387567653468	3.45091200667532	-7.40048914190636
RFC3	2.52098118566818	7.14842478009463	-10.8480265943592	8.34811115558249	13.6130865336072	-6.01120507970775	-6.20606181760895	2.94344599773025	6.38502887952998	-7.56097578263328	-3.66130824503301	-10.0725456888241	-10.1064532330169	-3.53285438383765	-3.95870596006038	-0.413870897031172	1.04881516204205	10.0830647556262	16.2146033468078	8.19511385345962	2.37162600677117	6.26085851765628	-6.5786440687523	-5.4392421959575	-12.0367762577205	-8.8235562936297	-3.06291570096415	-4.75257551808653	2.86944943819547	3.91110664998285	9.56911699556239	-0.825667887836081	6.25133295342714	-4.86209051762719	5.35317079663333	4.96142805969819	8.96281355902604	-0.434007938006101	2.08922290548794	-7.52615143830136	11.7157089609924	-2.41749344444285	-5.61345054029294	-0.76067260518575	-4.50447970125121	-0.67418995949463	-3.49419699545542	-5.75352638488492
PROX1	8.71740657752673	-6.09270820182128	-7.52824436611398	9.38507293423706	17.8482913925004	-5.63606166266924	-8.94533965482043	4.16433193524155	9.37635216604023	-6.1300120876248	-3.18081504317398	-7.85240973349658	-11.3465831610456	-5.59848409051492	-1.14344538604455	-3.24711629587716	-4.00871106966451	10.3360746790401	11.0432988206123	12.3031059254954	-5.89141191387407	6.81687355977413	-3.6468658398172	-2.9908462019099	-12.6787040731007	-7.16020129972064	-6.42239430829982	-11.1599683385138	7.27780208049777	6.26641978020937	-2.6130980109114	7.98882446197147	-6.48580422469005	-3.71962084504333	9.63828606123406	21.1797354487355	8.45816216964314	2.33378731413386	-6.9199685715887	-6.70644520806411	23.9688771316233	-4.14730602086522	-7.58957440986371	-6.94102488680464	-2.72798353195766	-3.46072846657511	3.24475298645547	-7.68537209223981
SLC7A11	1.12441206948565	7.10846168308017	-9.55861052324741	18.4124144541237	9.75608188003851	-9.56954410021061	-10.2105518633285	10.5227785736969	0.991432709331141	-13.1932501665503	-2.9933838464055	1.62442885447485	-7.56300274229361	-12.9866265496105	-3.01931278570255	-3.17445443188493	-1.537724782312	17.3076027869557	0.74743126229747	0.455205402963117	0.251037200253126	2.79851660240003	-12.6046960635888	-10.5386109331073	-0.957377872261029	-8.60662961504894	-2.27946387637596	4.26409503942442	19.3729167153492	-3.63165079017852	14.3881453022884	8.50442711566375	10.013864756297	-1.08085719987372	11.1811938635466	13.5177396598733	-4.10177476445872	-0.178124016283988	-9.82224795007727	-8.89316461487299	13.3289032147599	5.80240973394634	-15.5727904475021	-6.72056228386285	-14.0205926527059	-1.75650724242581	-4.87709805416852	8.13664330041873
ZMAT3	-0.110907281993967	-1.04547062084712	-13.0212104946417	5.14161577267186	5.95154167781617	7.49183950635156	1.25540964123991	-0.672276018839801	11.8536456139552	-8.07919226338428	2.76777057740018	-12.1671438576245	-11.8648199346995	-5.45979804424338	-3.11967321935201	-2.43780931454365	2.58398796851456	9.36747571259646	4.74397551847384	7.90383549611497	-6.49476128070213	3.32298722305302	-8.85890188127157	5.07544107462132	-11.0681498694417	-5.33708479334807	-6.06940975830549	-1.14275432814651	1.26233529261719	2.51844177760739	7.14477843390554	-7.0986965059984	0.347715030762654	-7.50946258300971	4.20054466997335	8.92843124842338	19.6368694779775	3.64752228068027	7.17148478340459	0.642583231431495	12.6157053051938	-5.63134809993055	-6.40000671873758	-6.06709505220533	-6.07091330089243	-3.46353321745692	4.65389659053813	-1.00559501559081
BACH1	6.81018449384116	5.97508860866975	-12.2412583652774	14.0953315533507	7.37375945925682	-2.23098626584687	-8.02388159802082	7.209910406562	7.24879044581419	-4.949945615368	-5.22076353513372	-6.79214683038666	-11.633761142594	-3.14934799636703	-3.67337962918072	-6.11055682708886	-5.91397213833885	9.31274051089948	1.81479247572301	12.9084073156776	-1.13489992593517	0.97280421079601	-6.4510723194592	-4.42253283995887	-10.1426156134397	-6.17833595890162	-5.27659903092984	-2.55512704239539	6.2521088762425	-0.163927979639361	11.884435060117	3.71472063927944	9.21538044084683	-7.69366265078693	12.8176432982612	17.1151376822576	0.111782233100485	-1.83499097548712	-1.95064851785346	-6.34768779986855	20.5786440224379	-4.59232316635443	-10.1592743386775	-3.44478325514123	-3.25863829952281	-6.30561211208408	-3.04270409372923	-1.33659152174532
LOC100507389	4.24038367328249	6.89547203361069	-7.15069067425608	-9.14283474059753	17.1798566636239	-5.18533939524462	4.01011977112313	-0.25034537901441	1.72358891687516	-11.2240583922171	4.89580063185805	-1.40638628740945	-7.95442631774876	-8.20188645066781	-9.78793398104188	6.29290926556915	-3.18064411788724	-1.42839743607018	15.4628501358476	10.2543077915333	-5.34366177353429	2.06051012415944	-3.10441167101988	-1.82397476829485	-1.9745562708739	-6.01541789813675	-4.65992482832306	3.76344640976037	16.9856905796419	-1.73269441752261	-3.54290312610024	-5.39628868796592	0.0617959241491484	-9.13061354907753	-0.358977348044785	8.42106599262261	5.91163933983568	-5.05192130965524	9.51182478716863	-4.54230703747938	2.42978354038758	6.67813803264686	-14.3986987251186	0.496415383110286	-10.2207473569442	-2.74746661370876	20.0213097768188	-3.1884957655608
DDIT4	11.7659801638413	-1.97336317709838	-14.5687553728776	7.74747396150506	3.17871193884621	3.03373091951118	-8.58990640045415	7.41523954102437	15.7937304012616	-8.00672643581015	-1.48828124847827	-7.18308970405288	-9.66590834011692	-9.71884060379329	-5.65413822410904	-5.03899351729235	-5.83882584759166	8.06536834875802	-3.68573671929526	6.39161487701279	-10.9534122699607	6.28080172598958	-9.87098376981899	-3.39979140207032	-12.0125053191439	-11.4682827556858	-4.36035100314235	-3.60701558058328	14.5949703186845	6.27190416802702	-2.83542206770624	5.40996036183484	8.4189779282428	0.587321443451515	20.1482095646185	18.8633484047834	20.1384718295366	3.99277810012146	4.16211856346071	-4.17719230959742	12.0317699148358	-6.64294059974097	-8.1312237173734	-12.3097510635776	-6.0345445031426	-14.0546393280466	2.18883508947429	2.54575805948497
IL6R	-1.51468357934218	4.30445346450893	-8.07678103759466	-0.420902957846593	3.14446271153462	-3.25304444106278	-1.14140931947561	1.18103699526655	1.35835993060592	-8.04221953502111	-3.41258495723518	-7.39935641850806	-6.97166482062078	-3.96499550472359	-5.66750974242856	-4.58438971946919	-0.769565502102907	-1.79423526525981	1.88110456363394	2.70550296296947	-3.37242569421313	5.0879558683871	-2.32488040843683	-2.21585199967758	-8.41769568979959	-2.46985636753853	-3.58185221713916	-4.72961607824921	5.60916967806381	4.3543348037049	16.3097033816208	11.3472232857784	11.7962479133885	-5.04756362052162	7.74052479298831	5.1186378267693	14.0826624996039	1.05619421749916	-4.95895829490707	-5.33815114089887	14.1348884283947	-0.300787961298736	-3.55946868108141	-3.79105959224913	-3.23086566039868	-5.30714554244835	3.06821487935772	-3.03141720176262
CYP8B1	10.6874578853822	-0.228786810384227	-15.3438324663794	13.3915636300438	26.0629185081881	-9.00487369981829	-10.433616117561	1.40163157880954	15.8526825594772	-10.5399307462902	-1.58189235994317	-12.7052032439297	-9.94812006789209	-7.56410956647386	-3.53345336515402	-9.87162105587712	-9.99346417126089	23.1303767147247	14.9860275532979	11.757145093323	-8.91240730484045	2.23977563289086	-11.5549596867395	-8.3503873444037	-13.6560886159709	-12.3426493466537	-6.24377024284982	-8.81007145559178	4.66387606708337	2.50527732105758	5.77917361254665	2.66058514741626	8.11878593189796	6.94363988505212	13.2168205596178	18.3092303380035	13.8696241322494	-3.59290312476831	-7.36383918854463	-8.32885458581784	24.7043430132088	-1.28230530522895	-6.97717334637658	-10.9111933959817	-6.94481083178526	-11.0923569572219	2.90370912172968	-0.866840735371847
FEN1	-3.53702570818552	4.36186053672856	-11.4501322540608	8.26273550507861	10.3824851291758	-5.03219174115522	-6.86233674240022	2.05350463826466	8.54628876449814	-8.44905763142417	-3.85233266179965	-9.27882713610782	-9.43415299731575	-7.611190378613	-5.86001742786686	0.507254738764299	0.14109455846542	6.69826613690833	10.6622241234694	18.6509934900091	-1.14993207718	12.7391878579943	-8.72998649873865	-5.95507482488786	-11.3494762550368	-7.52934118467955	-4.49898217597455	-5.80938033927947	1.74916031318169	7.26422158972095	5.12590776201917	-2.40716657444191	8.52092345549478	-6.41820519663765	7.63420838414457	4.28990033785936	9.87144019185998	-2.34291817960284	7.19995756581525	-5.13067122587833	9.55522663495679	-1.59020022282137	-3.2352591204599	-4.09230751945895	0.997754991224202	-3.12772241018046	-0.26812669520319	-5.18370408677839
DTL	-9.37449092122793	7.17902799211702	-8.67930306983743	2.89668202355286	17.5464640715111	-0.729001277912291	-13.4020798268766	2.25474344614903	7.14857043803402	-8.23515999957923	-4.75706894716781	-1.49736862099096	-7.20483995753546	-6.71895691877308	-3.50453747638679	4.65025800571241	-1.48445771951798	13.9891403890231	16.9855746215884	9.43819409725609	-0.23681407184359	8.74847654755641	-10.7755453359085	-9.00823721812758	-7.21097282300278	-8.40281289856162	-0.973324236923142	-3.78132871375174	-0.893377104469158	1.86366369739967	10.1688221387148	7.01198573450214	7.91427212083066	-7.73736955403011	5.08715419322006	10.4611824769485	5.68137988241517	-3.25879738188569	5.07549686055566	-4.72223000564327	7.49977507813382	-4.55149050999929	-12.6072285053809	-2.79921394307636	-8.14029184168662	-0.615698317216552	-1.84671869880292	-3.86403685644769
C8orf4	4.29385627708229	0.14692509713675	-5.64997651254106	9.77499008114048	13.3269643176585	-7.10691574258129	-4.7592525109022	4.68425637713657	9.58043794766305	-9.02092421248257	-1.32425016371821	2.6979206111667	-8.58328485953299	-9.79663047848826	-7.1099074639822	-5.57245240893266	-1.81262043573317	-3.14961717584494	5.55754646596004	18.7591362354435	-4.7541704974876	10.0661262726409	-8.18631530208097	-10.9392320302037	-8.03434204646499	-11.3588236873335	-3.59336548647373	-2.00935001805917	15.2517403502171	-4.76184303758513	12.0212388607957	4.51989193883195	4.31774951131895	-1.14280491382003	10.7531799514396	2.74495761113439	16.8481285850305	1.28804384245195	-7.17398896145223	-0.69420721678863	-4.23515828100126	1.53256549963091	-11.49058134242	-4.66031587726751	-4.75377468329219	-2.42429186922193	11.6256199930369	-11.2059546881249
SERPINA7	2.17948481528167	4.92767908306679	-9.93600125291894	9.9317793797127	8.16446819122667	-7.90892026921122	-1.30186714167796	3.77011910760021	5.40225372106888	-7.73757330648486	-2.60258281745893	-7.12424913075979	-10.1886611770534	-7.17785688062082	-1.29019498481754	-5.14527388034602	-0.636170797682597	10.7270458097342	10.4981087775933	4.52280020909542	-3.13220547164702	5.38507293540395	-3.37720293465332	-5.98760149761352	-2.55357341104922	-5.6690286063386	-6.13141204493206	2.47832272719187	2.14188234856681	3.32703926365144	0.354153883399619	1.17948357276835	4.38406017674835	-1.73293318854532	7.37681131462625	7.11292492606616	9.79280994787501	1.10855896802343	2.33663149875534	-7.03351981187977	6.16432703791647	3.74598012132216	-9.85965975828229	-6.59365918471671	-8.41834606820321	-0.0127833836429314	-3.3711950582772	1.58366983741827
CPS1	11.2714025160589	0.647227152533109	-13.8414373958963	16.5569771610665	28.5647786704172	-12.7186835663066	-8.94038734139576	10.7937432208019	14.9532687753709	-9.79017093486352	-11.2715571970946	-11.2481470988173	-13.4508638671395	-10.5440262409844	-1.74382428070183	-11.6556114315467	-10.5695016564189	24.7951577605344	18.2910191579866	4.51261960600807	-9.87941135535081	8.16371743868972	-9.54443206387183	-2.22852249884549	-11.3555222719945	-11.7064549438401	-8.13427774655627	0.310882766647467	3.29820981356471	2.32688803975922	3.98584211670533	5.64829778776378	15.7200204240502	-9.54271025761978	13.5693036519074	13.0287268699262	6.52040830120258	-0.709020036257783	-0.165032718343159	-14.413940558812	22.6040771023026	-6.94270263429448	-5.79586947871196	-11.077007289081	-5.61203543905255	-7.13967553275471	-0.913909415375644	-1.2178207616502
HMGCR	-1.00246421691859	8.19400322364618	-8.0567002946635	3.28350572658416	2.28489492683067	-2.66483423276451	-4.35432170210557	-3.49334143460409	-4.10488745487278	-7.15724909499651	2.62277774025205	-6.04140721252113	-10.8437956135262	-9.17748571616122	-6.47777290260124	-3.28677249495178	3.24552708047803	-6.86768933036239	8.03906290435736	6.78717818550235	5.05399332231133	8.78433074533365	-4.48048210512517	-3.61985732539762	-8.02301396503292	-6.33246258527693	-3.94718636837359	0.999849849713913	8.25368495078971	13.5669314888779	4.47238167048469	2.67983468124222	9.48642616330665	-2.47997181477971	10.9839989060109	6.67778489245796	8.17756097524693	1.89580042321007	4.7949522531154	-6.0435179000714	-5.54629209363136	3.63191587227969	-7.79909346397641	2.5570196402783	-3.37944457242588	0.223564734585825	-3.10595667137717	-5.7128167271252
RBM24	-0.669884658590805	1.59406069806788	-7.51321663348372	9.77177164125585	-6.67899243031134	-0.119305166540689	-9.84621853671241	7.09452677415688	7.8794273553776	-12.9080567707453	-6.06356788448185	-1.15998146985371	-0.899547377732345	-7.11225922542055	-5.41223786779091	-4.67288154821424	-0.24619330986606	11.4819897995761	0.42205315292879	10.7299224831991	-2.3829843820641	0.317959962763029	-8.25678090244264	-5.95578477699781	-2.67255242649671	-10.2677875304187	-7.23352647550995	2.11956420902595	10.7971960799909	5.46766661760071	15.7651185898495	5.18999947256525	10.0555431873895	-5.19906405053563	12.7991170989837	10.663262595725	3.618222218337	-4.9047595603107	-4.21542991910467	-6.44616630978838	21.7317290453559	-7.15928688505165	-13.912246659081	-2.85162827034022	-8.03896845114978	-1.15719690389757	6.09784880217236	-7.49107887943925
SEL1L	7.7914371469196	-6.58475663735768	-7.5688910820443	-1.49716933116753	4.34343248973346	0.686376201034513	-3.65935752512042	5.37334877833892	10.6932202178192	-9.38108889452956	0.731517874613209	-6.27795194369791	-7.8598637462716	-1.38338921634556	-1.16673587492197	5.59052881992598	1.13842533147258	-3.51392160764766	9.86323846532107	-0.367012034258041	-4.2018907660973	7.8266907383552	-1.65906827836225	-5.10247786584326	-9.04293653411795	-3.05845356766909	-2.57049867946914	1.30385635627406	5.82051996476279	0.0261880973730371	7.63389363028961	4.64071751057295	10.9870744384687	-6.09500941000619	5.5433733472733	3.94294491947948	10.1974419860283	-4.99965584990255	4.99669431633177	-5.764548120746	5.23980563878531	-6.26961677593254	-6.37648314965787	-4.75025373383915	-6.63406437523309	-4.61177920275337	-2.41375149935548	0.0930454333856598
SESN2	14.2194605764077	7.35264046286796	-13.163541383969	17.3449121666041	10.0934387352946	-5.21992820096547	-6.73078917595925	-0.893765508271484	8.76577416263328	-6.56569255492523	-6.15562587966585	-12.445348615008	-13.8695157512808	-8.29624989847505	-3.19178012724416	-8.97931869913988	-3.14217032233385	22.2997922970358	10.9385914327689	10.1696154026551	-5.26773990578401	1.53032044246724	-7.47845349440174	-5.04976622785272	-11.6274619915964	-6.77865637979216	-10.1539829182026	-2.04516315745613	11.9129683010196	-0.0687360103612846	8.62161471865853	-3.82966960491701	9.24205105451811	-8.4184231666484	11.2815126481316	14.7604264494021	1.54169197436741	1.82555951733698	-1.35075062263253	-6.62527680190927	14.1455234858148	-5.3602211944185	-6.82825440446728	-7.71681241993641	-4.96983181981895	-8.39903482635372	1.35409966015898	3.86522958011589
TMCC1	1.64167385763324	-1.31592439582063	-14.8107383330024	6.24601124407176	14.566782041427	-3.59015447195971	-8.32518699330437	2.10225468725452	11.0295015270864	-5.56134422174855	-2.83908127985339	-12.1525481045839	-15.3522592555201	-11.1394687184248	-5.4895741879275	-3.2921663626192	-9.72036743369581	18.146152356848	11.0231272093516	11.014156463411	-1.84473065623775	8.84803648880354	-12.7545860786367	-4.81934050740422	-9.49657928546236	-12.7880791923828	0.575398604669312	-7.8933800476803	19.691126412786	7.63956022660143	-6.80405955274663	0.2813829532108	9.98246297842922	-6.62132903297612	12.2892853641118	14.9478822900985	8.21606951718165	-1.65399968037317	3.74389396267114	-3.42017198288068	15.2719158278064	-11.1793345211624	-2.51034408179281	-8.4874240168791	0.197554826767623	-9.73239303461304	12.7068573302655	-5.94260140855038
ENC1	1.38893669878377	5.83854942641184	-9.2231531679808	6.60458037082901	4.30201066986441	-5.55085331822301	0.65364654952738	5.67791563107262	2.38049896479087	-6.73165479400937	-3.40367290813724	-10.6232397608267	-11.097279092021	-5.58791598841524	-3.83452064881402	-0.562164546214831	3.00227658055288	5.61183339149803	-3.28061315703274	22.7348087314138	-0.268210884066663	-1.72083263297413	-6.9043997424035	-4.95697009472814	-13.1420572335984	-3.92614482592678	-2.92960421502876	1.17635646013927	5.56474405581157	-0.251271204982638	8.60639758498343	1.68608543488276	5.95369108477088	0.618703593801019	2.89816858283178	8.62734134113354	0.525414198096472	4.27124603685098	0.580659269473985	-6.00631023039594	9.54257657900722	-6.41546931493434	-9.17829058745703	-1.1274788643959	-6.51767167105976	2.39221425869593	5.56721411283878	-2.84721539953216
IRS2	4.08682638540037	4.48226584893257	-8.92656510501137	13.5410160699438	7.97810111232454	-5.90876203064685	-4.76518143639396	6.13681475114246	14.4677042269957	-7.85873652398551	-7.72305212234094	-8.27029387807794	-9.68613315517585	-6.95159131167354	-5.65683723744458	-6.43920749326544	-2.30196435604203	4.87250834485808	2.08632391775857	9.00930490112369	-0.565256032762731	5.47029629694581	-5.75992356769999	-5.09782177871143	-10.3060505416515	-5.53358580374353	-6.53941621205404	-8.85785682445937	9.47322180952444	3.57132184469069	13.6626990228492	-3.42329187393116	15.4802871323533	-1.90981061397702	15.1919607165111	13.1338187262654	2.36564305873891	0.490382216040533	-3.86095012318173	-6.17338801404372	5.88739284009915	-0.410549228787204	-12.4477782960793	-2.36810233881172	-0.7681687439005	-4.97271629446677	-2.03650478876963	-6.83649500518337
YPEL2	3.86209118356354	2.84525744087833	-10.4463747279218	3.96367786509148	10.9503139459044	-6.66398797468283	2.06323169437504	-7.20261130143883	4.4098195638714	-5.41218105682934	1.20195837781848	-6.82261292830277	-11.2766970450922	-5.38850133910157	-3.85008042292424	2.004857305476	0.32458201698055	3.69730146295114	9.49857034760308	13.1929786127278	-2.09113604327855	-0.158346525455705	-6.35104699765599	-1.93288958929643	-9.65861483560818	-7.74523280415019	-4.1499941705188	-6.7891202142527	4.56178664718692	1.18194587919448	4.13506862262361	11.7970030926698	9.71664479498278	-10.8513488605485	0.355698079114298	8.27892577376347	9.04989969033445	3.10475425375511	-4.37589560104489	-3.87165836764169	14.5128509903697	-2.44219718654735	-6.54505891520198	-0.959765530329907	-4.01395185501002	0.0747941597301427	-1.9069679174757	-5.33512593852524
BIRC3	-3.251461373933	-2.2590157858493	-11.0532783481431	7.96319013628679	14.981697044241	-1.32392645246639	-6.37176013585843	3.31394466160643	5.36197916234598	-6.45040628218872	-4.7757503631745	-6.63298769330684	-8.97799923253132	-9.24528119505172	2.97494286610028	-1.93421132033541	-3.19348213760286	9.3873638323852	9.89373195411505	11.147555380534	-0.65538126494755	10.7286625418469	-7.66631704490103	-6.15183278232278	-13.011540197586	-7.3337298184849	-4.28068372841278	-4.92733599881227	9.82864408056414	7.43065329905839	7.62765133088645	2.29118184133147	7.83294472053284	-5.74076618968887	8.24820993472739	11.6263280737294	6.01276132966904	-1.72822663433883	5.66701448392165	-7.23984632702074	13.792493894552	-6.0770161080971	-6.68583164324368	-8.75169973426544	-7.82945225708866	-5.60443445986422	-1.34545043892293	-7.22356243490991
SLC7A1	5.94144815520738	5.1905127697412	-12.1086020638901	14.4627095855376	11.2420762794129	-2.26935670681998	-6.56033433357056	1.0603496705696	7.20599932326677	-8.47463762432519	-1.00558545602833	-11.5114185286605	-10.0755607834374	-9.63371966153185	-4.19962914034814	-2.35018190417619	-1.01697917425545	18.2661142812537	3.17366274387117	3.9186207524752	-0.769380920652331	1.73347286802656	-9.14303379225558	-5.3425178908451	-8.83313032571289	-9.3127961672468	-7.58531889289636	3.13219498476173	15.2496290941371	-5.66606645171365	6.78429503310079	-0.756232665793936	3.90116541024658	-8.88964330266702	4.53526581704125	12.2180231820345	11.651734515149	0.349263549737223	-5.57111690067845	-9.57387557727821	15.7489677603835	-2.42354002054103	-4.1055373126857	-10.159653240178	-3.45125926988808	-7.39336193781767	2.10561065219267	8.44492156796841
RACGAP1	-0.0748561507599863	3.65093285896003	-12.5483703121447	6.33722208813372	7.20303993792867	-7.63975790735309	-8.78912228726054	7.90749500992412	11.5264136681734	-6.09104934938672	-6.78765767941108	-8.30553066012732	-10.6798562930396	-7.27382668907353	-9.58898458017618	-7.37032819070292	-4.20787288327079	5.85154645476185	11.8967127227416	10.4729721828327	-0.523581980299502	13.3614082254306	-8.90066392323718	-7.71862612795522	-8.5144839826473	-8.83618967686707	-6.92844916321125	-3.69358538821341	7.20260410082632	2.62859818316822	11.3676193277719	3.13127129272375	6.58347574538583	-8.88826745115087	8.72741449756925	11.0720037177879	8.50511882216425	3.60890210645083	-1.07073274386821	-8.37076378538209	9.6000511997004	-3.78865517892586	-7.03955798664578	-1.53373561213981	-4.4212082234372	0.0501746975227899	12.2296321974401	-5.2691972403194
NFKBIZ	12.2047355985258	-1.11473357282039	-7.60087733948881	1.98484628586512	0.232639729784101	-4.82972807793673	2.98352581867597	-4.14287692757287	15.7628898068862	-5.06476108446403	-3.33398025975685	-10.8238794561779	-11.1338917097872	-5.07916163014085	1.76995626106362	-0.740876154676371	-1.03743460549343	6.16577135553432	-1.83163730167764	9.11983874618552	-3.81348578173801	8.95458623192986	-5.65565031967434	-2.56604524848097	-10.1836099820416	-4.50879701034828	-7.29284093779053	2.66624561979049	8.15822905426877	2.73178365290498	-0.422742663295336	-5.46066559207793	4.89283346309056	-5.55304473842776	4.45037931686454	8.61354119196018	10.9709273179422	0.0559584415272276	0.939235389148786	-1.99444472555682	5.79478247813834	-0.392414436835084	-8.43796642183056	-8.22310333984616	-3.85775627102284	-3.54142537224628	5.60743284327958	1.29374397373243
SQLE	-1.39907799931105	10.6977785865912	-11.9223066029626	5.60193649732868	2.66346614742711	2.0010200933439	-0.0137375824273214	-2.0164490049386	-5.51931861652831	-6.62543824649515	0.779448292478953	-5.25219801936254	-13.4446494017864	-3.93035450785683	-7.32317997945099	-7.84766685156596	0.884866785216168	0.32935218984781	5.34369260975426	-4.12598233903732	1.67688199520389	7.12464400788391	-8.19550338034337	-3.02725668612446	-5.53378477665999	-6.60833254877689	-3.06048310770545	2.01854434166679	5.48358066618812	6.67781546749547	11.8018602982626	-0.497147534594147	5.75277684304353	-3.89707892725915	6.31685275373602	4.6769803347775	11.052510056585	3.80237270166617	2.46307022880447	-4.47243513988443	-3.28374270923117	2.92038423832916	-6.85794366947412	4.922471466953	0.295685866637244	-3.62239682675084	2.38807297338516	-2.498817390044
ELF3	-2.43170964180331	8.13299565813128	-9.98875173878152	-0.43721514269035	-2.37871441705399	-0.570129526421296	-3.81660832327336	2.81657921893834	11.690332505759	-10.1819593033397	-5.28818891839558	-1.90428888485105	-8.84605345531163	-4.36854856920848	-4.0206738051322	-5.65510079185684	-2.63693192333019	-2.66177075597985	4.24445864816127	13.3886636305963	-1.66895372322593	6.87408483847029	-5.60709829198037	-6.68634685377496	-2.53252348660949	-7.58142451988134	-1.20101316981729	-6.71726987959495	1.54001537047303	4.14988608986507	10.816878379716	-4.65188494069928	15.6597647279969	-2.87085934012612	2.88720455226301	11.300353332102	13.8236539824392	7.56502209953018	3.52661868907976	-3.86210384755208	2.02617673030662	-7.05441547065101	-9.61765943252564	-3.39685691323358	-6.41872579805491	-4.40336802365029	6.81994621222378	-3.30711624968174
HSPA5	-3.1202350984085	-9.08940428893312	-10.6725434553656	-1.27874798623306	7.70731942757311	8.13486479648634	-9.62860427188943	5.27401450207548	6.58779793684726	-11.4276083243898	5.83589564514647	-6.68276355225849	-11.4275980152073	1.55119805188703	-2.58439553660576	-1.85661463940037	-2.06949874252762	1.45052320779301	4.28814004607036	6.76572343612703	7.1853725330698	8.65736106403789	-7.92985831815227	-4.27629964176157	-11.3278927573494	-6.85616913124909	-0.733798570539381	5.99799098066732	6.30248460581842	3.56170154112331	4.75205542120719	5.6538904369357	7.99928142387593	-8.62010256022667	5.94773581566185	5.17073401082052	5.25296381487746	-4.80682343044969	8.20026545771761	-2.64549206551391	4.41649653436814	-8.17688290551036	-12.0858823861274	-1.98928734327275	-4.56677408504533	-1.46091142349873	-0.0347202390242209	2.8693671464419
CCNE2	-4.39626491008254	4.10875869745029	-8.21938372214792	9.68681337379689	23.1348675101671	-1.21136694680471	-11.8665780787014	7.47145702014708	1.51161160950458	-9.63093083180107	-7.02101873474847	-3.23299420556146	-9.63995097153649	-9.00724274753663	-4.94015335458535	7.40398937614556	-3.26050199441007	7.56982660287576	18.0195601706791	5.64886760399115	-5.34374625522743	6.34038276806687	-8.54786107162056	-7.89418124159781	-4.55646546048623	-7.6767402506703	-5.63559285421007	-6.00619330813578	-0.27007509167588	-2.40313718132351	8.98247040986627	9.19472840841111	6.49186607039304	-1.06905715445737	4.85693282795445	-1.04839323089668	7.59632466259354	2.24612529112013	0.101292087879608	-3.543726351574	10.1596485975924	-1.2766706764891	-11.2351715874376	4.37583388977083	-8.45489452931509	-1.42469078880946	-4.96555696625969	-7.11158899969777
SULT1C2	-6.1790224572616	14.2202537773223	-6.5855966507806	0.0288403206596932	8.74241020222822	-1.04441029651065	-4.50743183202539	-3.29392292014981	-0.737093943169638	-10.1080073406671	6.02733928545522	-8.26349032348855	-12.1202401163681	-7.10280316059532	-7.81955947751994	0.37605937039681	9.19996566782678	2.34533483183008	-2.76113578716224	6.01585637029672	4.2006103490237	13.996098892282	-5.95008078986677	-7.76607045213788	-9.01574091109086	-5.44431184265419	2.05309918421497	-5.29465676100897	-1.97392904331975	6.5816519095701	12.9846235003801	-5.82454401633065	8.3761709516191	1.25381478245304	6.9848752891524	2.10394362593835	7.93063508394927	9.84458513187136	8.06653924802952	-5.8653978538025	-3.60085458262332	-1.85035371102985	-7.86050971615906	-8.03522610310957	-7.08339569691373	0.834800535595512	4.34635944793809	-6.46567682796683
PCSK9	-4.68779348702688	11.9239193337075	-7.56387467661206	7.42789531246374	0.184049374414219	-0.912221788031239	0.0911467780741191	-4.11293341968814	4.00770343049551	-8.97994276736951	-0.171846905652309	-2.38972518281169	-11.3759954896307	-8.87115802021381	-8.12893880661948	-6.95515024791997	1.22514053651824	-8.61953454116993	5.79668999278135	3.31191442171479	-0.80503404698403	6.26568363371796	-7.62780822941586	-5.2211897369183	-5.66508252109513	-3.63062487548657	-0.276817543918879	-0.0460293309355837	6.80063879122842	11.8231420546219	13.4643588684673	-4.58926842574253	14.378427936591	-4.13790173109183	4.89886640638464	-0.501635112631728	10.0611894606567	0.808115552835746	9.38613196778733	-4.90697667555971	2.10814890880932	3.27302922600352	-10.7672603517792	2.73582083951872	-8.52883397829653	-2.79263202874007	1.19629461695816	-6.21415780915965
KLF10	-0.0838021981608836	5.41692658808897	-13.1028740323703	-0.00426000277841965	10.4540469218245	-8.31186421278725	-4.43551798762529	2.57529706706442	2.70427691671487	-6.70940209760326	-1.4880974045826	-9.97288565174231	-6.15274537202561	-6.28258610712678	0.0861097320077118	-3.11087478200483	-1.52135511682822	0.0187833043715635	4.23304827626394	25.8636562607538	-4.99968163012946	2.21158834257381	-4.84224827640876	-1.90446003376358	-8.22413099121122	-8.89176762577926	-8.48294761178037	-2.23815710229942	11.8768265670401	1.06127735139843	1.33131258399762	-6.08785707254571	7.9273012720525	-5.21460247387406	-2.06117545186724	13.0243887545546	9.00085346677496	1.37912474497201	-0.850604706980803	-8.72357462135025	19.8299312389016	-2.9450824637041	-4.94149175741042	-1.45018432739169	-3.8445989410898	-2.7922387651531	0.344213238278851	2.73278627356669
TRIM55	-0.776890596127689	-2.03417291534688	-11.2161245820215	7.79574094808335	15.0877096849346	-0.0895830755630929	-7.82628551051501	0.531116874244905	14.5059598319469	-9.87247251859855	1.47478783771225	-8.76331641203947	-6.27756458425364	-3.09990447068416	0.325564549237622	-2.68124140803497	-1.66180828390698	7.85903714442146	5.13501908340998	7.86144887478344	-4.5939227136368	4.62223850138993	-7.32688797002068	-5.99424933525709	-2.05097190799138	-7.0091778198059	-7.24665513645346	1.85452250685787	0.626913236365416	4.30905563510389	1.34344633106795	-6.86942118242773	1.80467010562271	-3.43310284454334	8.10062611867956	19.2716107478562	15.1483170803098	-2.38218078866939	-5.11284599628501	-4.94011479166089	8.6898436849261	-6.82920942479681	-8.69769847043823	-5.84991102179485	-5.8578989346118	-3.00266008928243	0.0715123691304846	-3.10203793403282
ZBED5	0.149386633675572	-4.77881476168396	-13.5621425486349	9.032775651553	18.1292599020881	1.29969673594551	0.770255264160161	3.00746639721044	10.8003475853486	-5.59429205487039	0.794456338815678	-10.7536578233355	-8.88396141188751	-5.5329567156536	-1.04686599625669	-6.58727886770732	-1.65919874839463	3.16648208120375	1.80329572250036	12.0120945512551	-5.08866229895585	1.23796321721403	-7.80198450304123	1.07535183790405	-9.52930019795816	-7.79108219139064	-6.24885563692911	-8.3972367107688	6.91202086629651	2.23412031365523	-0.939928964328573	-4.12858343469729	5.78108445089165	-8.93187318987746	5.12014314534503	13.2288287734742	11.8389803926034	-3.32040766649836	1.23275846866972	-7.58510083641746	8.21863637720426	-4.59726298472321	0.198171620722905	-5.70540903882539	-0.471389290327309	-5.06211375162113	5.23281909381716	2.4564838244161
TP53INP1	-3.52567330782403	10.6262903275174	-10.5112026790775	4.61237063673563	4.15409003489979	-1.15201866814745	-5.93808213796358	0.312475526069715	7.00012979329905	-9.39234132409825	-2.53709727404476	-8.55022589224085	-13.2866674504162	-5.31074282009626	-0.203956061710635	-1.58809513183255	-0.42135252740915	0.536675263914999	7.75055987549114	9.08625071558771	-3.80965946636933	-2.98747215767253	-8.37625805090643	2.96375420160982	-9.85676900261947	-6.90268129555299	0.86181625088429	-7.54714379666137	1.63007010786439	-1.17718489327725	8.69612217244913	0.899885380112547	13.6625595186985	-0.519432994357912	4.67841140790571	11.4804478201468	11.1583124272614	4.70116902672049	-1.59214571599391	-3.84634069744952	11.6732322873165	-6.19409727263804	-9.37763464980255	-2.20451204149998	-3.8368867331151	-2.18768454850763	3.99094630444343	-6.20651108170446
GINS2	-3.64685211826182	9.61022062189327	-9.43673410593446	5.68116282712128	13.7700148048408	-5.93369337747037	-7.98990151975578	2.98052459458672	2.45540980090678	-9.49719061708927	-8.04094709314028	-5.37029285835371	-5.21656070107917	-5.68055563072057	-6.66522747759958	-3.14014412513455	1.32701631388707	12.1810287573054	10.6805361403478	9.33133748133846	6.54423852716461	9.14596046022507	-5.53939282014634	-9.5846193097078	-7.34236655769055	-6.81529629539792	-3.02772393547021	-2.41289412094488	6.61518305364379	1.49720778009616	5.76167633449395	-0.670276405890256	2.99693030432261	-5.34403522203555	6.16224162060757	3.52345332250212	2.61237554633417	-0.662724532205139	1.3376656191933	-3.73892771642995	7.70664241260895	-3.11530643939848	-10.8449739016484	-3.20227738097729	-4.39477523983455	3.52735000460765	-3.89338410516022	-4.35631898432492
TRIM16	0.97684457557248	4.00133155067793	-8.24853230221937	6.80868695495187	8.30838510789684	-5.56003938773209	-4.90145842232041	12.4687052152244	7.05519848836718	-7.45677567826812	-6.5163882124091	-8.21083366550147	-8.22388335017742	-6.9815931777261	2.80373186982052	0.0979401940918549	-0.140401601239011	3.06450749538541	0.09933235236252	-0.305455907751083	0.802750055424472	-2.04117347269976	-5.78741080756957	-0.125776710558547	-3.59093714495462	-7.22737905838008	-4.8661102084027	-7.53907264302803	4.12620099229737	-2.41401786702045	1.52337039388668	9.26591585623889	-5.32193044027591	-4.37379791978168	2.76362801965403	9.98365641399445	8.69203162295859	-4.18390506826878	-3.22492028216455	-5.73206680079497	16.286517685063	-4.02704075815934	-7.84771600768423	-0.266353306152125	-5.61288753125234	-3.25700468337634	7.46919635166903	7.04368595779451
CDC6	-5.85893439171817	3.16364699459136	-4.75563725175363	5.2502781750357	14.5913860205737	-7.28760906497048	-11.5288622262147	5.09945023374133	6.54032900884851	-11.3758045616846	-6.0037027451639	-3.30622338659358	-9.63810788687664	-6.74500905907138	-8.18908233431655	6.22897874562879	-2.31602558630872	-0.950466933878577	13.8632258773975	4.00406175304082	-5.21359931919799	12.1797485824755	-7.61433774899858	-7.75443786840772	-4.66262094481937	-7.85597443322767	-0.915867939337494	-6.23950301811095	7.75273050564222	3.08361227580079	7.50559378487247	1.5910528098076	9.31736682678375	-6.69278699581859	6.07871496833078	0.528532597680439	9.04226032034965	-0.52231933078445	0.793741041227916	0.348200697585131	5.5269293713283	-5.81969211048328	-12.6293369248402	-5.74480108279237	-4.06990142438818	2.08584982901741	5.06467704181155	3.54702090366403
FRY	5.64808506898015	6.98780288513425	-12.1213257649071	-1.36583572132462	12.7902201122946	-3.55045986943575	-2.43821042977632	0.630951884998021	8.16066168337783	-5.64712604824396	-7.43307253095503	-4.34288940633286	-13.356657996286	-5.50443708734307	-5.05972739360046	-5.6889609423004	2.38456536155172	-2.48310281155463	9.06914137202029	6.88318277522847	-5.26985070175432	3.64254165258032	-6.62489932225293	-5.75430448295146	-5.22142588608344	-7.63615617224421	-7.10834042126036	-4.33377914998914	3.59655973953659	1.81508005161641	2.37347159509437	6.39367187993413	-2.37924597639179	-4.21220428072302	9.1032138177336	15.3292353811797	6.99411144908927	-2.36676605898383	3.8758225219954	-3.26933597210863	12.1863792487379	5.39371053301172	-6.35614292458192	-6.40064008402298	-5.5530721131071	-8.0611312468115	4.12944172875413	1.62054976674128
DUSP6	2.90811533194382	-2.30849406139953	-8.92480872685364	4.18539350391243	10.4532753038202	-5.69748196763582	-6.63186538805554	6.67855650963335	14.6104834272675	-6.51694929649336	-2.82808486131214	-8.01334940745023	-12.1046702630112	-1.0478825565037	-6.39587949424997	-5.34423442398879	2.35827005760879	3.23900579230064	1.23748123108208	6.94901806968344	-4.39569839711595	5.04864080532423	-7.85973318319483	-2.87018244173735	-4.85708614254784	-7.67111715114447	-3.05150815870234	-8.30120120103642	10.6287890308758	-2.97717416648915	-1.18987863817141	5.53003571325493	4.80664309257472	-3.92328007848287	9.24168907582363	27.9561624338368	16.3432790304255	-7.7951696822109	-8.602118697985	0.165604560369966	0.0434836892011639	-3.24714183810362	-11.7667788465244	-1.62634737036534	-5.43043786915971	-4.02369802382814	8.67700597182085	-6.56831842173195
ARRDC3	6.11248071624693	-0.584917603978312	-4.31067123795782	-3.53749540054374	12.2357718061498	-0.604964101978219	-2.65148733557985	7.83692774195904	10.0269236878881	-8.92194542429801	-5.68173154340477	-2.27244564253223	-8.39953561922074	-4.07738639594489	-8.98321476587757	-8.11358246601999	-3.4542250102994	7.48773360883712	-1.36301547673886	-3.10484617952382	-3.97276384655942	10.4304879628006	-8.38973122667911	-5.07561096097757	-1.49436076539615	-6.34052255500021	-1.62414444186491	-4.71875826283895	2.2249152525018	-5.76877472253805	6.70652274314562	4.3051103303958	6.0367070109218	-6.58124922152416	-0.0493680942478818	5.33696762890723	12.7080087828232	4.55331258847486	3.00884215769688	-7.51334772844826	7.50397459102169	-2.69034579151113	-5.87546255961772	-0.28485241789542	-1.6676881927705	-1.950054807858	3.94866957831148	-1.34381990719145
MCM5	1.44048738459143	12.4666764985247	-10.4554815203052	6.81819783940554	15.7258721280559	-10.6937116979529	-1.82880185177467	3.03545437141884	-0.981722898991531	-4.17033926574033	-5.15252711350075	-11.7418648011241	-10.4500928223267	-6.62529386721075	-7.90781083000904	-1.80941924504438	1.46208936751625	14.8033055366886	13.4953744655594	7.91150277838058	3.50684946324369	7.8489182406848	-10.1893421042258	-7.67319617517171	-10.4893240306111	-3.94671481033502	-1.89508675009718	-5.31719057927825	6.62746186160854	5.67258549138565	7.5212420178856	-4.53101283716239	5.30829050960221	-9.51846709726749	4.01841331754197	-3.18699539170282	0.342208189910309	5.85052180752471	3.04595025323215	-8.52789400229075	5.71634395621853	-0.790537246565314	-2.85810920278394	-3.46780794037865	-5.59992749051139	0.55784434469674	-1.40144238743233	-3.11747078160922
RIT1	15.5684007432797	0.960055938292227	-9.42980868041661	5.32680587531092	-1.11406520335692	-2.1908994577451	-2.70851548555381	2.9586983410566	4.25376783876937	-8.13199885117632	-5.93160043550113	-10.4012115816956	-12.5883269738893	-8.54798218085772	-2.64993263128441	0.729755781536131	-2.67131821263478	4.47742389008553	-2.89118210470978	7.05292939835198	-0.114952680274113	0.367793203110541	-6.30610203864999	-6.26785571488735	-2.15748139839774	-5.11772654564839	-0.0832525278567982	-6.30486974142009	-2.01690157914354	1.52798142444348	4.98813135379181	4.94795341144061	7.61196331534464	-8.33909056276126	7.62392041786979	12.3050414892588	3.97611356518835	0.978817111028141	9.13994390964282	-6.22629568355706	18.841218520689	0.493762272528155	-5.77889191809149	-5.63986822698607	-4.13274882768914	-7.23962622228148	2.4704606974405	-2.89099357721186
VMP1	6.38016086491597	-6.42473810952618	-9.13697449428823	1.86775871652425	2.65762677886003	0.0241847374597342	-2.66842335069962	-3.88394590399395	12.5618482298477	-5.04398041085108	1.93108457600288	-12.4140360109684	-11.363114532687	-1.86912772877123	-1.76896366787081	-4.24856572215209	-1.80356103322439	-3.2859150018556	2.60576376410569	0.994159365936472	-9.00658665512835	8.01033647740394	-9.91948253277392	-6.80508425854759	-6.7254212903637	-4.20593684391977	-6.62512338928225	-4.39144140503536	9.82378006175604	1.72046981444164	-0.954234089138936	2.81342737789134	4.27475856592874	-4.23219082567893	8.0099426234291	14.8407018615888	13.5111856508989	1.22069485914934	6.27032121476229	-4.56291140835661	14.032020304232	0.706378866653482	-2.84681578694297	-4.42140137733261	-3.15412408538313	-7.74218425787946	0.342948834972852	3.27804584045111
C1orf63	-3.72202491073407	-0.958131536286887	-10.7147428887689	10.2157714233161	10.6432850753957	5.61728572439791	-3.18628696946123	-0.258697324158993	3.49271525783594	-5.38407585029018	2.67538028247931	-9.18004710574646	-12.0401324085418	-4.16564747255258	-4.51085245502627	-6.88133352583255	-4.44186893608837	3.31880009429197	3.38534222011941	13.8692650327258	-4.94972555483705	6.17347814018485	-5.75149544983629	-3.59621303047101	-10.0170911203044	-4.36972777289831	0.409967806222944	-4.7931147725778	-0.752666674473266	2.56699689949185	8.57132154767032	-2.0341852504327	3.40013794420686	-2.18791118377403	5.64030139662054	11.1700536208467	4.81915753560035	-2.96876995227478	4.23058864705794	-6.92755983933842	20.5394106660727	-7.13754248630647	-8.37218536367481	-1.34588121518201	-5.18812297994526	-5.11847217191139	2.63793334718041	-5.82192239226296
KLF9	1.50398832753339	5.30271001596092	-8.08343489120654	0.409620088807317	13.9797183843911	-6.64055430224727	-4.01299140345081	4.75642336535486	1.94752438293982	-9.63032509376678	-2.97331361827099	0.274977404288927	-10.0289841163905	-5.30311824574164	-3.21451589969962	-3.56386138388075	-2.00758719031482	5.0290607681826	7.34687196198056	12.0382196077893	-0.59288339831773	2.28221855919755	-3.7806190630693	-5.26508844148805	-10.4463498840173	-5.63179866832493	-3.00162833715119	-6.76354981327589	5.4606205860549	-3.67286878928	7.97729008370816	-0.443172380381707	7.12732059515436	-1.99171178658948	2.61991589980463	4.69885001761452	0.176451457461395	-2.90532174304245	-2.76235470615093	-4.51933759183113	8.14692881575154	3.3119448888448	-8.39019310213968	-3.55627687642948	-1.78151483077024	-5.11020877107557	8.00111463009737	-0.457383294486137
FKBP5	6.93743560662905	-6.25824051076701	-9.61581160905022	9.57519680856444	5.59038469785842	-6.73665693287596	-5.97433564317845	0.133264404456902	4.41687693852052	-7.12219348621966	-0.800987464446322	-10.8036247471185	-10.2117741914717	-1.01483026620969	-4.76983021597571	-5.09006504263761	-3.17450698579537	11.7791458918533	7.45875460725352	10.3482497207685	-3.63595926375474	0.767126115257083	-7.81437971754099	-5.20975205663385	-10.8031005697701	-4.970586850087	-11.1652742374999	-4.83992083855782	0.253458112667074	2.61304132537549	4.25233449661357	2.89233744937163	1.63203137417209	14.239388730254	4.18069648411218	7.5217867577973	0.857818680786401	-1.67436027445778	4.68344743247634	-6.14616028187795	11.1266336527646	-7.74277623815655	-3.27095039871463	-3.66451071669775	2.62251257505531	-5.07217476715409	8.49331405618016	0.658825065022564
FIGNL1	-0.998961995381487	2.99568743718442	-11.662495506866	10.9276322502075	10.6734532651151	-7.83883047501877	-2.72041548433016	6.85922721090299	7.35919993527091	-10.2708999110027	-8.43121993888693	-9.84874073250197	-7.77623222300684	-6.92502218587499	-1.82046106350259	-2.40366477209963	-0.814425867328332	6.61097560330903	2.87598617755689	10.1354697544903	-1.01741640862178	7.18309384592495	-6.62340321016273	-5.71084215063754	-7.40044461553092	-5.0841395384643	-5.32463124888428	-0.0682043962218515	3.8459350532543	3.35405936933581	8.74861886477195	-4.5195230482065	5.27780359171325	-6.41621424635306	5.27638311727868	7.77432479319524	5.41441695541168	-1.32087938981339	-1.17202799298692	-8.63430535715269	10.0875040855052	-0.54094555641087	-8.04358946376742	-1.75661054202461	-4.01875325377917	1.23226241893476	1.9684766816164	-4.58927272613952
RNF145	-2.24858118063361	4.25454611061493	-9.34415945875886	-0.25660669633306	6.52929838008287	-7.00793315179198	-7.96311976980951	6.13571769601492	8.74953386341291	-9.28698168309247	-4.94023877220715	-5.25851315714992	-6.65353982544297	-5.02594747438595	-10.4289046199284	-5.91757435149011	3.2822609034338	3.94592602524399	-1.80386215153091	8.39177050448298	12.623044693743	-4.43581974769713	-6.13134213257742	-4.43744411336743	-6.40396639844566	-4.80393901540433	7.03715537294536	-6.55271453888731	-4.00992299648197	3.83957501682895	10.6784700737187	-2.65175533971725	6.68663956199319	-5.4879978605808	2.3710467887311	11.4360183758709	12.2352422339735	-3.30863235467266	3.6647710384702	-4.66297486988698	-0.0376002986794859	5.83833416497679	-12.8819214756451	6.02670050445048	-7.45302046619583	5.59920868963446	1.06918214572592	-6.65153471361945
NUSAP1	6.85938624752602	6.82021796513797	-10.5595489849315	10.5483875626345	8.20934813863163	-10.2338123629717	-6.03032521021537	4.86869251030798	9.59883402811082	-13.1787535984015	-9.4775311144764	-6.31742623178507	-12.7305203775961	-8.15162881696617	-10.4929302045675	-8.48947194333394	-1.36063319006098	14.3455695069713	18.0291873969455	8.74393400084738	0.274097225234174	14.8913302888546	-11.7474493444311	-5.69856276774617	-9.5969248136226	-12.3804938158367	-2.2002284601739	-4.19079938960702	5.18180402732186	6.70073311619067	13.2523765984348	-0.146525672900431	8.21862555927043	-9.40399906789432	9.17533929229759	8.74553036383384	8.01355650385369	0.957550654911138	-1.01000546386677	-10.047311016613	11.7189258646089	-2.72288349198687	-13.3200194350948	-7.67599138294728	-12.2415171024696	0.722904330449625	2.0786859788281	-4.81850364979131
SLC16A3	3.85085785775657	1.50157502532691	-6.81603050835642	-0.854694070300086	0.558820707655476	-2.95490480087796	8.11809496389018	-5.7192760564432	4.69330094945954	-5.99359161240155	-7.29902895747806	-3.22018910044429	-7.12771839608874	-2.32635574054347	-2.65072285217061	0.949746689025563	-0.289043097210607	12.1186061859482	-2.08777381498933	10.9576337132686	1.94827032289142	-4.12883743002747	-3.172165092329	-3.53625261642168	1.78956291745827	-5.99961454900315	6.83906356829358	-0.25658588805163	5.35828767944392	-1.46410611967021	0.95505016046693	-2.90077794057187	-4.5394096901068	3.46705676535667	-3.16601413226821	2.2691693541176	-1.99109193487541	-1.27121932854309	6.91066103176993	-7.15105547831318	4.1447698329009	4.43848298121241	-1.82612560169082	-7.43045426287776	-6.44055259787499	-0.421812913124956	5.40736062383003	-9.51351575553239
MALAT1	0.929904316478279	1.71223113161121	-7.87007147519153	1.53221390196182	12.950798324544	5.05921413258888	-1.42172628995225	2.44494368129803	4.50984536810155	-7.81860373736748	-0.655576762114219	-8.85714722532655	-9.81169293281386	-4.98461028537084	-2.72711697256064	-3.92000046299998	-2.96615963611292	0.22685581338825	-5.27928972128848	19.0602753162093	-3.288591213622	-2.5820339150259	-5.93281336049263	-3.26531481761906	-4.22577572081137	-6.7078589013131	1.55894118552474	-2.45758201604133	6.94252016205042	-0.555605513197316	1.99764762236035	-4.80722124341351	3.42552638455204	-4.13956988173267	-1.70355593055878	2.97776045698392	18.4379328002091	-7.58741617373609	-1.27808192485787	-3.05047372816246	-3.76192061339317	3.30217785808106	-7.64769139110692	-1.12706866036511	-4.92490376574889	-1.98256395896031	7.93932829535628	3.56762129603712
C5orf24	12.7039492833109	-0.754908046907856	-1.89896218489282	-5.3005938367237	-2.50453714410055	-2.43255934326169	-3.74721520427488	1.6062049039789	4.6290314823773	-1.68469538882992	-2.9886583577618	-4.5644474493295	-2.26640808214985	-1.81010377781322	-1.82220175237664	-3.4015094878062	-1.13859615911143	-4.00590156803379	-3.41210374023382	11.3944845019958	0.244487290496467	0.924518263519193	-4.35541665438199	-2.36185666247921	-7.56853903230831	-4.42472235409688	-2.58185485019131	-2.39284459483834	0.855436873382345	2.14846738124378	-3.50247613882782	7.43744907183139	-6.75394037122295	-3.97796677305954	-6.67815093893125	5.02355361394677	13.5183787159231	2.36262259185497	0.0484025419922549	0.363890877402707	-0.431453357917713	0.139962444640373	-2.4437913400824	3.62751268007495	1.47741993717139	-3.84804729112838	-4.4343167873033	2.03954949791664
IRF2BP2	-0.742809522741377	4.70803024137018	-9.81650191054435	3.4167597395364	17.773260683134	-3.92732912086301	-2.19134528178352	-2.16992649162699	7.08180290807069	-8.5910322443349	-7.49584596078074	-6.15498776353512	-9.87712872126634	-4.8239082899481	-9.38708037870628	-5.66337884055502	-1.12611628046758	-2.20055185996236	-6.53828167109873	21.5966617046216	-1.17948305345664	6.93241709818239	-6.92134996852321	-6.32554836999851	-6.88102713894849	-8.85052436807384	-0.479526486794915	-8.87293036059915	5.00613036332182	1.06846786167242	9.41944560580736	-0.438621783324654	12.4754086817173	-8.24865071077923	7.47203185973681	7.57842538444042	13.0637189740373	-1.52005033501146	-4.3759475989177	-6.78161185869611	13.3676950915021	-2.07177224902607	-12.5854814528975	1.38965022563879	-2.93851749388791	-5.19072886772255	6.6100924116591	-3.82279898214489
FLRT3	8.83030767935394	2.65138382700404	-16.6108586548424	12.1780126504065	14.2099086142042	-15.1785702107028	-5.30223586369706	9.37537814152559	8.45879469385329	-8.40648361471698	-8.26097729071636	-16.4364995597192	-11.8620871093426	-2.20022057740876	-2.03669621610721	-5.29481645379044	-5.11930932634075	17.274248041711	5.41195272175752	22.4224204681839	-6.42319909618586	-3.6181841224292	-9.09049994022726	-5.31424015296526	-16.3772195491422	-7.3558251533414	-11.8800893724761	-1.78994006493937	13.7854387647183	-2.9212137013875	3.76323514796398	5.41707127996191	4.97146186165203	-1.81349352091008	5.42710173429609	17.9196368401767	6.80051787874019	-8.93996800164269	1.03882553067138	-13.3346131463224	32.5723606088265	-5.22828235762247	-3.5339935805457	-7.56897635793496	-6.18774273375052	-11.5910635252176	-7.16273969772052	5.05813945642881
FAM110C	1.71047548210793	2.62860528824367	-10.2616175451779	7.42821871349526	7.11001581157049	-3.6107520341828	1.30323841633308	-1.04226936371654	8.57894847681682	-4.12295944937701	-5.57879934732936	-6.68131734003497	-11.9414967787054	-6.19785441712476	-7.44951866207454	-5.8444038148403	-4.42044322793996	4.741013465731	4.99894513906301	13.8076628153525	-1.98335619596543	3.35574819968278	-4.37958758620783	-3.67461241612287	-7.19863906404388	-5.56815552430044	-2.76744702298401	-2.54284334321005	11.0289214967196	-1.57434429621981	-5.92827177356358	0.67350183629102	3.40924334990664	-3.77008487800283	3.60492168459781	4.30166202309106	7.64754621932857	0.968749185391831	4.84974336108158	-1.32587526399421	-2.28128198919499	0.673945136100079	-7.4526354934261	-3.48355862740372	-2.81466396307456	-0.399407316953837	9.25641952966111	-7.37088405897489
GINS1	2.6684131270469	4.12258790543916	-6.45421352483127	9.74069531435694	11.5387718895303	-5.25143788855623	-9.53242314685459	7.72037219862916	7.28514520986438	-11.1974093685028	-10.8787490228391	-4.98423391557661	-7.69230295379013	-9.58102150942978	-7.79649438861465	-5.26112310244109	-5.15235866627723	9.9846237787673	11.8684906956269	8.95022804720833	-0.389645887102168	5.97179929355845	-6.93827583302807	-6.04907326037828	-5.79987635996172	-8.16078719332232	-0.985681477136426	-3.1742799084309	5.06523821650197	2.38999996015008	5.84676158077953	-2.84159999618401	8.20638704952191	-5.61504727618921	6.97085940520858	7.89155870338345	4.86111895875399	-1.54159348286947	-0.975282660960167	-8.02069900862923	8.68454790401989	-1.17704291967089	-13.5216447337156	-0.731113900995702	-8.35095509414715	1.64463795583065	3.04010376714708	-6.36041745706948
LINC00261	5.39952196621377	-8.04718393227075	-9.9682071377158	5.15944573118575	23.7124867029885	-3.64196552648266	-2.97390229599706	-8.36508093584984	12.2103673463333	-5.54624316070895	-5.60168598570759	-7.75304539818082	-12.1483383575737	-8.66022835464052	-3.54610519101692	-7.45329890472958	-5.18197615885701	6.57218339976562	8.42910116591113	17.8948343033041	-6.64300711163112	5.28327602366361	-6.43761935287551	-6.22936492846915	-9.60167078115872	-8.27314537759863	-7.7420529070805	-1.21164065379633	6.39711820734851	2.75354476887689	2.46380600338458	-4.00473316519177	6.23505312282243	-0.424542320868563	7.55493401418088	14.7360359717106	3.49628076541137	-7.94547511675107	3.79752718546838	-7.98381193610309	21.2687129464539	-4.57422187091666	-10.7028599425719	-7.4791473548361	-6.97327652118512	-8.08221351185075	16.3403899944319	-7.33857305215256
RPL27A	-6.32535712282779	-4.39687318938481	6.14639716713182	-4.86348703479222	-0.309594510204986	-4.393684078015	6.75307450424569	-5.21459946813857	-3.60662590137103	-4.71995865707743	-5.09421101951516	4.9489006737769	-5.6799712875408	4.22618833273487	-4.0911297962913	-2.12749599327893	13.2982208571355	-6.46660757354647	2.76080084603452	-0.528545758957792	3.29320805386364	-0.832999932517007	5.92751263784639	6.42473205024431	-0.0395294228863552	0.547830186140034	-8.12836193448794	2.76276446547721	-5.07661320627325	-0.480583004299865	1.52751701373048	-2.53714925964038	0.965760717919535	-4.20509385944388	0.908643585058131	0.810501006950819	-2.75631076455328	7.59676118718179	-0.0835122038940721	5.42891270103933	-2.58274686075387	-2.91057144477677	-5.10421096151959	3.35683341209298	1.90000640930343	-4.69405921215461	-7.9092112994046	-5.54734551685702
RBP5	10.0223488812521	2.60229991487056	-12.0233879528887	7.2367588094861	13.1753712927278	-6.21047819205613	-0.174007796750162	2.78588464076459	10.6429779069178	-8.75880393523646	-5.15896761787184	-9.72114373510435	-10.1963449687508	-5.83203939753608	-0.500237319718098	-4.08501443817539	-2.70945135188158	18.8452049628954	5.82211298951183	0.0558215009479213	-7.94320755247309	0.657458685209912	-7.5603522024749	-7.49878037271805	-11.0543545536841	-9.08776951244281	-7.85207557834466	-0.133181849608352	5.73699795877842	-0.520613302629895	-0.0673426845825684	10.5555270381457	8.14553795744591	-5.35603561140467	9.57656625480674	9.7788753397553	5.80993489807651	-1.11251387767227	2.6056426612456	-5.80225438376593	13.1971818553792	-6.70364919603588	-7.12339321466078	-7.20238307983189	-7.26412229161548	-7.66902426541985	-7.93163571484324	3.56378176742214
PAG1	-0.967780149147195	-0.560616735586118	-8.12944027521249	6.10451016434204	9.3105527738192	-5.35567743593133	-2.48097204884154	2.49001495635962	5.44253811562345	-5.98316889864332	-6.45124414550779	-7.48599791121445	-9.80112950406569	-5.08905915086168	-7.34082022238735	-3.40318307425979	1.47747984695672	2.1225688745408	3.46102511914905	7.13251656798956	-0.671602312559218	-3.72025433292388	-5.19507180005131	-7.12154383685961	-2.34491329361617	-0.00251090049909841	-1.6657654738755	-4.82863767316516	7.16647189366804	-1.63753666916551	-6.38335266431191	5.93438437687194	-0.245930444283379	-6.96930507596153	1.26899791207689	14.9826918175724	3.71658562551747	2.36146168161129	4.79689931756759	0.459768794980944	12.3706503138545	-0.710641530510413	-6.06665152310769	0.822916148116542	-6.56553474467159	-5.46676541589516	1.32348605094323	-3.20084232332674
STX3	17.1017764110716	6.04527893419198	-11.3090957595687	9.04832652776544	6.18029945478766	-2.4322987766536	-8.51721847605433	1.78112699810443	15.4451181530595	-8.75958663271477	-10.3546899364127	-12.0074820537246	-10.6986257338328	-5.08128471010822	-3.94940456076378	-7.24503959961719	-3.36871971424951	6.68177465918795	7.42085021692519	9.11993517259136	-2.23037648114742	9.12171733966524	-8.47781904190895	-4.38994275224624	-8.7109074756724	-6.54509206897644	-5.22618449928521	-6.80915244512408	1.38903328034107	6.97405458395418	9.88552423774411	-0.991934100731582	10.8338958800458	-8.33735744563818	3.22869881573112	13.0252766919451	-2.90218157097008	4.86421008244705	-3.02964319764137	-9.82293052348268	21.1359637013356	-6.75532832489934	-9.0186692422806	-3.44270851376813	-4.30847314842482	-7.75418913613016	-3.92451846621143	-6.10026491231429
MCM7	-6.68830165896029	4.19733312009523	-10.964706392416	4.93151409955922	14.7852080718212	-4.56277502741792	-5.05423017855824	0.447402297998124	-3.16502009186152	-7.44431084940914	-6.48076210769364	-7.76542809920746	-10.4618558872849	-6.03878816486101	-6.55442164260452	-2.96337503891905	-1.36677002035849	13.1154884548716	8.1949794254561	7.19234689739704	6.36391292570199	8.06434268814168	-6.56624418993572	-7.09986675636007	-11.4250722135198	-6.23709993140461	-1.9442209905603	-4.06887079585899	6.39751514518323	3.81447213370594	2.66681109491489	-4.4631153703253	5.96730741518615	-6.1879061695485	8.46739084338802	0.543020785925135	3.21856262116339	0.10567085114525	4.79100493158515	-6.80306613762693	8.31127023142407	-3.54404499033669	-3.45893953991288	-4.12954968490774	-1.21530511916087	1.38463675609468	5.54856191170033	-5.10565665326468
MITF	-1.09173063885042	1.13264373454621	-11.6941037101034	5.51055767852049	9.82445634414063	2.20404498298175	-1.10376588502114	-1.02472204714869	5.10627868295204	-7.27698500364094	0.424447665397929	-12.4873162337672	-8.86235681225757	-1.69479360977294	-6.42888238567271	-0.0964907985159389	-0.450290667778452	8.33733766021505	3.21656001768793	2.86489617660326	-5.1021592937218	5.9746570773671	-5.26446474712375	0.631857563153631	-13.6478141577424	-5.50467542180498	-3.53124164518947	-2.05759024660209	8.02225696650394	6.62284341517749	2.36721062879736	-6.61237828111077	1.30765490805794	-6.49401344761664	3.75550418924772	5.42373477881506	8.63690201615704	0.765379273960857	5.05073899462858	-7.24857668954114	9.9296389543509	-7.32152653571018	-6.72988829920101	-1.44378333118392	-3.07865021225366	-3.66857205056765	3.35406643215564	-3.94052286133751
SERTAD2	7.58597687929801	-2.2634586866841	-12.3567212562469	5.61955076710846	15.1483836842887	-4.37980831732439	-7.33913421429361	-2.82707187734815	14.4237120247849	-8.78937028605849	-6.06378255293639	-10.3418980056858	-11.1786663135029	-5.60151200099469	-6.60200780843966	-0.778213135968208	-4.36347261619873	4.36744442528842	7.32511122978339	14.5345154938354	-7.16427161636186	4.05588985717492	-5.69849098568695	-6.73682626995128	-10.213568951346	-6.03369499437076	-3.56077901698654	-7.74030192120452	13.5398379391714	3.32911192813936	8.52660219867923	-0.111587799669909	8.28748947952974	-9.62501455593305	9.365876191458	17.8394643734084	11.7141778205613	-7.96201854941809	-6.11593224717525	-9.10497799906284	15.9888275021788	-7.80385447352474	-3.68431843513881	-7.22981386556152	-3.7764830987255	-4.13746194707858	0.286509797772339	-6.08790221613057
BCL2A1	-0.742253861592488	1.93114880706698	-4.01353885576347	13.099316828561	8.04725931908531	-2.76155487587189	-11.7250501025511	12.1138020747397	4.55139651830546	-13.1240368718211	-1.83933912899291	-7.73256602437346	-9.27357273680584	-4.21868767733792	-10.4185751673994	-3.93325486618791	-0.0970993051924847	7.18027214228736	7.38073268220093	1.94029782931322	-1.07213885220394	9.41053560810582	-7.16998588336938	-6.73061915215731	3.34408037341125	-5.37776145258234	-0.81452250348466	2.27927116289445	8.38852598403888	0.0989719675554834	4.06409052895236	-7.39758735852666	3.02816306259067	-0.153806856442765	9.16010000368649	7.06383802724456	-3.49535865688644	1.42501449685529	-3.04144463691524	-4.5432527853114	2.76770096984307	-3.25866945455502	-14.6105112793103	-5.55048184336391	-8.85492380534115	2.02404904651915	4.55491942053903	-6.74810302021939
SLC19A2	6.09024138751001	4.45209964569972	-13.3219201556401	7.61293912336549	12.1360010137	-5.64664659766841	-8.04968667138156	3.32161181370342	13.6412940414381	-6.42640552316498	-7.29727161401531	-8.8168917814167	-12.173737821137	-4.24952592384745	-7.7083290000986	-8.4138197403041	-0.805210328225348	5.78729154249225	-0.329179457779494	9.16191402742057	-2.98656456779334	4.13266067711309	-7.72288605471775	-7.87767831368098	-8.18172503699036	-6.59577849087803	-5.96674704263213	-7.74766649320087	3.64370177474629	0.144222599791343	5.41665905154731	4.53286556841151	11.1393167222643	-5.34718223827318	12.2502521283773	12.8140872198774	3.72284709675932	3.36362275633269	-1.86579473431662	-7.91567441190033	21.787833022632	-5.30575352681359	-8.95742467543589	-4.59652102050417	-3.9840399164697	-6.16781885591098	1.67150455830673	-7.98192735522947
ANXA10	0.1847385744934	3.40226107810061	-10.3104579566908	4.1589804405534	13.1884741436542	-1.0140807977775	-5.3273076837717	-3.18745954470464	4.99331218629042	-6.71453927240971	1.72761240868681	-8.10117610317042	-13.0138026745169	-10.262801832682	0.704542396126328	-0.706950908829667	0.71749133910749	10.8691065152549	10.0358162362535	-4.6078602459303	-4.74085961866699	8.53207742915686	-4.75635439301916	-4.44205916416278	-11.7434627524595	-7.96592877573266	-6.18473066030578	-2.66427203702239	5.40815519476837	1.68541179399676	2.87052938040952	2.33497183472711	5.6074489787807	-6.97199655434924	5.71573817171678	8.31260379039048	5.83450516479136	5.02092904226102	0.553582690922619	-4.43471933705327	4.7065365762152	-0.667464734214159	-8.01753738320387	-8.70139742472358	-4.35748857269826	-2.74321497997909	-0.297433097707218	-0.456087729533635
CDK1	4.58685590732742	5.89268452602905	-11.1533248461956	7.36346414540096	12.9660082853743	-5.74369771961537	-5.20755404514397	6.17093599580562	13.7404357305299	-11.9765169228885	-8.82541181775958	-6.84421451746823	-11.4880737054048	-7.39542822160684	-9.76689454681773	-9.15438842478125	-5.4042712218829	15.0017679936912	11.9245058106444	8.76938305536506	-2.40074696263813	14.2497281609003	-13.7581981906683	-11.2643183799538	-8.999336985248	-12.2671174681274	-1.9245801455688	-1.88997772388398	2.31958398686322	3.29701967963156	12.4317880153794	-2.56853960734841	5.77990050244807	-10.8549081202647	9.81576379365955	11.2374716269583	8.11760858184765	2.64710726990703	-0.566352782174922	-7.00945313013005	12.8091646199064	-4.35628471536041	-14.5117172295001	-11.8818775830955	-10.6066810000328	-1.52903192433641	3.34366145494167	0.910907382483074
ASPM	5.01733647579513	4.81924670681751	-8.96779862610584	8.77130244184092	14.3330655826502	-4.18437345213789	-12.0255941742231	7.30901612464651	14.6004694550723	-12.0794688814246	-9.03531384047648	-8.10019725207938	-10.4478710124987	-12.4420091936447	-9.29664155418502	-10.7498109381041	-4.59192270426477	17.1294433889921	11.7496177720225	5.69490626499148	-3.22051776931596	12.0425268738689	-8.39014695955682	-10.1903266592683	-5.70702645551495	-9.43293781833069	-6.0143035095546	-5.66783066484457	3.18469845813242	3.03154473992691	7.2833443590549	4.93233979647381	12.2959902379892	-8.55929990249619	7.95903030517776	11.72565233861	8.92228747833431	-1.04143427019297	1.01503031576035	-11.1445893883347	14.4114272509384	-7.9464876831765	-14.5808227632525	-4.52866242924831	-7.98993034127238	-2.10540467777266	5.59109840264713	-9.4299117895418
CLK1	19.6659168590322	-0.986112172772213	-6.56874169008089	11.8988020556855	7.36454478674693	-4.09573740951765	-5.25135046956231	1.64269862964753	9.75390904798732	-9.58383391287432	-4.73793302612911	-10.3669662590396	-10.8891353863416	-6.59521677897175	-7.10807839142915	-6.82015393206616	-4.27508865976043	8.34815821008428	0.647805074360063	7.68032297221074	-3.09953706795454	3.04345298286621	-8.00785511659597	-5.39931322290538	-8.32448112853608	-6.85700341923861	-3.00510279790618	-6.96932371733574	3.24841837167729	0.0702848504615137	6.75372140546782	-0.343020541075777	3.19345641293161	-3.03086433800161	12.1859400732286	12.687946135567	11.5929520694413	-1.38144431540418	-7.77695331721847	-5.02218099717039	20.4450392378391	-5.57657404304036	-12.1802451072831	-3.46583529322667	-2.24819375499415	-2.47233127774857	-5.2996509839333	-8.68900096294697
TNFRSF10D	10.0256980275921	0.912347314855142	-15.8593247856079	10.7057598696953	9.17150364026414	1.0644451038469	-1.59198120016996	2.36702587304736	9.87389609340893	-5.84321167213818	-0.528299487881783	-13.2403340192733	-10.703711368697	-7.21852694453568	-4.65263675989012	-5.41378615158664	-0.910428573208636	11.6646278477465	9.75769769444785	8.87393367740879	-7.71367851581867	1.99370749550502	-10.2677294740233	2.35159631804876	-12.6106070559133	-10.4589005835131	-5.29155409120295	-5.63327235685259	3.50293636177561	0.959337793905396	-1.75463547373938	-7.77342048661426	1.20789818138321	-12.3528043719874	8.68965381646881	10.7775442478292	23.5549913564583	-0.705885930280555	-1.64804424136695	-5.87020637304963	12.4386188738786	-7.30070600826285	-1.79478909212217	-8.34329529083207	-5.32953636667879	-7.48503269999659	3.71427283982805	-1.70588104647998
BAX	-0.210057015368266	-0.110956016305837	-2.62078147505643	2.72392871926326	2.68720965193542	3.36263967870441	-2.44985663569105	6.94986169391938	-1.89708380497408	-7.53732206372209	-5.38533796886514	-8.57518818189874	-7.69352678983997	-6.68305267795815	0.882400440708604	-4.48814902501824	-5.71221248546251	8.90527421568236	3.61359945203268	5.08111923619747	-5.02942103106337	-0.157829538060845	-5.61110909834718	0.437067168719507	-3.98245228485322	1.74620705166598	2.76825619445692	-0.419846640486009	5.3409257957307	1.48428222957786	4.59156446715964	-3.34345649794412	-7.77694882510942	-7.17595372313466	2.83002955971803	-2.4596062698439	-4.28882314911654	5.08530985208309	-1.68447491326711	0.372436752977325	1.81968150924862	-4.26113391553928	-0.168955802262158	-3.06367378177792	2.68858038298164	-3.92910173997775	4.91665192064984	1.30641377961399
ABCA1	-4.07401697591732	-6.25374665277061	-8.40487810216346	2.96574222658251	12.7051948364995	-2.41872521945887	1.26079555598523	-1.38982387741829	3.1848862386617	-7.99453303096175	-0.853447190985664	-6.63582452826243	-8.27861980390111	-4.08014904507428	-6.07852450973565	-4.9873847403848	-6.32431648515158	5.60724976114503	12.7624432362941	1.62377131903843	-1.59904997040902	1.19467724655852	-3.53847452602944	-8.87076958813649	-6.40950594296481	-6.54822424532261	-3.867329674728	-2.25055566163127	6.85026221907554	5.99053596447814	0.804382431939661	0.753856191489909	6.32076940771805	1.01257657282115	4.35509092486171	14.3326170561789	6.32807457659094	-5.23002515224425	-1.64943478949824	-6.80642406731418	9.11104139119535	-1.03875906114885	-7.86748997586881	-5.89487598834686	-5.48033543931675	-4.19187698467679	-0.980760388390562	5.43885725525558
KLHDC7A	-3.3712006302123	-0.86335224273685	-6.93776439694273	6.52141477128042	15.8387522560796	-3.58738713508616	0.127000902658979	-2.56868718485792	3.04766775478792	-10.8686820347684	0.693932515814145	-4.4381448575613	-8.51510332383471	-6.45743212650894	-2.54646383155736	-3.25501794677028	-1.76184508227503	3.50193112260693	7.55393841197691	4.05330541630394	-6.95336199735603	1.45782555804572	-5.68169959204576	-0.306883533565154	-8.43551501500139	-5.23759733683169	-2.17216314301387	-0.503143456132275	3.78201895027699	-2.09874037071746	5.11948217585172	-0.953235318945067	-2.63233876711015	-5.64270457071693	4.89758271801138	7.12805204984104	4.59593190856434	-1.9891896063587	-2.47820952423811	-2.23481116022701	16.9488595448073	-3.20299070609555	-9.52177470547101	-7.02281069053021	-7.42229329313562	-0.727753627224281	10.2115492789403	-2.70142427233071
CBLB	1.44193137209554	0.200581152471011	-7.7045331615068	6.85036331866531	2.99127662011959	0.528103765818107	-5.22146871134506	5.64673803353926	0.86172451106107	-8.12412746660203	1.65372236604036	-5.09653543728666	-6.78138303360672	-2.62135145297431	-5.25143663748537	-4.69952162321763	-3.32797829948298	7.765950496747	0.05273624246996	8.1065225719058	-0.967184679064502	0.720192663290748	-5.63439009950947	-0.719803708443223	-3.26443523473796	-4.07986866574745	-1.25343705705409	-7.28566405720281	5.46540102574687	0.635085310991366	11.7365456649511	-1.14626476687299	11.5025068869592	-2.51914469872858	4.22376211854917	7.2396722034119	2.10267931430987	-2.42235923687188	-5.75426854979612	-1.7708886302398	1.86921917871302	-0.922920536819239	-8.67421229472933	-1.96133424587031	-5.54041820872446	-2.10112310519269	-7.18945395385948	-7.61355000787356
RRM1	3.99360194076339	4.00989089069012	-9.11980796717852	5.47205265901686	9.6520105863968	-4.22005276222491	-7.51226571166784	1.20774870095266	3.29296788051064	-8.93231944863789	-7.09659129839107	-10.4523056475031	-7.42012682176427	-2.7419676415256	-5.46403700486892	-2.18105328639813	-3.4399017125382	10.232480068158	5.90685833571721	7.25919855026282	-2.00852608460472	8.85380835211599	-6.28417428510733	-4.85528317730284	-8.84731847983196	-7.2248727059556	-5.71819343433199	-6.94767600058285	1.84119995780775	2.07252381845695	5.68278933486117	-1.1579841505694	7.793706749498	-6.29885672209186	2.72438175684509	1.61205700662627	4.42847312299081	1.44967932363824	5.63401893083667	-4.07044190255227	11.0408833812051	-7.98719339721042	-1.40038533021795	-5.17015741844704	1.41595694887115	1.76437701660396	-4.72863834560045	-4.29762559642621
C12orf5	-3.08425214894406	6.18051052383994	-14.7343549423661	9.6994767024433	-1.59182742633903	-1.06711464242653	5.84368968760826	-5.30742185269911	2.30500201260451	-8.31401575857295	0.751321236865357	-13.6009817223517	-10.7663878040433	-9.07554093061538	-2.26972920749044	-2.48733028612802	0.876609801638118	12.7288247981179	6.55649404374851	4.38948751292458	-7.32123147175796	3.04290039956291	-12.0383789940125	3.3576064216167	-11.5642609317694	-6.51114901745019	-5.29147165113021	0.449869278358578	1.28268266078554	2.66867974813668	4.8063592775741	-4.02394811677011	6.59848790231483	-10.6998950884806	10.149040130022	12.382621254754	6.73882830645794	3.21936424004162	3.92120734311458	-4.87822524274085	7.47488920029265	-4.7230130319198	-2.02987199196583	-7.4354678754934	-8.57103242831531	-2.80034034089621	4.73064619892758	1.5449966999138
GAREM	-7.24173568990394	7.21096894422898	-7.73377227134057	4.48253892895559	5.50046552105037	1.11472867183714	-7.97217369826377	2.53652185021242	2.54016461272089	-6.15504894229227	-7.77678326084104	-6.0969536129733	-8.17223707584097	-6.18365719568399	-9.42693061268381	-7.44680144396403	-4.88470739265466	12.4523705259118	2.99811018956746	18.8658087704399	-0.487891955681095	-2.24209661756843	-4.9748051040907	-6.76947400892459	-6.60845856680433	-5.07790095032795	-4.18540655170022	3.98557209700565	0.500812594043786	-0.693269624879719	6.37145940810874	-4.18195001802585	9.6840970727779	-3.56988186861724	7.12304498804833	11.4487735610971	4.25216646326949	0.811592957949653	-7.04260783508632	-4.8972420437347	7.28646596250016	-4.22782903246157	-9.30760938519665	-1.23483755638187	-7.28544567108327	-2.06232211869871	8.64350476575411	-2.71307838929784
CEBPG	8.90982890159331	10.1097563026668	-12.4831268973164	10.0061630984377	3.83286870237117	-6.44828399428127	-7.01024809794791	-3.94624847153985	8.2678475540797	-9.23078647377867	-8.41850415536297	-9.32603321909019	-9.89309051908806	-4.60217874907336	-7.47554567755171	-7.46273370960081	1.10016824188823	11.5917936721321	0.106868535778768	17.1961925948769	4.11809308075002	3.5058650655028	-5.94337592256456	-6.50194988067916	-7.96349611948212	-7.57123886866696	-1.99215348657053	0.696687708357347	14.0229341488708	2.32413108872796	6.18232333507844	-4.00778728350559	11.883209358691	-7.94989843561161	6.90056578438223	9.6523073033819	2.02065246186583	-1.08309847493119	-7.74943459710724	-7.02912012669152	-3.59560229166784	-3.32771007853636	-7.91658433815997	-6.72262884325542	-4.04899641609478	-5.89814324428183	-0.419643305937635	4.57076587647772
LSS	-7.14888063802144	6.34719989387422	-7.25573178261476	-4.16397276233053	-1.26121157206959	-1.20442961856047	1.56107743833298	-0.881389654793159	-1.3180213853021	-6.07948159049122	3.56130878546755	-10.9231767598453	-11.0821523812141	-2.79433207813999	-5.52516619022556	-5.2454440120069	-1.66081682356378	-2.40375169139099	7.32275135842406	-1.47062653226341	0.296772076124025	6.75963062567993	-4.13631403733464	-0.257004931595446	-4.15758439254861	-5.30898899831475	-2.24361614711574	1.5173296465408	1.17972332698758	9.08899431105895	11.2148287367038	-7.39676263602609	7.67771570709096	-3.21090792817635	5.20991468698836	-4.02935456368515	10.0981090394051	9.31398776135912	4.35418694590078	-6.98178473020823	-3.95186684273973	-0.0173996343530245	-5.12605194092225	1.90786113013136	1.65091233323314	-4.27884179257312	-1.53022772936197	-5.27265498807101
DDX6	4.83639817516653	-2.25451253265279	-6.48977598491466	-2.77574395977242	-2.74608998110747	0.244642801693422	-1.63383047868684	-2.39454374731986	2.21039182242858	-4.76509178775399	-0.759892834930687	0.521185452881463	0.82248564745654	-2.60000735391342	-4.17400561910397	-3.27007519695574	4.76359266953949	2.61427146889883	-7.55900224931664	3.38417181594633	-3.10747194590698	-0.447625281600452	0.165256755999021	-2.59412735597178	-1.68956857937664	4.04284936926368	-2.3434288575692	-3.06459324426256	-4.31974830640401	-0.627667463533113	-1.66789467501603	-0.871202716222969	-0.904126596941454	0.361801088369436	0.495181020993796	-2.37043766618527	1.63757451025291	-4.7132285132572	5.44359850344382	2.52802977740006	1.02722855812709	-0.859250807918386	2.01864993236807	-8.04007399017082	3.87202834587386	2.27957995683994	-6.07571762768466	2.38785988665321
TMEM37	5.50434545525749	-0.749712786993735	-9.12526289873854	12.7444253005302	17.7321095316867	-3.89323543185369	-5.8067400159042	-0.453341726486363	7.08306798404254	-9.96525701601603	-7.51624209797134	-6.35741110951361	-10.57694083639	-6.41612658181416	-9.01775074243347	-7.08440354226289	-5.43552770824491	11.2437855344486	7.24576211419687	20.5797044193894	-2.25073615674864	-0.169989564024608	-8.49452331473925	-3.99757702389897	-9.80943053011121	-5.48171194498023	-6.27639886491683	-4.36485894892946	4.8412714257975	-2.40728416736767	3.72968064165929	6.27607044810732	1.92502263988718	-1.00847622516943	4.22201247907037	13.070428265309	0.754291996621676	-4.65701448116413	0.918499205093227	-0.056657350770223	10.0341945134118	-5.15745335990929	-9.13136597428984	-5.27896699312318	-5.91539485076228	-7.15476027973822	0.572061107485229	-4.7989515822725
ZBTB21	6.19229907975857	4.34459245818626	-11.7978883154212	11.7348332239317	7.00752991724119	-6.06140471929093	-5.79778924919792	2.45568922436811	-2.94447809560756	-6.41577126291339	-6.3149719565392	-8.64327229181107	-12.5194131214764	-4.37848568108855	1.14090743454977	-3.1984775868142	-3.11639713779551	11.5651469100747	2.85008497826887	8.8635631187879	-1.99265875897245	-0.128757285432918	-7.20191876151967	0.101440266123479	-9.26710901816913	-5.72058331227328	-5.89320118343104	-5.04372262041469	13.5459465655108	-1.97775654037784	4.32462318693285	6.48066487361643	6.05921099001585	-8.58545822852222	8.84700268594801	10.2745723209907	0.408677561995034	-4.20080653712358	-7.2915293281422	-6.56794034696002	19.0902703863102	-2.69440135357887	-5.67997803420246	-0.88899314917218	-5.05818898371204	-9.12191330085029	-7.4688756566907	-0.0858596797437183
MCAM	6.24521277613228	2.99672433536121	-11.2500338145634	10.1403968398255	6.18227822991278	-6.37804684668609	-4.81890313306312	2.34700292657993	10.5749068404369	-8.49630614485877	-8.14212046451122	-13.6770884223889	-11.0187808478616	-6.91551123535641	-4.80991037501263	-6.75813645019622	0.865193227502244	7.59632772498083	6.28497975728316	6.14234677267678	0.842454968587612	6.60202092761532	-7.40984887801315	-6.00533362116644	-12.2079718076487	-8.04599218197794	-6.63705640452286	-1.97912928285341	-1.83602445286592	4.70048318000201	2.92203114215138	-0.920156715719184	6.53345035738528	-8.27071971684298	10.9591570199051	15.6176966006407	11.2814854577764	2.51671272128884	-2.89803295607926	-7.2642990591729	11.80477372306	-6.25359508034327	-5.57956677501354	-6.2120272908413	-3.55435434549048	-5.81184944665254	1.04478724369793	-2.35551832002527
MIS12	-10.3070645176805	-7.30605914223545	-10.497336578521	3.78516507867945	9.93069783362575	5.72346064276336	-7.82933166347171	4.31176176490027	7.15011176593742	-7.12461496101307	6.96083412697987	-7.85096141220712	-11.2826944128109	-3.66330726168738	-3.5826989226418	-8.33735813992123	-2.83091093504316	9.45312680736349	8.38194468000583	9.32293709256892	-3.49258802413077	5.14420210396441	-6.09352476139414	-0.957396271893799	-9.11215816386639	-7.2820340020712	-6.77863961664682	2.61647872713266	6.66564671226085	3.17321603612471	0.275360429108433	1.07805128112328	4.97765644734304	-5.99686239033203	7.10502257302098	4.66399493343469	4.60039011890652	-1.34579031687439	5.13081771014063	-5.99329412597593	-2.89087004970429	-5.1951876130645	-6.66053328235145	0.0919571908916339	-3.28888688560266	-8.42573699510889	3.18032338033385	-1.02053522436906
DNAJB4	15.2881038242298	-6.16315380839	-10.7674044106603	11.5460017307983	12.5662225375034	-3.17140085717654	-9.3829706495315	6.48669363266356	2.3342154327376	-4.0132334695475	-4.6402371369193	-5.87069835771213	-10.5607890285911	-2.60267188865012	-0.130716260801387	-4.04078362107913	-3.32177491058169	4.19044961492115	-2.94845907038936	5.31032913927281	-3.15080077230764	-0.12822644542192	-5.09343037487868	-6.63202545127598	-4.68773381201868	-4.4862864864468	-8.96688918613772	-5.57993349079372	0.0925074264448753	-4.89053265455039	3.97806072794723	7.90876063843345	-1.52241894206389	-3.84485421666357	11.6542349693877	12.0235257350711	-0.337442410246071	-6.14846185837406	-4.64935844458801	-3.19946326302067	28.9130992144021	-9.27663732543087	-9.24571160699681	-0.387336310148482	-2.34855859565789	-0.466276619242358	-3.729929520572	-7.55526094828695
RRAGC	7.61373903641035	9.33667428664276	-12.9459022013934	2.93987697210764	4.21335412746802	-7.89865733889408	-2.76086430453677	-0.540817750974165	9.50741861141278	-5.12041653087281	-4.94799189339281	-11.5809990782422	-10.1434939086092	-8.25495850836868	-2.15867402037173	-5.99326227371031	-0.353950414183815	10.0955580393054	6.67861583807699	8.66606486922844	1.32998974561004	5.76107584442081	-8.94626215037021	-2.80581499034391	-9.09470847604907	-9.0255489041755	1.46155708673755	-9.40356599661313	3.22391817315649	1.25480545118754	10.0890757880363	4.49906650013645	9.74582767232111	-9.6681666118793	3.88109114908228	11.0985112608241	-0.945907196236529	7.20562544844112	2.05903379232182	-8.33558807842429	1.92627512737076	-8.85977923385854	-4.01782526912881	-8.24327767732985	-2.64052009383818	-3.19410227991739	-3.6935395347122	-3.00845524202302
OSER1	16.4726899868861	3.83957227518846	-12.8470347595608	11.6005870504486	8.53442123448531	-9.71815339087508	-7.57521505946274	1.02452971141472	10.4615218058043	-7.67698150479231	-9.08574536105418	-12.1303697000768	-11.9407259861473	-7.52428366479186	-0.908394112368951	-4.09229062514425	-0.538772137096283	13.0944244600129	3.82060984063225	11.1678944701116	-2.19004008765807	-0.150342316401925	-7.39376314637165	-7.71388269821979	-10.9644317428732	-6.25908538373823	-4.18060934733002	-7.87498464361437	-4.12618350376691	-1.45051782433674	8.30918885426046	2.0337460095495	7.82557607301138	-8.66385369323608	8.81143355672664	16.0386637083164	9.52383863952072	-2.67305889053942	-3.36616195879621	-8.25027844458183	19.0327173950262	-7.60695068868274	-3.41340455881402	-10.0244576849678	-4.68823412556146	-8.16045235697322	2.66754717287073	-3.40215599355694
SALL1	4.4322711589332	-4.1904427889562	-11.5562743418684	7.46530243287696	19.6822477564534	-5.14407139173982	-6.38091825046139	-5.44458320178577	9.6415748042169	-8.35937363407952	-2.29884986797369	-6.47396353881575	-10.140783119965	-6.76798325168106	-7.15393209002065	-7.37781911776279	-3.79593616400057	10.1230907901528	6.759718757973	12.5891735883909	-2.15940289185905	0.954622042064328	-6.87311861603311	-9.89581137716508	-5.941361610449	-2.68901501607119	-3.39678510927903	-7.39131743175119	8.82574909710901	-2.03497927254902	-5.43004171408648	5.60595948683831	1.91480708487684	-2.655399817561	6.35950360116192	16.6379814634424	12.409063410604	-7.74848418894857	-5.13709181400193	-4.05311401352858	11.4411011770467	-6.44081469801352	-10.0717193714222	0.463526806147778	-5.65490252127907	-3.90338368959544	3.73660560388202	-4.93469749793176
TMEM139	7.95025199191164	0.459039724680949	-11.8749449645986	0.715159790140083	12.9070819957582	-1.44161345789338	-1.3958306093987	-3.92427926684718	6.58570170388873	-7.44107621418872	4.28973082235347	-5.86064188835344	-6.23919237513966	-5.24755925737999	-5.56997809430864	0.784496236611878	-1.76236551255807	1.10266566352134	3.69215561935962	10.2584673442497	-5.8970601861432	4.75270448163636	-10.853835469803	2.01420520593877	-8.22554490778072	-7.1563549568746	-4.2668744628217	-4.60405778605685	0.927641774480541	-1.99652993849097	2.2988596264723	-1.25250371827466	5.79320831060728	-9.79226203931663	1.68287978006208	6.81104834049547	7.02188936824375	1.32909040200941	-0.123369167312909	-5.40655920296863	15.7496366358825	-5.20856293269176	-0.64349928405956	-8.66657874312122	-9.52238578814545	-1.40786487502853	-4.08007842899337	0.0348349641618082
NAMPT	8.78841327564133	8.04334743721409	-5.61281953666326	0.143937713440399	12.0968721278425	-6.01265741828672	-3.18257030827568	-3.39310645037124	9.66598581244606	-6.88084953396985	-5.96588210425304	-4.46509785653667	-7.1178068693234	-10.0487849411814	-3.4146346518676	-4.27407611929679	-2.77484107096475	-6.22680354366572	0.57968422372792	-5.6434110518789	4.3489518091909	14.2594368240737	0.991825908589849	-4.85906669123131	-6.61853449872495	-5.84154523265046	-2.30962297337816	-7.15016439881708	-7.95325331493539	-0.186501624180108	0.682081790354662	-5.497931817426	-0.14728764792838	-3.13679266147317	8.48076491800314	9.61345402751819	14.604290655683	-1.54366723797251	-2.89138626233177	-4.30437091189037	4.75824314398063	-0.528695398466402	-6.32401967122735	-3.53236434638877	-4.49308621136456	-3.63906918150311	5.75656492066946	-0.600655052407831
NAGS	0.0741037958245272	7.53504857559366	-12.981822139025	10.2007941929875	14.4121360272223	1.98199708317326	-4.85227235319624	-2.18126882091989	6.97155697879317	-7.59247281645728	5.02724610183059	-13.6997297531377	-12.4448801583134	-8.31508716203996	-2.79435113658413	-2.19378340900247	-1.0121104200647	1.66188304668232	4.13546845747197	5.31247548722765	-2.02383455781242	6.4837087251404	-7.97579069671112	-3.97476780797438	-9.71858913319451	-6.49677829807372	-8.09834335170846	-3.73777153286745	1.84778942083441	3.68146326755714	-0.243663712988157	-1.09024541493736	7.95021753895181	-1.73204961558335	7.88773433045238	14.5395730985122	6.845173682815	3.95473806744553	5.50529448926916	-7.59443169582988	-0.0203712554704314	-4.28257371718368	-3.69231783727903	-6.25162717952887	-5.27327654110376	-8.97107695816524	-3.16088221079362	-8.09326757600332
TMEM50B	2.05078042342172	-5.10080580403717	-9.33966811409602	7.4813873309444	4.44124217462103	4.9990401228563	-5.05183617095104	6.98474507530527	12.7949213408931	-7.72237349446742	2.76394811553125	-7.54205908453541	-10.6282986904315	-1.15596317572884	-8.78754396319091	-6.76698768976811	-5.41910283424617	3.49254785923618	1.05273074128574	8.32513453968982	-5.94434012607022	7.22987171151285	-5.67523289572672	-6.42600259417088	-8.97081613878067	-8.88356841896181	-7.32501018277691	1.62725318356478	4.4018284431904	3.98382570170069	8.42145953891267	-0.808457299063171	-0.280789609632389	-8.37280761413211	10.2902300744265	10.7072990529319	9.60077403055581	-3.31430550336859	6.83046292668558	-1.679744934003	2.78861161615431	-5.55087027051595	-10.7213657073804	-5.20814850172046	-9.8185618431716	-4.97556127746504	1.51852218729164	-5.69749992103795
KLF4	7.05321007286049	6.63909372272348	-9.18847237489806	14.7188848641171	7.80256782639765	-8.80091125127492	-5.07561182778592	1.76244908661228	16.3627608615906	-8.57329745233523	-7.90354956195842	-7.38556798083202	-9.88660356941886	-9.38426635634199	-5.03749117395735	-7.16885293333082	-1.78033810827926	9.91174869408165	0.953297285122135	12.8852166992007	-0.566268047082868	0.136744574480288	-5.38987344758787	-5.37322143095837	-9.05879268221035	-5.57070435681065	0.269508557843011	4.39931370205493	8.06829207663359	1.73871443942234	2.70445429421513	-0.727397635671551	6.88840930574151	-6.35654870521211	3.02207186980289	-9.38970469489993	3.10502627589191	0.303650348148667	-8.10442848023347	-6.53352846192797	13.3423944046865	-5.20675176446318	-7.10464389372427	-4.76857325603156	-7.18932298640096	-8.78269658468054	-2.45935253732304	5.2172364645061
SORBS2	7.78177261641996	-3.99574918951686	-12.62947873364	8.91004924082359	20.7414506579772	-5.1608768580586	-0.869018125678192	2.52475070799119	11.7271271696926	-6.75455817975207	-8.26172142800548	-10.465661788055	-13.458887320113	-8.32465573326102	-5.76185754189249	-6.59255358431485	-3.76023136648348	3.11314164871317	10.0583139562633	12.3884055261969	-6.03547347887915	0.998770043831362	-11.6967187038432	-1.40223340888303	-13.5540729439532	-8.59038577361912	-5.37417952319813	-6.12709157528954	4.09070428011552	2.3007520797864	-0.87522451227815	11.9298873834472	4.86285945016406	-5.0060734727254	5.94606355072886	16.5819714822743	4.68745195095431	-1.873463904201	-6.58299387841266	-6.76856588540078	20.9300625760747	-4.63030606140248	-5.82815465465272	-9.2285608467973	-2.95826066569437	-6.66986011856255	-0.0736626323402749	-5.81902168448519
PARD6B	4.17281233725296	-1.32499892576532	-6.89550772792484	6.25482091846436	2.20772182587856	-5.37826603665036	-9.52568512083736	-8.08248655032084	11.9087281163856	-5.51090359128597	-5.31105224292225	-3.5480599396645	-5.66035174689278	-4.45904025155421	-8.42606300979248	-6.54549529857064	-1.0770665420505	5.87507717573011	-1.93488313725601	11.7210483323015	-2.77270446856606	-0.734666054331496	-4.24995730252323	-8.53479257725728	-3.81539746285325	-3.11548028108776	-6.69779418080585	-4.90908223600631	6.43419569522366	0.255200542629371	6.85230843475758	-1.81254175814859	10.5970074049352	-7.16815098479748	5.2491829249596	8.2219596858534	1.47898319846993	-2.36346324815007	-1.55300790320898	-4.48095048511067	9.10015104528218	-1.82362776112629	-3.54184961927916	4.34859562899601	-4.86599540033209	-0.942223607646794	-0.561853815582136	-3.59294243718676
C8orf47	-0.671543619250725	-6.08078126803552	-7.14717673635809	3.90291974271614	7.31929158862553	-2.65283498829001	-1.81044344619432	-3.50198100805893	-7.53583342005896	-6.74569625927626	3.33546692674896	-3.50026129357426	-1.97169764245066	-5.38803161409272	-6.30069803921261	-2.10349895143738	0.553891537829534	-6.3058561732213	0.176821058447336	19.1018418141193	-8.11729681129423	4.82050786204024	-4.05836264948955	-1.71070863280587	-4.15890432468493	-5.15353188924684	-3.34716194430932	-4.47790793592596	2.24364060812184	-3.54326284897961	-0.614893343162176	3.40715238796927	1.97521938917629	-2.27151300519035	6.76121526136783	8.12898426760411	-1.56703457589826	1.2222372750082	-2.37827069071085	-4.16924616797502	15.3103983745243	-4.25921215424056	-7.52881449756381	-0.311406942570487	-6.68960462236883	-1.29921505404435	2.49708450124654	-0.284057885643394
NPC1	12.1830881233455	10.0916912404966	-12.5383483829707	7.4850320556859	3.62691599608369	-8.81630482103942	-1.58252135714742	-0.640697978251442	3.90613705279663	-9.33860732285447	-0.471111065061658	-11.8290551710604	-11.9625627636878	-7.45204772408085	-7.2373636851597	-7.38952880628603	-1.58785903410918	3.66392091049524	4.60089069284346	3.78297126411347	-0.116943219242303	8.16391058089562	-12.5057629156737	-5.1269317204344	-14.4028838367975	-11.5259960666575	-3.10928472161469	-6.00881050020418	2.300405766313	4.39744794050425	9.70441862259944	-0.0822673697921132	9.37564893308048	-8.18522739976415	11.519962038706	12.2245111774855	5.35444129629718	6.13473321074607	3.09662116124692	-10.4944904534189	10.6346917524439	-3.98541148868328	-3.55329489420938	-5.37568920933021	-3.85246573431379	-5.48065226182699	-0.643538699657038	-4.05828376369247
SLC33A1	3.15601402112524	-2.7247136704231	-12.138865961206	2.69217779237025	6.56217873621846	1.77189213734635	-5.69709649513337	4.71261533950285	13.5916697356981	-5.97047206769516	3.53615330393277	-10.9200629754095	-10.0057927265981	-5.30327043114188	-2.81992633227335	-7.08375480973463	-5.12971109727108	0.506704768721251	4.56649789263715	9.61934650018118	-1.68810874508867	8.89553487030704	-9.94011513804907	-2.82777358931555	-10.8755867122379	-7.92753712114196	-6.67208885279758	-1.23828558979987	-1.81860204046631	6.73912085933767	4.24441102110994	-1.45078781052249	8.75506169629081	-8.76081177602895	9.8397459960104	9.53646954528118	12.630915639202	-8.1976462392022	3.241508226302	-5.6022910724618	-0.497581712179274	-5.88019639353633	-4.34612331556732	-3.78447201521808	-5.55773765624526	-8.56841701449781	3.22958775709703	-1.65399746790686
TRIM5	3.34489899795804	-8.6612960436247	-12.069009831495	-0.00941344615516826	2.0304498916785	2.8344615388659	-5.86015405637709	1.4527028303113	7.46253735932939	-4.37208038123876	-0.444404040820112	-8.66408802474052	-7.40565513607896	-2.54837935634015	-5.6186945798018	-3.49331461342824	-2.78328240813786	-0.419890639664631	4.32815447859536	10.0840268051532	-1.78722999397433	3.14211584728045	-5.27354940609562	-1.55303488393118	-9.59721508764273	-2.59670752737102	-6.26258479801373	-1.72289708873885	6.55986283188864	0.914844732941015	0.396049506797397	1.62459137558129	9.23208670246258	-5.02610304020277	8.61393311073221	9.492637326409	5.78373622750266	-0.21184735393429	-0.0219720267671821	-6.19182302009996	5.36231241241998	-6.44103542991335	-7.88243804643104	-2.24042170368769	-2.19716634139958	-5.85852515950359	0.592163151860429	-3.6361262305564
PNN	-6.63618009614719	-1.52463419720856	-11.0937761198731	3.71098937258398	12.9412129192748	-5.96914883373697	-5.04904863807561	1.9838162058348	11.8467919125417	-8.53460978322049	-4.41493300229148	-9.55265775235902	-9.32179007093458	-4.15040756408433	-6.97107103042061	-3.03281702390676	0.549355978771532	6.10511283864175	5.11839914305502	12.9787524321401	-6.05920130759953	-0.0830331792936434	-4.7272292467228	-5.11798886629309	-8.11429010760159	-8.12997638745856	-5.84852790305897	-2.43356164791631	7.18178955161382	1.14210607721998	6.12322580921161	-4.29248862237867	3.38039466960071	-6.05717433310087	0.824044268109937	5.41850886715355	7.59769674894434	0.108200786100809	3.00998068426379	-7.14683332101282	10.2110616775952	-3.01206905385313	-7.17878551154572	1.191624044659	-4.73998921210591	-4.08564440539793	8.82275078509327	-4.77428805081025
RORA	-1.73946067526052	5.98082962057033	-10.3281057454819	0.139902604468435	14.3849623427677	-3.6703294533648	6.06649602036818	-2.39193591869595	-2.56476250679362	-7.37428886333535	-10.0219985484085	-8.3592271384626	-9.61631493759926	-5.56665842005929	-4.96391163820701	-6.89811508592435	0.0977348270581828	2.94482440273858	-6.94924351795124	14.5101454652191	-1.13407417243027	-1.99486553718701	-6.60249002135701	-4.5177846870039	-6.43654025534143	-4.14645730178588	-0.278604153334079	-7.00569532407056	4.06364568010905	-1.47134008672686	7.91736664640918	1.50650087217647	12.1939390653974	-1.71676838272458	7.4581075932023	-0.479332359111059	5.39952265900807	-3.26187512954481	1.4196479314586	-5.05644903178101	11.0183009064233	-1.07445262829849	-8.02242666394504	-3.92688222426712	-2.21066141296443	-3.20364359912011	4.94026256681869	-4.99339184003731
DIO1	-3.29167572569419	13.2130387289857	-6.86190549168991	-0.0452227868097275	0.269107875186439	-7.80850322865837	0.728491330616031	-4.11522905393881	0.915471524166501	-10.1401037544486	6.78106218152626	-4.98872989579788	-5.96071126450892	-7.84439311761474	-8.73329368775081	-0.213802126246804	1.05387596612444	3.29070810545654	-0.35346248002744	-1.23804257721308	-1.26515756230982	9.53103867862129	-6.02526155815171	-7.57133433175157	-1.76443394946837	-6.08382003535444	0.741221054766724	-10.176109198572	0.437569947215433	3.55699508623323	4.56726246012359	-4.93939518519646	2.75636535859369	-3.1552099073772	-8.95489373864602	0.453359624053169	9.0868442093104	3.91210813112975	6.90029535474823	-3.33867617386816	-2.18579455902244	7.9133007762779	-13.1528895126456	2.86171611078164	-6.3650440184763	-0.532611413405229	13.0216579143816	-2.95031094188397
CHMP4B	-3.42666139478582	-4.1165817674965	1.34591234156713	-4.89615272294767	-7.81466428263798	0.0862911561181008	1.44828892268162	13.8024091340414	5.79384941372626	3.28622202911631	-9.33751220542839	-11.911845337417	-0.926341572238858	-0.857526998946772	-5.27957853521617	-5.58828799901794	-2.22907503858452	-2.16078276732705	-1.0170438353093	0.403548338178718	2.11481760807348	4.64848198548913	6.17348726102131	-5.54921050286476	-12.9925880023228	-4.24570920785283	-4.85240574582203	-5.31807706002579	-1.57030001433014	1.55083921704063	-1.33353599173747	-2.92233881153947	5.37702967286617	-7.82986781139097	-4.25796322876904	-2.79464202211996	-2.64967333780939	0.422540694640386	6.72286529774963	-1.63757249327319	-0.2264811685847	-3.05385475299243	12.8619616159727	-2.49572596703009	3.75384863761535	1.0054314563716	-1.24201284681585	5.54581182157053
MCM2	-5.92558319105907	6.64017488812272	-13.1956464913307	6.07020270308198	16.1202230843177	-3.7133186276575	-4.93442602385123	-2.61449621132653	0.584277301209873	-7.20323129926965	-4.78883460252318	-10.7460807334075	-13.2366400114881	-7.66724709875967	-3.69003198875149	3.06377332946151	1.31492373381169	12.0878587960226	10.4526302307259	13.0292133150059	0.779344646934682	9.12627264939358	-9.33055231983598	-7.35327377793101	-13.4034639196627	-7.94102441117782	-1.75074406561293	-4.7157364498451	3.49181643255495	3.04837489574976	3.85425089375288	-0.629624207192162	1.10817850800907	-10.938079141486	5.00291267186623	2.74854266946065	5.4409014439658	-1.87747504143353	6.70263836843557	-9.0185557155001	5.08372884881191	-2.74553114824303	-2.83439399133795	-4.09768333598087	-3.1711624002248	-2.81654959471032	1.4836465760251	-5.62341462013575
ADH1B	-4.279538454321	3.71826413234757	-8.92407224836586	0.966771646306848	12.4933549850036	-6.241226277396	-8.40526152267493	-5.22433234262418	-0.00261651844783906	-11.193211016702	-8.12792272817998	-5.14606851410243	-7.81198903535507	-3.96722506749823	-2.93448011637809	-5.51931196115078	-5.37450514025221	-4.9916024213855	11.3503052371793	12.5309100196732	2.68354768405345	5.27306245454536	-3.45123535895911	-0.394569447521288	-5.56305725470118	-7.08132503496997	3.69885912076444	1.72919084204067	7.82116507430072	1.45554661321345	12.9184079208453	5.55296906401828	-2.46002457132684	5.46084313919264	3.00052817284348	7.24856756099733	0.248321527602466	-4.90884947608355	-2.93170718750672	-9.63426464626034	0.0398155841797649	-2.15059877298664	-8.62161943151116	-2.49836707651098	-8.84045754907311	-2.08417741717455	9.12460401234215	-7.73926377938189
IER5	16.1433631791517	-3.03095889728458	-15.6090654791538	10.3338902234064	9.04953247536364	-2.07711068229401	-6.49133469566303	1.93716379320557	0.347318960859845	-7.42941616593489	-2.40518379122966	-12.554442007946	-14.6856876903165	-9.29714337559092	-6.65598290780788	-3.04923293852371	-4.09345059289395	3.16274220400332	9.68439100366149	19.0310011853579	-9.72579311221463	1.89633198125269	-9.63420377417639	-0.853238190360813	-14.2607255245949	-8.58537172798839	-9.15106192494781	-6.99215707066034	7.34745174854965	0.104284682263836	3.9446060482714	3.84254893583363	8.5439481131728	-5.68010830082957	14.5011960548419	14.5740474877432	3.57646992981888	-3.1849407568358	-1.49642893991527	-4.70856732653631	23.7874598079431	-7.38897520341968	-6.70193466637266	-6.59544973250178	-9.06056814495309	-7.29858859298109	1.58860862778735	-4.14372753294655
NCEH1	8.66100440003482	4.5350222597802	-13.1756149342801	0.95370329451495	4.7965316302047	-6.52600701384648	-6.01960363784166	1.55067127816532	6.69507969824619	-4.94423246790131	-0.623040496518747	-7.49431776086919	-8.82158734892858	-6.44449273360579	-4.94771710527927	-3.59603384155848	-4.30478749504325	7.9596297553666	8.23469441498307	1.59993387284056	-2.03889166010163	5.69903771053971	-9.86258948013771	-2.00209722961724	-10.4884709920874	-9.78606973431007	-6.26224684685327	-6.18029974384605	4.28318726713465	4.03717008877595	-1.83574490536367	-4.70439311293653	3.10630513395426	-3.63844841049575	12.865614655578	16.0843725426827	-3.03623489052783	2.66467134408125	3.5134793598153	-7.33451590426153	-0.285710153473426	-8.75218917574799	-5.11947226962032	0.777716668032646	-1.44987929470443	-1.05555605889126	4.97271090847359	-2.15595450516773
NTN4	5.57711854642515	7.26147274313373	-14.9722189705226	3.40514998486623	-2.71196730918002	1.34308445951266	-5.75191383712261	4.04066604796723	-5.62411982302162	-5.45943177308607	-1.44679650048654	-8.28855789464584	-15.972050647646	-3.90105516123458	-4.49193201750095	-2.73192555079396	-3.85452531128242	10.6372679154756	5.43983690859003	5.9214164959709	0.895232800454599	4.30099631156433	-9.3231508789161	-0.102589551776456	-15.10919199148	-10.0270399477515	-4.55257972623482	-0.014172236083164	-1.58570073527869	1.86026224743591	8.87814369767409	-2.07275115822857	4.47909953096335	-2.66145627429027	11.5208089689764	5.36122767883144	15.5042203371276	2.37431141421596	1.98857412681584	-5.55891438848898	-2.28425699526586	-8.1436191495177	-3.040378669276	-4.25639085937557	-4.28868582383823	-7.32535815218375	12.0145768626705	-7.24931563584257
CCNB1	4.61992040012329	3.68492749711307	-12.4143973731277	8.51844053003705	8.00758587676854	-6.56001077947038	-11.369455489573	9.20048687380595	15.2867680446207	-12.7776452913677	-9.79174166070391	-7.51575230062993	-11.6155227183147	-12.6647773639362	-10.2406311369057	0.823106300020333	-8.13668876313061	15.114173145812	11.199664266236	11.5959329175987	-1.9230789920221	14.7231917072963	-10.6891073621424	-11.8918857338753	-9.56955115736743	-7.01368262768418	-12.2229433371103	-9.47564351959029	4.2402527614309	6.15419266894	7.90771610542127	9.91876041898884	7.08410158469258	-10.1249663387848	9.95327496539677	12.1640733333098	10.168523969318	-2.4908213988386	-0.806888874831452	-12.7300671748604	12.0865261083984	-6.6294086137458	-9.66312490745427	-9.532978653023	-11.3674083686495	-3.60615536388371	10.2162644681515	-10.7861834760513
UGCG	-8.85804247272646	-2.21164813128002	-10.9755221288951	5.20729511235423	-5.03816075595183	-1.1542241218171	0.668257893916881	0.460856327030069	3.13020044070723	-5.99343114974458	-0.0433990559163249	-7.18952782547413	-6.1968922343429	-2.12768070980214	-7.81579366126811	-2.39895046168268	0.619615705031897	-1.96366134654434	-1.95097044157977	7.58124921583266	2.96669030775671	2.78780587749404	-6.59425237838306	-5.40060222306979	-7.10707792632387	-7.60284702828	2.92021818844911	-3.8917626615583	5.79182822885229	7.58794994657866	6.55867017881876	0.0323117085266169	4.33548549927073	-8.0148970328711	0.282563503489005	7.05666407595223	5.9334954414115	-6.32796824937863	-0.832136934247329	-3.64245304495939	0.118646175103761	3.98617694428086	-7.83957451324487	4.89891988189395	-5.23784760264275	3.50461491522304	3.85893598938409	-4.89438286092927
CSRP2	2.98009947676725	5.29537321881893	-11.2754484383461	9.52745801784782	3.15246894284022	-4.94676385532417	-7.3048923907449	-1.11108440867555	10.7682412784753	-5.24673408146964	-2.26227775631261	-9.57786027445535	-12.8375602244561	-6.92512245843806	-4.55741728648814	-3.55074056761613	-2.94286831666324	8.079323244509	13.6427279392613	9.93116408752652	-3.31839649393691	10.2539713398768	-10.7759492659331	-9.2870174764126	-11.5857174709856	-6.59970478620465	-8.54934045458445	-1.38454767000965	1.54021461469098	6.44424834337682	3.90270461522666	-2.04135000414104	9.37270950053727	-10.3021722605156	9.01802663659794	8.47353436099124	5.4443642576377	4.6704507706037	-3.41458724013559	-6.48607771824527	6.51228325686031	-3.88969669747171	-6.96809901744797	-4.65453242757131	-7.47103369129229	-5.40557322747145	4.47492139559817	-9.90964056362203
TPX2	2.41740067073145	4.78065263583726	-11.2485860566622	7.94753781336059	12.3319212396598	-9.0705438941106	-11.773126247606	5.19143723412735	11.7761782952268	-10.1636757686009	-6.87599389798544	-8.48043780897878	-9.63591277391214	-8.10070413191755	-6.7400566691322	-10.6059834938755	-4.98995846100787	12.4823159902901	7.80926688548081	6.46824061467328	-0.637553307718957	12.5755238414056	-9.43911419506964	-10.7896884110199	-12.3474283440377	-11.0670758051752	-2.94815273439821	-3.95906626586537	-0.205477685702354	7.0528276512059	9.42196359333976	0.0960850909663709	6.1802951421911	-7.81298520666416	10.5809134436349	11.3165321726623	8.31865270755588	-1.81267869981175	-0.585435220404877	-11.5756587674515	13.0029612056318	-6.48807225087314	-8.19763582519786	-10.8237309493827	-5.87720576851678	-1.52959941427001	9.56864729300932	-6.69250177471905
RAD51C	2.86735051315031	1.73769271437561	-11.7744271111292	5.46291468692696	0.790887866417917	0.508071448946296	2.97398227966918	-1.1373183335341	8.65327035550665	-9.95162249027518	-4.10153923386428	-9.85185914567301	-11.6743641923481	-7.56779254392719	-5.23945331984975	-7.30462729889524	-0.12652904186562	6.57275122483021	3.10485964551332	8.70660335137624	-8.1100133343722	4.774832167784	-9.90051702469167	-0.342074501188931	-12.0133180896435	-5.39369162161813	-4.89206089403296	-2.44517212215414	4.68179061224289	3.8260295305533	9.28621154541741	-3.46487200917579	6.21802789808693	-6.81765515440036	6.23118377169339	8.12300596685106	3.10944390821374	3.03961464520834	2.530933929936	-5.42581630418743	10.726227525619	-2.43616108067719	-9.10776738940123	-4.23634917933311	-7.26242384645646	-0.790993282764857	1.58512878452222	-5.444563644573
HIRA	-1.1745151670575	-3.97371925280027	-8.10238176767847	-2.83016467312215	-1.88449156775256	0.733222825764916	-5.61214160244328	9.23245382097448	-0.90319024507612	-3.638236643527	-1.3198580695007	-8.09373329723383	-9.52367438406324	-1.55234643075674	-3.59075443631571	8.86571786528052	-2.39738416132366	1.66008550689389	-4.77723135563633	1.89133802390158	-0.00754381929503722	2.5094532949517	-5.61478183233346	-5.09451883835923	-11.7183219227472	1.72498828373893	-7.53328641679315	-0.860690602711152	2.69859150214353	-1.3040964948045	-4.61962358572398	-2.06579149273146	11.1101976033491	-10.6894362143084	-0.561317714662092	11.1012755030573	8.71165939172779	-1.78908968182568	-0.895422272277491	-1.42289147640166	-1.15782448126486	-4.17192638765863	-2.85736055806952	0.630706323827004	9.43923899355443	-1.41833648715501	-1.59915071911585	3.0811233228916
LDLR	-1.03400188931101	4.78385341240166	-6.61641970780225	10.1964975114875	0.590217336373126	-4.13974956631951	-2.11224209110343	-3.93759316461574	2.77473977599646	-8.78102636897229	0.644075572246415	-4.73163830750652	-8.44306966587123	-8.57485330375249	-12.6745425081133	-7.79670175777838	-2.29924763811267	2.21217705558725	7.07313578610134	-6.60304713396365	-6.86716016806749	3.66630156674742	-8.2774488550856	-4.00570956967324	-6.69047414190993	-9.53535383735841	-2.78722500259953	-5.06872465978367	4.39060960252866	8.04976059678956	6.63997216005968	2.23804245518314	10.4015265522742	-6.34590093790233	3.62667178938008	18.586987552673	16.3021628924715	1.90088609450123	7.53876928416077	-7.66455740156357	9.37263502848174	-0.942448573982064	-9.46694324999847	-1.5964310658084	-9.82831080868024	-4.59440475727494	-4.41907251363635	-7.05414435656641
IFIT3	6.0825124559988	11.753257831358	-10.9417472778501	6.45381899520286	16.3213891449267	-8.02490751353548	-7.14721428254232	-1.9118559463413	-6.90715809297848	-8.05325677030562	-7.58851085723377	-10.4825213258565	-9.22860142641798	-6.78247829651985	3.42236258268438	-6.72493878342562	2.73955935745343	8.12957637361018	8.33340739562287	7.8307982047151	1.19616448366861	-7.76671013109397	-9.88622234756289	-3.393567932569	-10.8457984302146	-4.63382130514249	-0.926038873341101	-5.6797967327312	-1.87772046018557	2.85878054943808	-4.16259218853221	-5.03965542420301	9.11341613657044	-5.3817538097157	2.27220518288072	5.63711100173443	6.4493648252888	9.31111946489583	-8.93856571420707	-9.41200771200349	16.0327551557454	-3.64123470857817	-6.55555357694014	-6.76140724834912	0.57541524633687	-4.61280143982852	10.4430462976287	-3.79115638684317
CDK2AP2	11.7521703971149	-4.27186698532017	-11.4819563551054	-3.32587042565501	6.27087010069848	0.620936260637698	-3.39117642308085	9.04620175110452	6.78657827926724	-6.66293837177481	1.7753452260489	-13.7751507448843	-10.2329549747997	-5.28244201606227	0.131356712135187	-5.32400074129862	-5.41137597197677	0.472095873173178	5.53087174269623	5.33284351649135	-2.4581777586827	4.68619601615137	-6.08737717093391	-7.3222241915669	-9.47195317843814	-7.67423493894495	-5.14712931233532	1.54104553148366	7.52317839338528	2.3399390514676	4.03320573466511	2.32536565756363	5.04436001217256	-9.0154286307384	8.29648081369494	3.35563095628403	3.95455832112503	-6.41671316772445	1.32062002746639	-8.3252204917412	10.0595273602491	-6.08818315161531	-6.9647620957595	-8.95321356548832	1.62091831572951	-5.2513745212989	1.70407682608049	0.597146919650914
HKDC1	2.85759455185447	13.0515083941611	-6.01206496768956	7.34805341246843	9.90038493989864	-5.88840087821383	-7.80426772702421	0.58642310798491	-2.90126260349328	-9.61705979353119	-2.52734699492646	-9.38770726180767	-10.5054044776481	-5.40876864192328	-6.79878886302812	-10.3747697648391	2.77962487650058	14.7241328184742	3.86453258984281	-1.0545573997752	4.55028674387872	7.03308789852562	-6.10957521722407	-5.14808064682168	-9.02753675556179	-6.23947667052414	0.328036629263394	-3.72551765502336	11.5979692212793	4.8825908703039	9.444578124977	-1.14353423388606	1.23617339786315	-3.17466539914171	3.61520623794104	1.69346939832266	4.49586190422292	9.22811152017323	0.207323897231234	-8.0603781797463	-6.61929401713469	-4.2032406152439	-12.8021616167157	-5.13560509664031	-7.93098411878593	1.35910342773672	-4.42375344844634	-6.10615092583651
SOCS3	1.29988005776522	-7.42996203132444	-8.54185345592494	2.13538986159479	2.22871089017145	-7.18417376599724	-7.00108792827322	2.23184579833489	3.52961136025974	-11.6808204058077	-5.04362187455499	-1.34741881610178	-5.18190537055746	-6.48815991499076	-2.07161434677731	-2.68160311552035	-1.35530620918215	10.853045166582	2.99096059920014	14.2807632145117	-8.07862137178248	-1.56684274682799	-4.19435371656809	-3.99923153491894	-3.10511037595477	-6.97642932234519	-1.93805380903426	-0.294376140313902	10.7345343815945	-7.03362103260062	-0.49351495518891	1.27385471616942	-2.47766447982489	-3.10428187323974	-1.82359372741682	8.09974590889828	13.1288529020813	-7.25049992017224	-0.0453799830067485	-3.87219619346372	12.9033834677822	1.27039952049945	-11.4524816426821	-5.2832949978721	-5.2761114323246	-3.91511508223983	10.7374832297836	-3.09300322429993
TRIP13	1.44073227695413	5.26583600808535	-8.96205649517969	4.9681674990953	13.6911613030635	-5.89212887726905	-8.35259273959742	6.95137694698339	5.78529572538492	-11.2851551217612	-6.2065821020613	-6.39183654638776	-9.68716707657448	-11.0949215061665	-10.5089743311952	-6.18349768486298	-5.83942171472566	12.464987349019	9.56442059496765	6.28249258063142	-3.70431861349127	9.39430579774432	-10.1559959387923	-10.0395194713719	-6.68382961054802	-9.41274749237405	-0.532766265920209	-4.02499526858933	5.18224092963231	4.72832852319434	8.94632558152527	-5.55122113991298	5.69019340968532	-6.79423112859946	6.50347623793041	6.62662633706	4.52421036773771	-4.09098662359512	1.52357210671725	-7.47871594935766	11.6215368074512	-3.27540212048418	-11.3678348181248	-2.81466210200042	-6.38916249790682	-2.69360626963331	6.39725397950126	-7.47518479557912
RASD1	6.66044708861334	6.3798393946945	-17.0736898371302	3.85204047969347	20.6527390236603	-7.51048661352371	-4.99496323232461	5.69192688562574	3.84554895849474	-9.48483968169455	-4.86439664929896	-14.4274862064668	-12.829057504103	-11.7412042876767	-5.48069000010182	-7.80073466474462	-3.3323921406678	9.89919229795929	7.17800707618792	19.2815836813026	-3.88221557646788	7.25833957024688	-7.04152090620105	-8.29321744120412	-15.6361879183834	-11.4022998049186	-4.53457298689986	-6.0493692397121	9.61162665743966	-1.72567531857289	7.14300189632199	2.87657306499012	3.10508376593237	-6.70202923180796	9.91944923355099	15.7339876863578	11.898517068729	-2.55399562318472	0.527613040041267	-11.6457459026355	4.89005710869752	-5.61101247811578	-3.10268601018553	-3.16184709614927	-8.77347199489663	-7.57077804443256	-0.0772059986248763	-5.17805380707278
SKP2	10.3408650615226	2.83467949835887	-14.3817660837752	10.6144951277947	7.94258938306315	-7.69865614185863	-3.16789387063746	5.57437526631713	12.8528081901024	-9.67167708522406	-11.1013077098604	-13.3832952381416	-12.7027988392104	-10.6057413382773	-6.94338118288906	-5.15144560232288	-2.20994720490701	10.742394968537	7.86274155451078	10.7349294482108	0.0391907300130541	6.489841595489	-10.5223576058193	-9.07217422081608	-15.9305417584209	-11.1458973231715	-7.59429769066885	-1.47029834911211	-0.452944653405577	5.84274381495965	4.78238434151702	2.970183144766	7.99165357879968	-10.5706096925069	11.7635723549358	15.3001710303816	10.9589109781554	0.817903369985222	1.23263020326237	-12.1178455448331	10.2939665433569	-8.84550085345304	-5.85052219448751	-6.75695934343161	-7.82965862152993	-5.54240929271071	-0.289536556696904	-3.66536780678089
LARP6	-8.455990161257	8.38321403935517	-9.05358066876547	11.1284077658726	9.33422431758584	-1.8982779122136	-4.05000449357498	-3.15152248370243	8.83350266120799	-5.9240247426396	-9.59238177260815	-10.7374563750596	-8.38258763063817	-8.05927004378678	-7.09926628668723	-7.2242412010548	-1.6276481706748	16.6506668568416	-2.31617245421906	11.4480945045324	0.0941255098412555	-0.087351097747824	-7.66468830690337	-6.93678315291169	-8.46085541127313	-5.69331799537684	-6.49855065827307	-0.990618193251462	0.932534800010544	1.97416034636556	1.01129680928319	-0.614172850734425	5.86595278150896	-2.82316238338401	5.93547303053572	15.1864848688524	0.591377487227097	-8.96731756377896	-0.805393771352696	-6.13497381264768	15.3254722543758	-2.09142515960983	-11.2784679848665	-2.82749040651907	-5.24980122846286	-7.95855241738731	1.5180916441637	1.61699444218317
KLF6	3.27875929131633	3.9627165260661	-14.5962176852646	4.26742289630069	10.8241075184983	-3.18303678850314	-5.19350669131818	-3.27349102974043	12.2980567353606	-9.7120117409303	-0.260396427189262	-13.7452277219814	-14.0473983157324	-6.16183442601336	-5.24313246015108	-2.94118610595757	-4.22160935455513	-1.45725696119737	14.4221075961346	2.31789135855241	-9.38057315906388	-1.02737139324993	-9.21896943578527	-3.71841490486963	-9.46549971960482	-5.42733953304867	-8.37667622269256	-3.91262422154477	9.24065374176691	3.64311357246469	6.49806789667472	2.64978578108106	8.63079219619191	-7.37541662379071	12.4799490990528	6.61008326993877	14.1439432294834	0.246942239041566	-0.928336117148653	-7.54071463638838	10.4156752401342	-6.92151551837288	-1.04607389225875	-7.49952407159738	-5.91560256722005	-10.6366266013047	4.02278976777468	-4.77813872474413
TK1	4.96542396237549	5.60015771897172	-11.453744855151	7.30985577385191	12.4226408777822	-10.2306024086494	-6.32713937274479	6.84216967366722	9.17004455175406	-10.876505224623	-9.28714295890742	-8.66078550086404	-6.37519933942871	-9.71912861508337	-5.76569084619841	-5.54872215717035	-2.61395067822977	11.629740721571	7.97624584637051	6.76645310067982	0.304270375218387	11.2362144199714	-8.75479918564813	-11.6718644581933	-12.0462458493232	-8.56012974564756	-4.18413213338593	-6.82770773403625	5.36177199083011	6.7011006734413	8.37042572013593	-2.20131067285601	6.85753426166832	-9.07968603380762	9.34577446412617	7.12711085450393	5.79249587588555	-0.438119080285478	2.26791201425113	-8.87019852013302	11.7930142730898	-5.46979486947561	-11.8356605303913	-8.94112216145938	-9.75102366752787	-1.98615927703506	0.303714478846974	-8.19304034745691
MCM4	2.5277571600685	6.15531155281047	-6.78814598926898	7.61392064951054	6.44004215100537	-4.92869305635064	-10.2667073387549	-0.248737440306572	-0.688370795603369	-9.06271807569944	-7.78566281119559	-3.54783137755712	-9.06013554948258	-5.96680961474326	-8.28615326236454	-0.64355707655073	-0.15199267618994	9.08381451317521	12.0148047952051	3.2963792367817	2.08788493826934	8.27501105224423	-7.47249679621298	-9.33312352892817	-9.04213385938981	-8.28431344516124	-3.29265220074335	-6.20577428735395	3.16446368005298	1.08260605052793	4.35602978987598	1.92241537864106	1.82732031793826	-3.79482049877257	1.09985469010887	-1.09903509032486	1.42388437578598	1.85903108479607	1.28854756994029	-9.21493766977463	4.73174229668464	-1.68479470944621	-6.91508083738103	1.9083133375507	-8.15207849992056	2.39140231769633	7.45913205616169	-8.41549805092126
ZNF395	0.59644305714823	0.674729242879559	-12.5743928536902	7.35350450887469	9.79392552753669	1.61985772690889	2.12750778726992	-4.13278353154834	0.765049553087675	-5.16212935311564	-9.44757570942865	-9.72483508889509	-9.92999875896851	-6.49150879052949	-5.61499123759233	-5.63189902930273	-4.17423971905587	16.0688439357188	-1.60110520327058	13.1529215725791	0.613684911557449	1.62084640259654	-5.33725852204018	-0.0374085871414884	-10.7932399347502	-8.08467870978819	-3.21071018537515	-5.46231801793063	5.12580149328672	-3.96624398878408	-10.4160016544166	-1.28679873734469	4.82819329921771	-4.21495324197241	3.67989106151896	7.68251626758234	8.25239030561503	-0.893437872923375	8.03891339985696	-4.62556543603025	4.6172929301154	-3.78302504512997	2.41358279310042	-5.18377224346871	-2.50165948967102	-7.2424907371759	-1.81979676451826	-4.8066921488937
SESN1	-5.62499312765186	2.51246239791745	-8.78791446287308	3.50055438277706	5.09198424401579	4.98895465598681	0.431876353628734	-0.797522979140444	-5.88280465477747	-8.68038754723667	6.67391234610747	-7.4218017001415	-11.752561916323	-9.86658276409245	-6.48273020993844	-5.32737575135787	3.05168603529713	4.51985383455385	9.21662028838613	2.33077147955989	-10.1784415310073	2.06923049628555	-7.93791625238404	1.63440744510961	-10.1844995191046	-5.65788070694557	-7.53005941063052	-0.731776797387342	3.33065076232376	3.0940428936001	6.07215084784629	-2.98122872701089	8.89771445966178	-8.29018134121158	3.21873085980247	1.09819057965171	6.12615516622607	2.0290333913052	3.92444660457192	-0.191015648494396	5.54572576903285	-0.281178001375284	-10.027094942494	-5.9402911628771	-10.7610642889763	1.54580682290536	4.22304977368158	-3.38625135462958
SLC37A4	7.23687771031385	8.2345735904588	-14.7424517155285	4.74288551736365	10.4762780862278	-10.2814429144019	-8.83908263382811	-3.52266505401671	6.37138806157534	-10.8678390256718	-2.4910590618947	-10.2106494995198	-14.2050034066188	-8.63008941645795	-4.13767871564539	-3.61572655152842	-3.93686735340352	10.4156889835017	3.60719405594433	6.61198876115069	-1.65798987170822	8.68375650736065	-8.47578306303721	-5.56230723596776	-11.2486827282534	-10.7763996586557	-3.56567193426313	-5.87133533899687	6.36080409072103	5.7644209252925	2.68745263455123	4.32414005307491	7.73607209904912	-4.89118518460345	7.17205011137445	7.74559208350564	4.37455794650859	4.29509933012667	-6.93824322312197	-5.69394759405554	9.69697331443719	-7.9091384948841	-2.37816167908587	-7.81014527466875	-4.91734450566092	-4.91929345448262	2.84914316572983	-1.05736187486158
HNMT	0.483862464391175	-5.66025951201757	-10.7754649064183	2.52636461610342	10.1837038537889	-0.559703035191955	-4.72661848414564	-3.00502637829109	3.67866625421538	-4.68109030689034	-0.399004648851015	-8.70713122578104	-8.15621109053874	-6.53331951623979	0.184891169648489	-0.592579902003067	0.55060732306184	-3.44650559048907	5.84197488352284	11.8647841011936	-5.19155445456936	5.67550855316076	-10.2809205481023	3.17613272542096	-6.70031677792186	-4.01551184469042	-3.24220045802554	-9.43639419879158	1.34127831862848	-2.44144917457704	0.489880688533193	-0.43778380680266	6.47455950562988	-9.12740896617033	0.181561518479981	5.97706300310198	16.9398348249737	4.32900489368591	1.04880943717407	-3.16261636904823	-1.46063290442811	-4.11766012501342	-4.42310123023034	-5.839216726209	-0.885769285136157	-5.84227940858104	-1.88168726713365	-6.03307635771441
RNF19B	5.58012262789505	1.28901148750175	-9.69215292991152	7.67320930968172	1.89636816263553	-6.43747813818176	-5.49208354570959	1.91917092259873	8.0992569369927	-9.64789265298683	-3.82787553509357	-11.2668802791901	-8.00945534392377	-4.19847027821227	-5.75455084159667	-9.34723144907311	0.283160665639594	-0.116356433243263	6.23622866287688	9.59534062130238	-4.73150802423443	4.36517368548813	-3.90230644028326	-4.9114854456219	-7.65232562183284	-6.87706052842139	-5.35116635072062	-8.56064050099818	0.36100867655413	3.54204187614897	5.0492503261319	5.83158267169539	15.0591560207766	-4.76404374102989	11.7090365914727	11.5117948475021	-0.0722097885132413	-0.911844832744482	-3.65614727955356	-4.79116038818901	12.3195674190137	-7.93113120781687	-10.2938343180738	-6.81809444359187	-2.22367046089012	-8.30642516072438	-4.10067685832882	-3.87430767515098
RRM2B	4.73816962466305	-1.27434326507275	-8.88300009715559	4.27650166199866	1.69356776971895	3.34291503233744	-3.04438630343068	-1.27142106466031	9.84504656717988	-5.6553918504629	0.745426740719177	-10.3750277242108	-9.38259413652034	-5.21635527834404	-6.3023907269071	-3.53255533866945	2.07865829064133	8.91889080218572	3.83958187393227	2.20430170793701	-9.04752520932031	2.13379185763885	-9.93302467556756	2.70159771048371	-10.5750762270182	-5.93394051281987	-2.73983444968903	-5.43718443536595	-0.436909271871221	-1.97435549617094	4.82408812487139	-3.83156203156474	-4.00056134361621	-7.20834665379892	6.52487048739281	5.81386216224315	13.5753494469973	1.24505750621294	2.68620458729697	-0.00898346272223627	7.13381198781462	-6.13864298176234	-8.30297657121967	-4.28135017565	-6.26418505871739	-2.26253269668243	0.527924017103377	-6.82976047161894
RB1CC1	8.3625164791684	6.74460148845194	-14.0546682675826	4.78780127616626	3.27198154955144	-10.505512286674	-0.241939890094573	2.85560630776101	4.08960863547032	-7.24263144337951	-9.71720815322226	-11.3707340861249	-12.7701681539487	-3.94677280571872	-4.84490183851013	-8.48121955085136	-3.99649217968446	11.9829976416947	-2.630546401196	7.00149570848544	-0.230643515848868	1.60607883114001	-10.0139570791314	-5.12930160631822	-10.4069414966682	-6.3374361758324	2.49518405798668	-8.49721146349728	-2.10295984257268	3.32378788974488	11.1378811879231	-2.32667050927416	11.3560149182471	-10.8940653945662	9.07627724588702	10.8837313152765	5.33423358451091	3.99109037286271	-0.677073677241234	-10.7003672912685	9.49859040212098	-7.09529239373131	-1.92145176462487	-4.44532143501703	-3.99670986452005	-3.43544017151922	1.40291628715998	-3.19566382716836
FN1	2.24543289632875	3.42718935849338	-3.7265704915956	0.0904965909671347	1.61294608301178	-4.37974000704225	-2.86921457108761	-2.44765703711311	4.11643780197761	-8.09554009613455	-7.94517338861934	-5.70785261500177	0.390857282870931	1.54185196683846	-4.66921316521997	-1.94146251843836	-0.650237261673345	3.38779998766225	-3.94337157927866	2.93861512456297	-2.45348243263151	-1.33122013326581	-3.44202977956858	0.633376900782062	-8.94363937084444	0.405505440661946	-9.55998112950436	-3.69431983217362	-0.792146587989983	-0.757351656862253	-6.2246062913744	-0.662841893741463	7.70555633521062	-6.46076186846492	0.437895001421237	4.29580533715449	5.0320254743269	-5.79641475333539	1.38103569415449	-4.02433885541139	14.4764382980136	-8.2798847262552	1.86333672379255	-7.56658266793167	0.565383498594146	-3.4308208605636	2.07691400488921	-0.870009283895385
ELL2	5.93827732988898	-3.18410484573129	-12.9639439923274	4.04200081724658	16.4840546476572	-6.89284008309358	-2.70518897295506	-8.5059008285088	1.41774027052177	-6.41865442276416	-3.40650120798085	-8.37947324383302	-11.0314378628377	-4.92863813825061	-2.68377787668552	0.878951737796351	-2.27245981836205	5.86425480849245	6.05331448697344	7.49280141202184	-5.6841137012734	5.21326385251881	-5.98789540492691	-4.46767349255907	-11.6792398471442	-7.25168367798342	-8.27827145208313	-0.438851129240375	10.9554805319018	0.481647215393949	-0.4947100392043	-1.86266208425378	-3.49489521907093	-3.37302804786314	0.209748428005859	12.4497117379956	5.97913580148577	0.81027622485032	-0.181204620633808	-8.47320204246141	8.99969811270629	-2.12361972121743	-8.49680210400752	-2.90781792109578	-4.59856183957309	-1.72462665774669	3.58917274872332	-4.17622077189952
HHEX	11.8582971813069	5.02270634866542	-15.878067484476	4.85706607430157	15.0984277436118	-1.57472700801072	-6.94607573000402	5.21902205989917	6.93691780548073	-10.6891448088493	-4.09026925849433	-10.1887453898243	-14.6326919931015	-9.11935092583469	-2.72008515235907	-8.28706851746147	-7.91036496350502	11.6378038250356	7.24686180880052	-0.00186167565181705	-4.68334884895283	-0.051758553111716	-8.42476198583707	0.291305828191499	-13.8075917310496	-8.06345496599191	-4.840377054377	-7.70992346719122	11.0549938722502	4.2509140885691	4.16894120215704	4.47808322227689	6.96538972454877	-6.59382154712111	3.65386642692496	17.6415550478368	12.5783639760919	-2.54144874269935	-4.73972403923393	-11.0022430334288	8.62108880646954	-7.87014537291273	-4.7925822844376	-9.81669283964757	-4.64096537308138	-8.91876114063769	1.43213601198888	-5.21135406606488
CD55	3.55290910153662	9.354539584998	-9.71111783115788	16.1097443742842	-0.800237749539656	-8.364938204204	-10.5923661534114	-3.43124586584088	8.91985129225618	-11.7991717501973	-7.01602074789912	-3.55873168740322	-7.57162798429448	-5.48766474604587	-7.78404307219627	-8.0885637013044	-1.15593273740273	15.9967601566075	-3.83381534554544	6.41829001768361	-1.27552857216593	5.71482417183843	-7.06776784573687	-10.2547078081094	-1.67536974583346	-11.3087088833643	-5.28842414283842	-0.330292171610095	3.81349297903791	2.66125446663303	4.62977091097375	-2.61109692039711	14.7838669644311	-7.86507198339267	11.0999626007851	12.1287860814384	-0.284410455110587	-0.1701469523504	-8.95707167853779	-10.5394690862007	9.798575183499	0.405073627823496	-9.28232362013631	-6.16256550538458	-7.90487875959983	-5.77142914586932	-2.12198267651374	-0.809404056307669
PPP1R3C	8.66461838787176	5.90440904948861	-17.6703721402491	16.2319376877431	21.8980450770484	-7.71201827179285	-14.7064952329233	0.523045518313216	8.96508266966071	-11.8664208249402	-6.47906244192864	-17.4705575837643	-14.6262231383826	-12.5589475129276	-6.23942359002745	-9.85450722533513	-4.60150054526468	17.5999448250836	17.4008096342375	6.92312289099224	-1.66096165500248	5.01855912367665	-15.0079401062253	-12.6292195258175	-12.1790168133531	-16.2066515677685	-1.06171180474668	-4.24507117985687	10.4740424150952	-0.14074149421841	9.31078798867554	-3.87014654365645	12.5730731649518	-5.25824226960048	5.99669990252825	13.829283278199	11.8184100761625	0.496840075747695	-6.97748519405154	-10.0500773896408	19.9186749536977	-7.97800475565353	-7.89551315064556	-12.9058529260829	-10.7748443958583	-4.45471447976403	7.68749218420165	-7.6796831512013
SGK1	11.9826502059173	-1.82068785333755	-8.656144674272	4.84190111783717	1.23250318353721	-7.65696324141369	-2.70622238717489	4.5783754021539	4.77100758598827	-7.18625810880112	-7.18109652020479	-8.16420199379047	-6.41716943418199	-4.49244461755856	-6.36657610355354	-7.49122961598058	-1.83326978929141	6.32659548663106	-0.870118724703179	8.04368273081103	-5.66665967104396	7.20064069771949	-6.690294674821	-0.35793698303447	-6.15800622176353	-6.84529892972666	-8.63658749140411	3.0399281157399	7.37647462744621	7.73095365037816	-2.33757344364616	1.20575999231352	-3.19122075473436	-1.76516696516461	-6.79251295012803	-2.57999526234847	14.7641725492654	-3.11506448314085	-4.57879842518348	-7.38498618196453	19.0966907223469	-4.4198845471045	-8.00269736886887	-5.83159184810933	-3.12613480092412	-6.94503478335441	5.21118698374927	-6.53987198932533
RBM14	8.07512777818344	-3.24110646295931	-11.5189071737623	-3.04863176956388	0.460525431411906	5.47527618229485	-4.93873783299806	1.04467628845383	5.65345104371655	-8.9711474176129	-0.116574639661875	-13.1838356549862	-10.7047732905016	-5.58886263926539	-6.48905429318821	-0.539750473506032	-3.19245254166755	4.98112714452047	2.95902297256664	5.81333952722714	-5.51376041148593	8.25956304061996	-10.2958676046993	0.995858538382048	-11.737595651631	-7.37217538463438	-4.1999891858123	-8.28141874202505	-0.837387202266857	2.89719176780496	3.28547467895226	-2.57389968339426	9.53066509800591	-10.0083289097327	7.84357697425525	13.4972989424465	15.8024739336276	1.73497380532313	0.288906481275211	-4.16543757277519	10.8804028885699	-4.58835460155728	-8.99642141231336	-5.28842843535007	-8.3601688166036	-6.81560852564918	4.74264728692853	-8.22567190212452
STARD4	-0.378863913822659	7.89907893247855	-13.05742302538	2.06670029405482	1.00190584475273	-1.71596858524775	-2.76616120676023	1.35790847016075	4.50383893378193	-7.80495011161345	-1.35255899149533	-2.49442116589703	-11.3128293937145	-3.48424695800849	0.839824601543741	-8.15468831599117	0.805397144956972	1.48904138807683	4.99679177124637	1.85391024883212	-4.138644382306	0.0120145460897021	-8.43184633361457	-8.25473126158061	-12.3369893387727	-4.0593365634472	-4.49117506552197	6.35978445306922	-3.29741549779717	5.19052509959457	4.29970224265828	-0.0524207443513927	6.97523477541436	-6.8194903683243	-2.05389585142386	4.88160882594076	3.67744498914622	2.10339818210926	1.96370294172556	-7.74394985507505	0.365750628811972	1.85156794632436	-7.83612276450788	0.521327000424385	-1.80700855297578	-6.65544571459481	1.99557983673925	-1.67395551565318
PLEKHB2	11.7715055645818	7.38659339578169	-9.77503150387106	5.84036402380534	-0.687570343502472	-8.17904740518586	-6.31776262112481	-0.343685598108317	-6.47761756588511	-8.64010086048154	-8.44161438113723	-11.4022791780263	-10.9218962631252	-3.71288630173008	-5.38448641593492	-7.10919659815487	-1.3943748773035	-2.04981834235757	2.07577810064897	11.7790022744796	3.33349025429307	2.14942462277113	-7.67543367074961	-5.35518356870808	-9.55366495848181	-4.04754239390778	-3.64325329407673	-8.73101254134453	5.21215376037626	0.190944167405934	10.8999012696001	5.11427321095939	7.52157545908038	-6.40771719588434	3.90862298121082	10.7160431901388	5.73631990038587	3.22954138720837	-6.19510210805679	-7.97821078464403	14.3654388541857	-3.68717295295971	-7.08403963973932	-3.5356815968634	-5.31444869605941	-5.425738977774	2.81488561429572	-4.1752892286394
SLC30A1	13.3659641065813	-7.80858210901861	-13.1473454009101	5.5347514140546	2.57994457371474	-6.15645945166651	-8.70898214567882	0.0290792059366574	14.357498435449	-5.28427945226126	-6.28496977032088	-8.63044089877168	-13.1856377749125	-7.66549543432414	-3.803284378876	-8.29773511945583	-3.47024120367934	8.78074688834624	1.25750193771933	14.9923318142675	-7.33613016115129	-6.61255167527207	-7.71889256773032	-5.21802332908406	-12.2044057417421	-8.02487572144922	-6.2786306518857	-2.79357495535459	5.63373360248252	-1.38716818808514	9.08561350365065	2.00770954145858	10.2077346795814	-8.40494885556325	-1.77312782664901	19.1765108277432	11.6732692030633	-4.82483340274337	-1.92294313236999	-7.45901256178049	15.8911862201723	-0.62891256714793	-7.65800989949071	-2.46707123410939	-0.698589724440827	-5.42682459298181	-1.45518125489248	-8.44348894154907
FLJ22763	8.94297639700983	-9.93205504770327	-8.57783746115695	9.88574587159022	18.4352100806544	-3.19907589036015	-9.69388280766816	4.07233333946137	14.6372491411104	-11.1171412514855	-3.58563691241005	-5.80121622887918	-5.37294342098667	-10.309674772947	-5.52457050792306	-8.5980660485266	-6.03098849370039	12.2201882111283	18.0031795260976	-6.80867693418655	-6.84757149348222	-0.2587390214241	-9.25713483785758	-8.42743785491552	-2.61951711594193	-11.3369233873992	-8.76607933582534	-3.84799256215565	3.91234291053595	-11.9191383839573	-0.0787054157387317	0.973498608533525	4.85414040463803	1.63556184171063	4.90999741817061	12.6933928572895	7.75643169272849	-3.27598213655816	-1.96341359345717	-5.06761888007366	14.8197341948456	-6.32101278710524	-11.4477789104402	-6.41237416228491	-5.41563816698962	-10.7564796387592	6.06616750213676	-2.18038015984493
SERPINA10	13.4286467984301	-3.73383939955242	-14.7747010012584	11.5319076206485	11.8909376615667	-7.3030704789176	-8.13072105137543	2.14273528493081	9.02030493889979	-8.79853040082728	-7.97473084045242	-12.9276055274562	-11.9402790028416	-11.4137426003344	1.02421022090844	-8.13989930093839	-7.26363600515924	17.6565910874254	16.6107035640557	8.98954741998966	-7.82587023673234	4.15422787922402	-12.7857088075323	-1.18481566939225	-12.0806461611385	-9.94303917112431	-8.26844367538809	-5.60210329422968	-3.71422291105779	-1.28445473107544	-4.67666058751395	3.03002609771102	5.91529011010209	-10.165437005508	6.66261246611477	11.8186641891219	7.94165714079351	1.34698929178095	-2.30238687913844	-9.01390685229774	21.4534217887652	-2.02706633227194	-3.76952586838302	-7.05754522395942	-5.6434122351834	-10.6482039539238	0.230567949656665	-1.62441283375961
SULT2A1	-0.467333396101562	6.61468741044493	-2.60154773444973	-4.06701610010311	4.50649983122491	1.14123059492803	-10.0517564135361	-5.2046021085747	2.85094480733697	-12.8268753418366	-6.99022610295881	-3.78118214412455	-3.95735089969881	-8.52328041748196	-5.09859793907344	-8.02411048614828	-4.15819513249799	5.85694025195425	4.65626315056769	-0.285423549364753	3.14771699146843	11.4787452755285	-3.33776889377599	-6.85330663379985	-1.77595543778374	-2.52637267737416	-1.12351447214626	-4.86402117934882	-1.62306127551974	4.97647299138499	1.97327458812775	-7.8385888086765	0.867627784299863	0.687890070827422	8.14725149854496	-4.03032338290187	2.1145698787361	-1.5684948206749	6.32774804030424	-9.20450118790578	1.6766773998083	1.41350888054773	-11.2047645970571	-2.7332105209123	-8.33156595411912	-3.1128472735902	12.6840222923326	-2.66851199649714
ARID5B	0.819335043551829	-0.928877112239551	-9.68394711693879	-2.35313356130537	12.1232323761334	-2.99068920940696	-3.59479200450737	3.05641829146099	12.7525145482738	-9.76353269726342	-5.35060447150445	-6.29435463744131	-9.58631403426343	-4.61176125524552	-8.40109830645627	-2.33785776574596	0.134879976341432	3.52046442751978	1.45270353659565	12.9792541140292	-7.91094618333424	-2.62964941256957	-4.55618224542483	-1.34070821445494	-8.68632191524784	-7.45145149763622	-5.89511970639196	-6.85859989969986	8.93425064449511	-2.62346402828515	-0.198194758486473	-2.96309867153477	5.01401788545477	0.397051741771708	-0.542576391998928	11.1439349594301	10.8997126737697	-4.66316443607125	1.0288371052641	-2.89249454331993	4.71051474006591	-0.557601463626266	-9.77595275519579	-7.05851809068104	-5.77692178890548	-4.32710076445849	2.07721563896873	-6.64517911425171
MAGT1	5.51742777809772	-6.29071899287734	-7.32653275246522	-7.80277924735508	-4.09061116232494	0.847483880732595	-4.00460764372589	3.35455504671329	8.76531861511176	0.223994182261192	-1.67339670445735	-4.81436315734601	-1.03357103586336	-1.26837652213784	-4.25666712822308	-3.05069619109301	-3.42332855177642	-3.61236936292037	-1.06259094426452	2.97057369166677	-0.410128823106369	1.18751534983787	-1.15496555301631	-6.22161905048392	-10.0339207512298	-4.87216012351036	-3.7886593394342	0.299531492930448	3.77586602739578	1.91754381243961	-3.99474945108879	7.27157278411918	4.77351642347414	-3.89092227842191	0.753723787192159	1.58032589467076	-1.13166855162012	-0.692021966208051	0.793072895831608	-4.81662084299172	-1.41469095732269	-10.586713533548	-4.10301318373454	1.6005266992513	2.388183293947	-2.56143232224441	3.49018649108226	-6.6850027642552
ZBTB43	17.0786561208933	3.36035828165916	-10.7297174833623	9.68111652004492	9.0077388357483	-9.51916095588266	-6.99231495139033	-3.95671963357671	12.13563896322	-9.54826516221175	-9.71145385848018	-12.4161800128975	-11.5820533377454	-8.79576418460342	-7.76655291141812	-7.80716909250522	-0.684672993994766	9.79221265121372	5.1337196993406	12.4343726303831	-4.82849856547788	0.735794723440222	-7.82857552832943	-5.9002145736286	-11.5490821418459	-8.18580768739211	-7.22085473577674	-10.6495256824616	8.86318468530692	2.31693478879983	7.70098120705308	-1.21126728962293	8.40422905172403	-8.74869486487569	3.539504159332	14.1668447773809	9.41334668968891	2.21142901616365	-1.88486393798552	-8.93057130760993	17.1061403346733	-9.71382877809193	-9.3556130815944	-6.33649231141648	-4.50903772254429	-5.89709521397528	-1.71964175894579	-7.98620252773101
GNPDA1	9.3641708857378	8.41175927069595	-8.67780215622314	-2.28913263940729	-0.0623051727928488	-1.88693466150043	-8.83993472893517	-5.10927318868445	11.2622672772582	-9.20909360027142	-1.71548064438047	-6.07313459836826	-8.51004159046016	-7.43983107742369	-4.45847328150711	-8.09365337293033	2.32793310021369	-1.82396658456034	-4.34490388199049	-5.00534316154229	0.302998989697533	6.49761636278762	-8.13069675585034	-5.5198793090976	-5.68856187005017	-6.49289955672754	-3.99025123267697	-7.97924973326086	1.43478625048687	4.31425520543552	8.09296925715936	3.03488429445429	10.1848331364727	-6.30996556993106	9.54199853782608	12.295987799517	3.70921173412649	9.18908725300153	-6.79440918614629	-6.65436712898551	8.55178394404948	-4.62133555958265	-9.4854024383258	-5.57165593993046	-5.46049582062093	-2.80617516053832	-6.91022800745406	-2.41131938947173
BLNK	4.28516924641385	-2.06592396041505	-10.2262510921016	-3.06853125612154	10.9557853789164	-4.65068098658218	-2.62942442741983	-5.45973117274361	7.65319493482429	-9.77606515799007	-6.25768674221154	-4.2573003493873	-9.10082455612631	-8.90339457463189	-1.22275569337155	-7.20686939328506	-3.06375331412901	9.27141785904113	10.0088697402381	1.86162586815204	-2.86327455627621	7.98649856500543	-7.36607016395251	-4.92429417908843	-5.98602919738059	-5.99232508654096	-3.40886898015492	0.979548979170051	0.458007124978854	5.48270700185877	-3.07349659985232	-1.51099044192698	-0.440282384868492	-3.78937565011937	-0.257825283006069	9.02429483849336	1.40531729367532	-5.18216685706106	-0.488622252051361	-6.64404790108279	11.0328140767622	-0.486347770091761	-9.40042323606046	-3.34370022452478	-8.4298123303684	-2.31935830987213	5.68280763585695	-2.34716950274551
DEPTOR	2.46210141446899	0.996703019338527	-8.28899778692373	4.22329974492215	10.9515831145351	-3.18726631547168	3.37293641481275	-3.79622416896768	5.76454308100872	-6.50749635982472	-8.85777317572275	-6.22485290656669	-10.4377898198694	-6.82630418947832	-7.30300077944996	-5.70583920002897	-3.63511723362108	8.5362502035516	7.74477401299512	3.99468602101355	2.62880143531697	1.7667214168987	-7.68624863024173	-5.27356563212966	-6.42131153030603	-7.59841467339298	-0.834457255882628	-4.67804673536658	4.06855880342686	-0.393511474413723	-6.95145374933163	2.9511659888661	-6.74982988546957	0.821899114862296	-0.330351489682782	11.469536720834	-2.08210399054208	-3.02484385174497	0.433093602127636	-4.03891735884646	10.7444929887238	-4.88107394215389	-8.52133869873559	-2.80352901269174	-6.35982656948511	-0.453966212953656	3.13965172346127	-6.29644231175285
PRC1	3.02699535119114	5.98916335609951	-7.97367790649528	7.34611720373832	14.5347115146407	-8.82905365953694	-9.5465329996701	5.46895523339813	12.7561445851291	-10.6596560723003	-6.496562487622	-8.66629961704504	-10.7766388305398	-12.8138630705512	-11.1739290597912	-9.00384677999929	-6.84010719386409	8.21347964352153	11.2272330703821	7.72780501144334	2.61021472709111	10.3080417616841	-11.0311753057066	-12.4465637571887	-8.6347542606355	-9.58007477943634	-7.42094554682079	-9.66293903752125	3.28390251182107	7.99163060789232	10.1121708218914	-1.29564013043619	5.92204488371373	-10.4798010411758	8.19524251430147	9.14335155918849	8.16018620385635	-3.98731330056255	0.248812725389806	-12.1351357099625	13.7502935313374	-4.4406211497351	-11.2539000069606	-8.66328157662943	-7.96857982569806	0.193334924541064	3.68693167261435	-8.36002564757009
CENPW	7.04086962917444	4.6861921585449	-7.23474122848998	9.9223928566126	3.99534006033205	-9.62922402277157	-6.28373834471575	3.77846665381089	4.58736665266514	-7.8471253297383	-7.81274158378817	-10.3458415575743	-7.7371566773415	-8.056975276807	-5.6769054087669	-4.10383900201724	-2.87883694910231	12.4239920864033	8.25133845819393	9.04994076413244	-4.52930239808402	4.3174414048596	-9.73026116941633	-8.51566289193748	-8.30138535913691	-2.64462079655613	-4.77816123422341	-1.60099668155071	2.84092919698271	2.81088502556237	2.55611359653092	-7.18878293255089	1.34600691752829	-7.45969941991013	3.62674453942749	2.56018044893633	4.35257411591003	-1.74858731671868	2.03016086048892	-8.91659668591775	9.39561133518682	1.53002858729417	-7.52227562194191	-3.90487817359781	-2.98385022757896	-4.00022478059723	-5.44351973878674	-4.56438691672289
JUN	1.52957712356139	-0.136331035463529	-13.1861955373746	10.9997186080432	10.3896727511247	-7.15243657692564	0.853853806249884	-4.35607096978928	7.13694819109832	-6.33044071803289	-3.31649721960256	-6.54834736127185	-12.379109033191	-10.3988756649341	-6.75835995648916	-5.35552581546567	-7.6882158665675	8.61319000198141	-0.791913535283756	14.9804382063103	-3.02418683086882	0.81234099993917	-6.77101475772545	-6.53044088315964	-12.2923236117776	-7.04254876521048	-3.68402084421761	-10.3650343014574	14.142472508291	-1.17569810231665	7.38731014442468	-5.62126377385102	-1.47747996563335	-9.24329811646263	1.5741175837934	15.7404087358666	9.29747973133725	0.830996956806953	2.80570919715751	-11.1618211951851	12.8217831703223	-2.68791406211217	-6.00294210810041	-2.62891694407028	-4.30538738798962	-4.18993025651042	-3.46585424713607	-4.74944464479836
SEC24D	2.18112728338532	2.28522804330604	-10.5663582263772	1.28629237277418	1.05581290236149	-0.524907847144775	-4.00751633476216	0.342024603016839	0.130202757836869	-4.08571291564171	-5.80183463014632	-0.932738691767477	-5.73360205359666	-1.48626380221675	-2.85494036993743	-6.42983235805885	0.88233392105488	4.22056180162919	-2.13387746340943	-1.80485546252835	3.23240719035984	-6.1540531102265	-7.9351252084159	-7.22155563007566	-7.2770684871382	-2.26035032639308	-3.83268182483605	4.72212267273776	3.7179248788627	-2.32303400605301	-0.826247926206122	4.09023574453218	-0.84068554966152	-3.04665806316676	-7.17207163838148	9.02639541752868	-0.161592292988002	0.614759567784317	-6.00513778437783	-6.52797378667223	0.826374476863347	-0.086747252824015	-5.48212203674737	3.47566472625358	3.01130868266223	-6.44916844513842	1.64226170440072	1.52512129584192
TFRC	3.54325846761227	-6.91680444304682	-4.31401416926866	-4.22312882834054	-2.26498816320702	-6.26469546282556	-4.87078011423319	-4.68301963047382	4.47644229745862	-7.25598828375212	-6.28791618436844	-2.87803993686516	-3.85854419727003	-1.01134354497449	-2.97926356861407	-2.49268555801717	2.91765107159645	2.75764553943906	-5.6051271296379	2.84735936214926	3.95213764876409	4.54520837481297	-5.22192837860212	-5.27965414703867	-6.7189564490129	-2.86582716253932	-8.20527581161069	-6.16489204945919	-3.75984625190914	1.83135475764387	-1.56784838300613	-4.75351785800438	5.17478651712044	-3.58979450179542	0.0353971468263801	3.5927405804963	5.15148095200241	-4.1189499839079	1.55048685062023	-2.30592983547268	9.25202432428728	1.346662732811	-0.967131889397011	-1.31728829839286	3.03484483635593	-5.76594585655972	0.27978074478697	0.487218430195369
IL17RB	-4.37431932364094	5.63136748089428	-12.1915641492398	8.33095669592734	2.47429542713723	-4.60358578374964	-6.86745788529167	-1.38796152329355	4.66881529359868	-6.40654648768727	-2.10061544145645	-12.9632928688917	-13.5774930519466	-6.26605591307583	-6.10678043969389	-6.66953547885376	-0.604457218228427	13.9738316985835	7.83143910595916	6.3258602530558	2.22186570731199	4.80665124237964	-8.81333348868361	-5.67517965368019	-12.7228896995067	-3.95507343682692	-2.17175088392396	0.30909759550687	3.18043595399501	4.77217613614413	2.35148668814563	-5.94242920133739	3.10219938944464	-4.81624012978588	2.13371779746678	11.1785344929003	1.50440745497682	3.31816496502431	-7.52188651764948	-3.90232358970645	1.56967861290176	-1.80381869876923	-3.32929148106568	-7.10522788555054	-5.67365570676814	-5.7608672201066	2.23436928361027	-0.861005879297181
MTTP	10.3252433433191	-3.75717383364111	-11.2999219983919	7.06416729042426	18.4426425975192	-8.84499779604571	-4.8756079569626	0.937783682186083	12.5511773261711	-8.36433988143309	-12.4828239838459	-6.89037383314059	-9.47875807134998	-7.54431470770144	-4.77306904132115	-9.19924250807495	-7.04156944012642	14.9046916919878	11.3179946694733	10.6117673130578	-6.74670937089132	-5.39292366196355	-9.69198561489264	-8.18754176286117	-10.5273506082852	-8.62634810652178	-7.49160932714178	-8.17414483278306	-0.0962734474433695	-2.76160245687474	-3.73428330839061	7.23668107840624	11.0508876466399	-5.86076444306127	5.58785055975918	11.2899421292558	8.97062503032223	-1.99028489425	-4.51711639591736	-7.37547460301613	11.0062596311805	-7.07383259167957	-9.16761517266782	-2.1592139856028	-1.51746878214849	-4.23261819257424	2.95680297833232	-6.65198220362081
MXD1	10.3347313352339	0.221714550852242	-10.2055631663023	11.3096458057775	6.51949550250458	-6.51924897481109	-8.80724480246684	0.9367179584344	-2.3036273637217	-10.3770140982624	-6.03109665204067	-6.09716057723557	-9.78101219907699	-7.14688760178147	-5.311011688605	-6.98179602292088	-4.32492191020534	9.85959664412356	8.83192753067466	10.1745669134333	-5.88103401913625	-5.68350363362391	-5.31818182535816	-4.32511668701834	-4.22764213958484	-6.91287749105038	-7.86815034607271	-7.25976237299279	10.2551329352618	-5.97989194967249	-4.02572268144467	3.28960686844334	-2.17401907964155	-3.41653906102197	-0.441403642618988	9.42332299989561	9.46964360657847	-3.82471711660641	-5.83307201185641	-5.4429502853024	29.8879398978343	-1.72239757240695	-11.9760859700162	-4.92702982636783	-8.43411299427512	-6.01797813861904	10.4704558162686	-8.78840021193879
FOSL1	15.6547870731035	-3.16432957391366	-9.1969693197552	8.46041458479696	3.85372764206178	-8.99910131125413	-3.56668948038135	0.252731805368994	0.624847023159974	-5.28223514650211	-4.81516324327063	-10.034519607507	-10.9625793420623	-5.51988448984901	-3.47303007850737	-7.46080162074017	-3.07731158798447	-1.75172468778512	2.45214081648638	7.93200404163881	-2.11980331503909	-7.03483341425072	-2.96405392759145	-2.70695164304344	-11.0087397131199	-7.46933715220522	-5.58267885440499	-7.30509303966607	2.96522445628508	1.46505357527064	0.805024724251792	1.97351171775004	4.74021601069669	-3.0524245321248	1.83057151111323	1.57158320966739	2.88868666702072	-6.79682221919776	0.353965575466162	-4.79325771126489	16.6494799639667	-6.76537315306666	-8.66941748834787	1.66538423419114	-1.43695059940247	-5.63616223766112	11.9788702980103	-1.19699396587859
ATAD2	-4.87356479322171	-0.553089823320304	-9.6438956350928	3.42572609118387	1.10552173632253	-2.27214600626342	-10.564921074941	5.84544231338931	7.71507956592421	-9.51709379854938	-3.68068399895448	-5.12144138644789	-8.75968237809674	-4.60414495449402	-6.45251707715098	1.62738521473156	-0.644954192139835	8.98001247767603	7.54799064700867	2.00111785634358	1.76056153634083	6.15107521961351	-7.56050328090048	-8.56149259907324	-8.32822239738932	-7.9667287765862	-6.37578306587988	-2.21239222954347	-2.84862613953442	1.66972481739352	1.38348331341454	1.25267724187759	0.644986200984182	-1.41621922532635	1.84925183061006	6.88924377593665	13.5919055799498	-1.66359119329491	-4.13154964577914	-6.60113485818369	1.82245230632913	-6.459165352789	-10.0731018668084	-3.78077827294734	-2.38743997632596	4.96068454447552	0.0915595027003953	-7.25298285577251
CXADR	4.64095264210131	-4.32821039519095	-8.01367829632554	1.44438777090644	5.34742132274405	-1.66813214088852	-5.33641912174603	-3.90922971040674	0.413157311800257	-3.77008778601735	-4.47418316484943	-8.39819394525085	-10.5200893783156	-8.77970216438253	-8.31832944148754	-6.73169838213757	-1.08740005777679	-4.09560783599065	9.69002073914555	14.096617451381	0.681774435581723	0.488726010983154	-7.04882823362561	-0.142332387464549	-5.14592454305467	-6.1685757007598	-5.52321039375542	-5.9499395222547	14.0668089436125	-6.10198779184242	6.20398389571382	-2.53635835050157	5.47092804441007	-1.17623382364463	-4.84195194635015	4.42783423987885	6.00642433232268	-1.43900342523673	-7.14577689497857	-7.24073141695352	20.1186931245877	-1.29277333745557	-11.5085871562678	-0.489253803413025	-6.47787900829361	-9.14821569679802	8.51218832421646	-6.87565620653448
MORC4	7.54042361725886	7.34790683103125	-15.1699238460017	6.08918119895716	14.483105732424	-12.1562461983265	-2.36015554838359	6.25116377517815	8.79200008774632	-10.7789898830683	-7.81931012388613	-12.1892849893292	-13.6109361996119	-10.8037538180236	-4.70024311151168	-7.7739300654865	-3.02857138777183	12.2743609306142	12.406040258909	0.211378471771122	-4.47355228783703	6.69509511889628	-11.8204748695468	-9.87460257282553	-13.7198845277653	-11.0397375907394	-7.41298182441312	-6.016455404305	3.35685292687164	3.9546889546763	2.27105721031008	-3.91700132445698	10.4799672538001	-9.47513899842289	8.54984416310945	11.1541299619447	5.58524236475585	1.70656086847135	-0.713261862102215	-11.0374224054145	17.75413630894	-8.0429632218363	-6.96196024717059	-9.85930047494663	-8.39147084380111	-3.55036526354522	5.00002720134047	0.207142705076162
RAB27B	10.2985578476083	9.64822359994987	-12.7305131949565	9.79334759113291	10.6247991940596	-10.1478602452141	-7.20537470673482	5.97955517704187	7.77911313704554	-9.09279872622486	-9.0845629973624	-13.7563812440923	-14.7359244716397	-5.93162776169381	-4.80757102128373	-6.41543162420915	-1.62946117145177	6.07721528124751	7.27041950930285	12.23050939239	0.623983076224928	-2.71596329100477	-10.1307068863046	-3.93386511036828	-15.4056317323376	-8.92728886415541	-1.35195168462845	-6.63058323934741	3.67374331536259	-6.41474899792919	0.104117983177588	6.76256541347561	-4.78241017628588	-10.3634248953854	5.22013440194473	13.9117428344395	8.14717227750174	-1.39420993870613	-2.9139042183705	-12.8809240665205	31.5148645687354	-10.4756492788924	-5.36230465653839	-6.92840123709015	-10.5689007465489	-3.87701104728671	5.14650115140664	-9.49950903482575
NRG1	-0.583802818040105	-3.48933091676837	-8.25732170124204	-1.10840352588049	9.58114134851708	-4.12475124299746	0.571389847274478	-1.50735922156148	4.93756523386388	-9.00723946231418	-5.24821614269074	-9.72508526672519	-8.77606731899152	-6.31810177346217	-5.82501166658033	-1.80371367403493	-0.875104993965593	-7.2600472809018	2.19604764762693	5.90199420136502	-6.36506486805952	3.25717268137402	-7.63379572945232	-0.0703185868064988	-7.61434605033846	-5.1188928753061	-7.74944889419741	-5.0780506278403	8.47796217822679	4.60702152126595	3.33225968800862	-3.98325433134386	3.79530898126876	-7.85581470670995	7.67047309165774	21.1783669526064	6.41435357399762	-3.14199661180783	-6.74264670915456	-5.91914413787824	4.87126298065871	-1.02339814267279	-8.84375711406472	-3.8500999932895	-1.73702395642666	-1.3288577461816	-2.90433597986636	-1.65037093623474
TANK	0.517782822460807	0.0968921060889496	-8.36643716378061	5.77413558668562	4.4584341410521	-4.77872399074059	-5.38923051677321	-3.1591437907504	-2.92478677061159	-4.71400258284165	-6.25359294976237	-5.75211407821207	-8.98899316782141	-4.10856807319138	-2.87810368147116	-4.77384181697193	1.77477998979395	4.16388631479634	-0.510189237873663	6.03776388700617	0.738102635731957	-3.61906643777186	-7.14320804135976	-4.46488318587512	-7.49739965443327	-3.41946372009421	-5.68197759939438	-2.59872427276655	7.35489182031485	-2.94681516744967	2.90999561851507	6.90305944183381	1.4612170628712	-2.18375457661404	-7.19479553033549	-0.143978112032206	2.632336008207	3.84879731451193	-3.99219420388504	-5.40076504615173	14.3653192042245	-3.48826951559017	-3.23152650775596	2.51881630983078	-0.412674255358807	-5.10415333656979	-3.32376236909493	-6.98906354820887
SERPINA5	5.7694068392866	-6.10934556851519	-10.8415653937952	9.42864799063494	13.6328608670732	-5.58971879309482	-5.45184054683584	1.74103195245786	7.23366389474669	-9.5503761871949	-8.69888037250172	-6.10092681930931	-8.24928064697142	-7.74454444589124	-6.83341181434662	-9.16908807949461	-3.05370862722753	14.3931866883443	9.1886401162344	4.06143606772573	-5.90462767306289	5.80708823372549	-7.85677378990982	-6.87308203388146	-9.55089319637995	-7.40117480209524	-5.36723538725534	-3.91869288801336	-1.18471095606017	-1.21002402953588	-3.58407468862077	7.11668919271858	4.93156606178011	-1.64266418788394	6.24692863796617	9.48988310327402	7.08034651263247	-1.89512328886212	-7.41762415020909	-5.63538739203769	12.8228375646073	-3.65396055902402	-11.0947898527216	-6.75288966291271	-8.60192810607501	-7.19590080815623	2.04651924615904	-3.33205650154605
CIDEC	-0.799826310528605	-5.91732127474278	-13.1804158548073	7.38693561179103	12.1563554552301	-4.42747162670921	-5.8085805434967	1.27953723184201	7.99606037548274	-6.31270369909007	-7.03608018615058	-11.9792184030219	-8.00867757643167	-5.56279758544721	0.354365883520988	-7.62483503424887	-3.12301833781162	1.97525465474565	8.29634316987412	2.46235379291379	-8.27127718926433	4.26834187763068	-6.01832065327276	-2.6551823695373	-11.4907106791321	-8.61199552450468	-3.49560083999512	4.10708699785379	11.5323670032559	-0.967286564217897	2.41101049036399	-9.3405110482218	2.35890066335271	-4.28561420923736	3.94281834310675	5.31895463348356	6.1925282455052	3.73670768482617	0.436773098169741	-6.70087520407132	10.1340480820351	-3.87112871495385	-5.79739799626276	-5.11079033646882	-5.91554369115654	-6.78326206194159	-0.110725159939005	-3.64033062099724
MIDN	1.1485155064765	-10.6930268837191	-6.32464126650747	-1.21060804172983	6.15198536836597	1.23249861545153	-4.64820794813618	0.0529915738318429	6.09720498521173	-8.07842890976632	-3.66695480142437	-1.17523646055163	0.985679082296519	-3.2143936248956	-3.66031515995346	-4.37342819611303	-1.85553445650961	-0.522300618565836	9.28375677181679	3.87149350914421	-1.91804466907435	-0.940128522235016	-2.84678631593981	-5.74072745231297	-8.27935823314528	-3.5738933346617	-4.16885614949414	-7.5094836580843	1.87201458843108	-6.87451443498885	2.27844505806934	-1.85822726991617	6.4339507976609	-7.02300034165175	-2.12012981878064	5.92551656059786	4.81484799779353	-0.302497293115547	2.13035893959827	-4.3226415508544	2.49623498514875	-2.47013400714966	-7.60744951960839	1.79690192076885	-7.03324087648503	-3.92383044166138	1.86773566291192	-7.13954744367201
MBP	-4.13765202138403	3.28667878668514	-9.72431776446237	0.777153492036556	6.87182842885897	-3.2989129313235	-1.04359516179536	-0.882375791942206	4.50588561921157	-8.31406323220357	-4.2350979827775	-8.72146993938234	-10.7353188950386	-7.48004683328991	-2.32183408884815	-5.35252113187164	-4.15566597893862	-4.41860510737246	4.59735507067634	1.89586445311761	-2.23431981992565	7.42927455206041	-6.01453901454516	-3.58472290012382	-6.08905524751859	-6.21209417449048	0.461588514505868	-9.63494052092139	5.46881514045929	-0.0436475330007227	6.4618904118346	1.12839864262511	12.1274525182098	-5.96021700199585	9.29029596766792	7.24104323095157	8.12303838319087	6.48410837753909	-2.54599110610113	-6.96525612491159	2.11028156587487	-6.81648350903717	-8.89261888802724	-6.44602994885989	-4.96088047433887	-6.03290650385914	-4.77170003798962	-3.20732413850453
TSC22D3	2.2948424665782	3.3369562547123	-10.4418851727604	7.86323080657668	-4.07133491871475	-8.89229335773752	-5.5608577242156	-0.622334106728145	11.4428285812727	-9.63349478415799	-6.1490769683335	-3.16450439791711	-7.61738625648612	-7.79105345662687	-5.63004134537412	-3.56675907585084	-7.90536967356079	6.00495051341901	-1.3533083567862	12.9445007092075	-8.74132888319983	-4.55729707525872	-4.62558035359953	-9.03566256942294	-5.36642588244693	-8.89253340433481	0.0758586522114051	-3.80401738623557	12.3387917782238	-0.0992257663874661	9.97323516014683	-3.90894749735205	17.3767753047622	1.64344231421305	4.08260078692131	-0.658707180573305	4.5075467866727	-9.18238423822585	-3.20390326347315	-4.89807661358882	10.619412974211	-0.532642822045563	-13.788764742083	-4.7422508535018	-9.47947717490312	-9.2762599820389	7.29987540679805	-2.16820974099334
IL1RAP	3.37431467970814	3.06341718964612	-13.8630312919249	7.82866417385686	6.77240503532187	-6.9573481230294	-7.57734648594306	1.16216556219485	5.90472513469117	-6.3501401818376	-5.02360982300293	-9.3744270149266	-14.4431300974324	-6.85179192177901	-0.949016842892458	-7.16598981635206	-7.86232161026574	12.7128788186488	12.587695824715	-0.709476143454003	-2.40586354428968	9.38151596538621	-10.5389959820518	-7.38211397464803	-14.9595678932519	-9.93756733407288	-4.40449357794222	-10.0556968000238	5.58061092329353	4.21454449797423	3.09580128367744	5.44540201983656	1.61750555464268	-6.48625196983968	7.80883503542495	18.6293922816902	9.97300415353314	0.780432182611971	-6.87265879552587	-6.71487194576816	5.63324444626463	-9.99311291358645	-3.90027140269466	-10.0097549296717	-0.758387392590183	-7.14540893431479	1.13308286087282	-6.50403357353253
LONRF1	-3.45336736319683	5.62647883719641	-12.6851747051629	7.53044760085957	5.41958630415995	-3.8055411791215	-7.46922059988931	-0.984679961735795	6.35442178041309	-8.80748620343034	-1.86935316260788	-7.6773572560811	-10.8698739173358	-5.98736687979806	-5.53499920212237	-4.57964314445056	-3.77772764747948	5.98353972220198	0.576338442632123	4.95071949091385	-6.05846394154575	3.2203332184628	-5.92640022117918	-4.89231425226008	-5.66885135964491	-6.8309399184234	-6.77379617483779	-7.75076822448474	4.40370539814832	4.04272568192565	10.0730849237288	-3.02443437628781	9.45627929057905	-3.53239027795942	7.06172187498265	7.23259007295352	12.4362318437737	1.19380697293653	-3.44757077105058	-8.42749300902474	4.52547690143658	-3.27361897886161	-8.17996214647392	-7.34051816110433	-5.32920382466439	-10.2910691266929	-1.00520296597127	-3.35224102209189
FEM1C	5.09676925530466	0.1987641021231	-11.6359719102746	-1.39076701343295	5.23156607662002	-4.84779217283345	-8.16884948101078	9.91253376135262	1.36692778587522	-9.95558409089402	-3.93946591324262	-5.79670251779446	-11.449689074561	-2.52933739263575	-4.39146876654588	-8.11667364951608	-4.46089658560267	5.7330133043606	1.65830965387588	23.283823302988	-3.54577431182703	-5.53358622484134	-8.86208371939642	-2.14502375204099	-7.5808053652516	-7.19800850538033	-7.95546700993154	-6.16464496064363	3.49342813700688	-4.0362055794953	7.33423244173482	0.960315401496333	3.59197966731082	-2.31662554851331	2.74632451825887	10.7871755245277	-5.40544047563847	-5.52507503488711	-4.01978947304717	-7.67596399558749	22.4138447418735	-1.9988327300596	-9.63141190880705	-0.672855750636021	-2.3232390587745	-6.16283451301549	-2.79691679132643	-4.11391897892052
WASL	-3.9235034546295	1.40833957509402	-11.8581763624892	1.57536017209479	1.30341586113621	-6.76720883063653	-2.05491256281872	-3.33718071735453	9.89366475498267	-7.80543411895359	-6.87288872514167	-4.28288380812992	-8.52896429553101	-1.22807821228544	-0.659854518853658	-1.91274333388609	-3.1767081742425	-4.78744120969137	-5.72536400505285	6.08669524986148	-7.59575582447511	-0.34346756260088	-4.87491322303233	-3.75914516311732	-7.42495108185114	-0.543793719261236	-9.45348492329003	-3.80501615236633	6.90832482429508	6.6380250063253	11.5477787632611	7.28442980591204	7.39570924842863	-5.25863561211648	3.27683312614487	6.64891285758673	5.09299122900311	-6.04007409862431	-7.92708828252207	-9.20439284190915	1.35406983808495	-4.89888080023126	-5.12687092935755	-2.15426000900341	1.34791255519986	-0.848482158183131	-0.801329011026679	-3.40673314454059
PON1	7.67955810119778	0.880432961555316	-11.3840012777252	7.56796138156787	15.4180561017796	-9.18561127373472	-5.75378409937193	2.81452490634643	8.95349133371849	-9.94709235324001	-10.1560184889121	-10.3241031776113	-12.1384753139179	-6.80794899904057	-5.06339750816378	-8.35205414803207	-3.80513317662667	14.312664269234	8.84594476103058	5.81020223602776	-5.77389095696889	-0.770502966069511	-5.99143432906555	-6.5325131622487	-8.20285094575252	-6.16565147897757	-7.0755716552338	-0.0880461243556834	1.86561802085255	-2.95012852997644	-1.13143081101633	4.5607395171449	7.24191555547134	-7.62699402515431	5.98632461046926	9.08563085155244	3.72762683786187	-3.31086298693454	-5.63063372912039	-6.03448338836315	10.1340781907497	-3.50016835185308	-7.18783061351502	-6.65230436715499	-6.91138165144365	-7.06064498770448	-1.27182929394856	-0.779710817235163
LOC100506860	4.10178750005333	-0.929278888365396	-12.3765141858937	5.70112839602699	-0.10532144937504	1.07607341574103	-5.61119866117985	-0.273911753045292	6.8802506243736	-8.64487153073933	-1.43362609431295	-13.8821844243399	-15.0976825429853	-6.86450395368439	-0.0351388731939632	-1.28552319683011	-2.41968730527184	13.3304489602262	2.31109994157698	15.135099649675	-6.04494691215698	3.24442447235617	-9.59077318405664	-1.1122947317944	-14.0213840348162	-9.20879066699592	-7.14718737109257	-5.27178108288922	1.16459595595865	0.730756418582731	3.01818126643557	-6.7902954215056	6.73144296979486	-5.06194570462122	6.13833824544194	6.90989223719313	4.81314865540158	1.24424534241858	-3.34280534850419	-6.22312180303207	15.3132004421988	-1.04934953190254	-8.10243849112126	-10.4815298061228	-3.20851280615161	-7.79652252393368	-4.86375454537015	1.2667972183214
SGMS2	5.67350578358156	0.368971142040516	-10.8855941281357	10.6814919023908	12.1395234172188	-6.11466910250336	-6.42916459314345	-3.03624944967016	4.50333075424339	-9.47731017529576	-9.25616849543331	-7.99467326898091	-10.0317404368188	-5.74032718125539	-5.4246964243448	-8.02989435887808	-4.55489774391044	6.55087106342845	5.51254427360724	10.547160853486	-4.6399462644111	1.4848764311859	-8.8796704601289	-1.19125456636544	-5.76825108629878	-6.01207631837231	-3.69401063356944	-6.49730944689096	4.35717509608173	-1.50353882326336	5.26612840931289	-2.91051368998284	7.84567456168686	-6.33094560690986	-0.520364078783128	14.7916450344068	6.61831674080782	1.63449489165389	-8.06663608477846	-7.47087072045812	12.9469294190199	-4.93699221975281	-7.03008572069923	-6.39680089229049	-4.75839606367917	-4.74885041644255	-2.68758281749776	-9.14702340763665
SDF2L1	9.34090289597989	-7.49387850657891	-15.2400156227984	-0.437159051075607	5.85689810249292	6.95713789853706	-9.54595249687723	6.66251818223173	7.20434671111887	-9.69220220208837	7.7288101795865	-14.2732494753147	-12.9763800641396	-5.14235435305139	-2.97313867558415	-7.32603879153197	-9.2193638339698	-4.58345688458916	9.2256201070067	-0.0559777007202911	-0.525644184105158	9.11036136905809	-9.64451591281406	-6.39012987415289	-14.1953695214691	-12.2185162485624	-11.9837846837792	3.88804852967417	6.95760230119356	2.95310203067437	6.03355051430318	-1.08976635004827	9.24524715181435	-13.6587497550584	11.9651088286258	7.88947291903745	4.03274994536119	-3.63121234232866	9.50692990974705	-8.19233906952148	6.50639423913447	-10.0728608579168	-2.93972526721565	-10.2289477062744	-1.1511870819494	-6.90521937192758	-2.61665443225511	3.73720433070845
SLC25A33	0.930084391743	5.83026511875711	-12.6282678628781	5.59446910155495	-3.33649206385314	-6.29458497459547	-1.14759400389198	1.93074389022807	3.35706356298505	-7.54417037416911	-2.31908438025281	-13.1649754474269	-7.69692015552018	-10.3927631104189	-3.32822567996643	-4.38909594375544	-5.45480480759014	13.0685084577404	-4.15963115683947	5.89905682889392	-1.23784896162595	5.47251330301694	-10.2140831473043	-8.2990563096075	-8.55928693279272	-9.8044087170976	-8.88783397044844	2.8397674922508	5.18716202490942	3.93470895849277	2.46765896443105	-9.3096068136092	6.53363142629741	-6.86499833787225	4.86357089905204	4.45013602309925	8.83816163465616	-0.487139580839067	3.51660785867886	-8.66856517160396	9.26506777721196	-4.97807322103021	2.9214413953591	-7.06187061836865	-7.0477249539434	-11.7814123469425	8.00183089086451	0.455723112154789
IL18	7.48593368143196	-2.39117660009184	-9.74100202301954	4.64503459927728	9.83527969845668	-8.07659999485195	-6.862227045191	0.229804959353119	7.73511584470403	-3.44928031379627	-5.09825916972424	-12.2221867093583	-10.6049663066085	-5.00682720870105	-4.39539253260984	-7.87841076060557	-8.19534224098016	11.4561854925325	6.39350283569627	4.75181492600272	-5.81848352625976	5.04081145928173	-10.2240607447833	-2.63851037255493	-15.2264135235029	-2.33155839821194	-9.97304767105883	-7.74642322143735	2.82137126166305	-0.695435942786597	0.038539984900769	-1.01808489232637	1.17979465221189	-5.21587179506139	-0.750787642298427	15.2345342086755	5.12868927335659	0.519555498849474	3.55270249003736	-7.77602340483926	14.9815925857609	-10.1518882374409	-1.99859582884988	1.35880535092416	-8.64287319212492	-4.3602140283922	1.34085394049232	-4.97592978910497
KLHL21	13.8292017708266	-2.12978536241495	-11.3913757515322	12.492610981456	9.45706266404091	-9.71552862552051	-8.33443026361578	9.02710439890293	12.7760893484434	-10.1643645045242	-11.6793619260934	-9.40234036274182	-10.496440978898	-10.9126501686258	-4.68546506972309	-7.89484511110852	-4.29095502220547	8.94942072910979	3.90043130282234	15.0347171549671	-6.0975904446342	-0.366822970794562	-10.2168933308186	-5.87238946688195	-9.67084547721311	-10.2977350082952	-3.92818389531629	-6.15520449398171	4.49645490518976	-0.951540370002064	9.65743284412834	5.36104544872447	11.9083128470726	-8.67807081192632	6.66863921482753	12.9764198893088	-1.46523628347942	-3.71694638007585	-7.41189565866992	-8.81165100269369	20.4878191414649	-7.14380753969895	-12.0306766138322	-9.51474293603157	-7.58009414882811	-10.5486361677	-1.37499544768155	-4.03144635989163
CSGALNACT2	0.614699466254672	-0.625516929998145	-11.3945894233502	1.4777487945242	10.2138988575483	-2.44369286653115	-3.73107420831228	-2.48500376130075	-1.7402655572504	-3.497362249712	-6.83863477625339	-3.61806569990182	-6.90156774425585	-2.44774933059914	-1.60117521794593	-7.45929721121727	0.628990564223646	2.09302526492403	-5.27062605746554	-0.71241964692199	4.53543769556592	-5.56442631391842	-8.01604224713577	-2.94806009374276	-12.9240584494421	-4.24687114363113	-1.04985195864155	-1.28474071398941	0.274719102688051	-4.39841232516516	-6.46038898480956	2.97597134209855	-0.29844593747055	-4.98011216389564	-2.9450090142842	13.4233223596127	6.27474105313732	-0.491918316646721	-2.60360748668247	-5.64687994832135	10.5150824924686	-5.33519577205515	-0.366897239955396	0.230135919938999	1.1984643332646	-7.12154766507805	3.1542117328673	-0.259580645463576
FICD	-2.67805085581657	1.69541997203154	-10.8328537883972	8.3317523161874	1.4958457649895	3.28482348810997	-10.0529737111614	4.66087173085188	4.63403602015556	-10.9851671691366	2.44780092281775	-6.42367799662693	-9.84585773417776	-8.4686695266692	-3.57512724252695	-8.49650849375233	-5.5806591555105	9.71813670117999	4.14636588314358	-1.8773858331571	-3.80960806839695	4.77893460816912	-6.1284854014452	-7.91860553666168	-7.45204880302466	-9.46366923073628	-0.315690078675384	2.30588632044373	3.65859217965559	1.7408852593939	-0.455072111261165	-1.94685655445405	3.79880934533424	-8.95488540927782	2.50771891748576	12.0436804008487	1.36891216518629	-3.48805437590719	3.68987007238375	-6.75490270116639	11.4294461329264	-8.98713296194078	-11.5498526823461	-9.261122968717	-7.28871427695234	-1.13146093962241	1.76633224644148	3.8331497162859
PSPH	2.5317761573562	7.03461517186648	-10.8616042725124	-4.25701441775626	-2.19896972801824	-0.415279390907617	-7.21457305554549	1.15781914953596	-6.08469529669073	-8.51325009609495	1.74173686899167	-8.29754061235901	-5.04201978046018	-6.21759253182629	-4.09059757918727	-4.17133975622925	2.48941972909533	2.92323577131746	-8.34424982911237	7.21772067586834	1.79217552408515	6.72890255024073	-3.77961295158324	-7.05268906891109	-8.21434288489596	-5.82745124508341	-6.29856774177185	-0.228484261386271	6.08923576057565	0.117324633981273	3.53616469584699	-4.58525012178499	-2.02078827393504	-2.4825991847777	-1.40879339042158	-1.05809901768896	6.62172523862508	3.44940164256539	-0.679356869133573	-5.23735503340762	-4.84160393800896	2.58588633804886	-7.12237372022665	0.834120830419094	0.0509767643172641	-4.68711041427906	-1.27674910302086	4.08090091010289
SRSF7	5.91898885099398	0.261240917117984	-6.28907743482377	-5.43037360431088	8.50357244114444	-9.68905094404659	-2.60100612275013	0.154835918386521	1.84935843836354	-4.07917076052018	-2.21924092323297	-11.6161530437807	-10.7365100752764	-2.86886977857719	-3.00975244618292	-9.99058224371962	-2.47840894414392	2.18790282215286	-4.06304451560363	10.4701401278546	-5.04347933837129	-3.00451223696294	-6.34837210688182	-6.17891748624922	-10.3088538665214	-3.48623920710998	-4.85175288372675	-4.18445486674354	6.40785318509723	-1.52720676325378	1.44927994079052	2.41100769449494	5.17078942635648	-7.08289703509593	2.76142174819322	5.58451653825415	8.1422722789201	-3.90824494017513	-6.24390198144285	-5.12778293981131	14.1318924833154	-6.92336531418122	-5.01557945360252	-6.32842294585027	-3.46674377663856	-3.56116601281122	7.22104896857348	2.71310874504697
DKK3	-8.29765322119307	7.77175923733459	-8.92068860379166	0.87856220049775	-4.24986524448184	-5.4636103606389	-3.42481434264355	-1.24748618305756	-0.362021694216622	-9.01869102107711	-3.15205075473232	-5.01885627930308	-7.7193134634346	-5.92571973130874	-4.37826648993861	-6.16355519892759	-0.0501654935826945	-9.97086242151007	7.28163062076878	1.26293939436118	0.607059379604605	9.5496890109847	-5.02465885130538	-3.09419518406467	-4.25443822382737	-7.16769785000645	-7.43677338415515	-5.40040469113958	-3.95008295541169	4.43895324947427	10.9155583543439	-1.01642718908649	4.99756987896711	-3.87810705690595	10.8469217405196	-0.114539050318081	0.879255518008106	2.65412573176813	-3.62921685738827	-5.06717291285332	8.61925668574138	-3.87573591697397	-10.8419429159886	2.32019149940699	-5.54519154155942	-7.55210859557292	10.3151845704858	-4.775204054011
ANLN	1.94257584784678	2.16696138190902	-9.51403574315905	8.23250201476231	11.3075857087068	-10.8696558015066	-10.3457890075361	6.37920870637238	11.6056230370391	-10.5829752614364	-7.88051742391428	-10.2329344380099	-11.137303114267	-8.87210740980363	-11.8048084608528	-10.2497768716096	-8.04647853189088	13.2283149062468	13.9083376158584	9.00232195937632	-3.3896938703462	9.81686239874654	-10.713094939114	-9.86562227032351	-7.87604480960769	-11.295974132475	-6.70556839660608	-4.3947457396191	1.81889386064123	2.81144784473809	11.8363630715654	-1.71127256702502	8.04216799731218	-8.60076180533972	6.07263148067567	7.39987701557524	10.4205040495523	-5.61264587486542	0.917300521471546	-8.17832588584509	14.2638384349804	-3.9464738067549	-14.4528588336223	-10.1449819845221	-11.2609668410796	0.146952919121482	3.62587438742806	-9.94790141746398
ANKRD37	-1.44673051316991	-0.712421662806543	-8.88112385233165	4.27549405783247	1.32223630505011	1.31741702663912	6.10871684285063	-5.43055935390874	2.53322701471411	-5.24062071565611	-4.13364210524048	-8.43255064627207	-11.2560458363643	-6.54122754980299	-4.84187947494926	-3.29322521084137	-2.67272841444803	-1.96147717990623	-0.158154899099902	10.3110592913338	-2.95721935613334	0.115285273978019	-8.36050454398455	-0.626458795904538	-4.74286316881574	-6.33409617273365	-1.4671892649398	-1.8082810296035	11.470144942694	-1.75770447724789	-5.84742888879215	-8.24840357071294	-2.02165240915473	-0.523183672422689	0.0571320429536843	1.04698037705553	0.447853556209516	-0.206068298419178	8.51268748209832	0.461866429135174	1.63555880317643	3.78767442279387	-7.72266114003465	-5.55863457019408	-3.36450191018649	-2.62148601890633	-0.307015314294228	-6.77565853674457
THAP9-AS1	5.47513053800723	1.43873613108405	-9.99953175331467	10.8148900123534	-6.64147355454486	-0.963804609625848	-7.68574332695083	-6.26967562994771	8.09287033983202	-8.67664613979989	-2.90785840966584	-5.60325117291996	-7.88007758284651	-3.32064476360908	-5.27011366932547	-6.45168637026515	-1.91587931013989	16.2802513954124	-3.45576937736947	2.45173397423654	-7.30765889742598	1.42861981251544	-5.83809634874994	-8.47159119795481	-4.1424157977346	-5.98918030525326	-4.24268244795855	-2.07517955545543	3.90599629052622	-1.26130766851118	1.16338261489816	-0.653747920915922	6.02872383154759	-8.37680304257096	4.28311911350692	14.5250216861197	3.76296907476615	-4.59850475062218	-8.5330201780118	-3.4491871340326	13.5867461598015	-1.88516673855539	-13.978528909884	1.19329996528435	-7.10924546257413	-6.95801891624223	-2.92653436310314	-2.98391605802901
BRI3BP	5.14446960865119	2.96385647191639	-12.4499074501171	4.6465197818383	-0.603854377402568	-3.67637162437762	-7.72377791717494	-3.51648801315196	12.0698273319216	-9.01635380975742	-4.62708113349188	-11.476288920803	-13.3026672831853	-8.08537565349906	-1.95096336029367	1.01874438684212	-6.37121752220437	7.71169661979801	-0.488831920425849	11.4985677363751	-4.33287774104917	2.01968083880156	-6.93443153967118	-6.81396996328547	-12.3135436275122	-7.7432646635599	-7.75543374646965	-6.94349732341942	6.10193754882431	0.672261206907729	5.41985454962371	-0.363313815024911	10.0728055705332	-7.81738997474813	4.13662770456621	16.4268593641021	20.7567292094477	-0.450528357851466	-4.16336128269968	-8.4052183460021	2.51742555075986	-9.32883555138646	-6.18241914535569	-3.95958185399021	-6.45942784221896	-5.58551387710086	-2.52208518934202	-5.47010881432682
FBXO30	16.1633210558462	-2.91136593677101	-11.1084118134236	8.6059412461281	12.3515267753481	-7.80532409942338	-10.2496530535421	6.33082312112059	-3.36341085006265	-10.2757511064394	-5.42789465759699	-3.24436376990002	-10.3983561806575	-6.56960929498011	-3.91063318820401	-0.138071376933246	-6.25956009251178	3.63668305554206	2.34715792756412	9.35882235525177	-5.42356663166641	-2.49345458091009	-7.12773536956105	-5.64665946596135	-8.61579740097077	-8.38563293837061	-6.0097689603731	-9.59840101873186	0.743308036068234	-7.6162389483112	6.86393560088181	9.78012864328912	1.92957598793454	-6.55410004204104	8.16233622195931	13.2531906491996	-1.36541950221914	-5.28213684685018	-9.23218451858714	-6.42464263384387	30.0229917937777	-6.04552265214633	-10.4162388414301	-4.87034592948978	-6.60410137191233	-9.52670350053661	-4.33218176118781	-0.674426600154272
KLHL24	3.60536069092684	3.15048598956306	-7.86671878932019	12.9849439184932	6.54089492299799	-11.1518012176978	-9.62939867911671	-1.41539947047867	16.4121394427665	-11.9057915164953	-10.184910612852	-8.04803353769588	-6.79299196370727	-12.5600607733035	-6.52426410436089	-14.5345883188186	-6.47371003761145	17.4967163939985	-1.73442414134909	7.13677576298944	-3.2694411102448	2.55836370588207	-12.8904256668414	-15.1727639641645	-3.74984156880666	-11.4940317562033	0.821738120436445	-6.8361854380994	-5.18099212318427	1.62725529869855	16.1441532685657	-4.96660604253506	13.9695935531109	-10.8288443893081	7.79108473416571	18.0925708589286	11.4545304461505	-0.822111369902684	0.0136476208654042	-11.9565554622622	16.4451590783583	-9.23341281026069	-14.6983834061194	-1.93023048941952	-10.8548470242476	-4.1585988448885	2.80175126571147	-6.59696041215452
PTTG1	2.21308879006706	3.9741746283785	-10.5787466933151	5.96092180369735	8.55358995142853	-7.06681577011211	-8.21251112430813	6.03517726454448	10.6203282307407	-10.067844946874	-4.30836837017006	-9.51905984583393	-9.36746880309834	-9.15875344869464	-10.1580361257792	-1.03259876400519	-6.00294202537358	10.7649848949708	6.33550222878649	4.49534259752396	-5.01113600971868	10.3044328894263	-11.1784352301578	-8.72627544485685	-9.98631759381811	-9.79150436312605	-9.59388240936377	-5.21788135545292	4.46579560980208	4.53677767168505	9.61724809739387	3.32714864897137	4.06320403801803	-9.68866213947129	5.5446701460856	5.43982920656399	8.35485180715457	-1.14076507798013	-0.521317601396341	-8.90439612696323	7.96986377031995	-3.22039223638778	-14.5353737369484	-8.79291214254662	-6.77674152015432	-4.77942603257215	3.41816229185039	-7.6667727841893
NABP1	-6.1380794358555	0.68960848789632	-11.2270553692714	3.1892905303253	18.3598413968826	-8.28317665250473	-1.50886825375872	-9.05282643346776	8.50057066971622	-4.63394673145776	-6.08026873166329	-9.8731467892587	-11.6386658819886	-3.80213340688955	-7.41471819690202	-5.87230692909737	-3.81071664660334	5.11162822649351	6.50771746064192	0.622197837155351	-3.51186201257686	-4.62014930811535	-5.80613486123146	-4.24869508365485	-12.8725902300131	-5.04500373875996	-6.63052686186239	1.05144606033734	17.0367510326651	0.667181368309901	-2.38190864797941	-1.40179787015208	6.18569377179287	-6.80744577825217	-2.36838043190728	0.471488337596432	1.91049449971548	-2.67743682754672	-1.70469903386628	-9.49369506656643	15.4834774081765	-0.0850763696778056	-7.81565064190399	-0.435113165952913	-2.9860257136238	-5.58516826847995	9.43867755664526	-4.49279873643145
TMPO	3.3627517642802	3.27955737437922	-10.2061723213824	8.49560496779366	4.45780527691598	-7.93955186910642	-3.00692419771155	1.12510486128821	7.45588033794278	-8.39361339717697	-7.74535741781456	-11.3290703433093	-10.959159447326	-6.57124521331691	-5.94729613531218	-7.36649609066151	-2.1502068412953	9.44770950439693	3.71729899743667	-2.74445981375964	-1.30935642802786	9.71902390959581	-9.58118842192848	-7.1522958440713	-10.8057868681138	-6.1708883382753	-7.36332528056341	-6.09390328164997	-0.172772374671698	6.46066327928105	6.11234271568236	-3.8090348838837	-0.575738767963541	-6.97885670373012	6.09093395323642	3.75854572507484	11.3152644887633	1.78619490515291	0.0617449055290482	-9.19300584732849	15.8533318529877	-7.47473064567247	-8.91361530504217	-5.54598435274584	-0.423379771324308	-2.11127881081691	-4.70721445510991	-5.30073261347437
TNFRSF1B	-4.25589825270115	-4.41329992885522	-9.92801680472124	-2.67773786187372	6.0809775390088	-1.61905275133594	0.222198084214298	1.66432776354206	9.05113668553656	-7.96676625662478	-5.89134749492889	-8.60279870353691	-4.54612625082801	-10.1142489176091	-6.51060471200388	-7.81950107057647	-4.96838774257461	4.75155217933803	-1.8011151522921	5.86673045521599	-3.46359386633113	-1.75310768380992	-3.46660346920417	-2.36055918474051	-5.47894970249706	-5.08680446328266	-6.39680538811662	0.0625683244212727	-2.41376886470701	4.25409179777808	4.24425837497918	-1.584419164173	6.39886480352779	-7.28134543313454	0.65332278211311	9.82724477260339	14.660309341599	-5.96908669545265	-3.72935158701995	-5.22204556705662	5.29741563035347	-3.58580854485868	-5.6629095989955	-4.4937391158277	-3.12949846789966	-5.71490646892804	-0.802069192900522	-0.154423227679322
PPP1R10	7.06501261038924	-9.04716134447797	-6.86465381596198	0.607896271498781	9.24154676695103	-3.01722161107349	-3.95078355313114	-2.13066663550279	3.68023987675285	-5.73358835105628	-2.18933712037441	-5.2283847840898	-9.54969355891403	-9.81530622803971	-1.32802518288417	-4.90907346705365	-3.09592709252551	-4.14330545224539	-2.76638817666867	-0.661305781614868	-7.70161271027161	5.4730705864925	-5.51858718969354	2.07772888725053	-5.89417200526774	-6.28275661358829	-5.50049683371151	-5.21194156893076	8.66329581353024	4.04987987384933	7.02223263493485	-3.83803700069834	2.70810878084555	-4.91704852732	-0.47945621011533	10.9233488117347	11.8599334191881	-6.22427916297674	3.57081452587814	-7.68992852835357	6.78329745961194	-4.30513756941516	-12.1539865040111	-5.2975504371814	-4.6225152483239	-4.23775710039675	0.855950921479975	-6.38995675813441
ABCB4	2.85875601047556	-1.54108415031248	-9.24434821227815	-2.5326863651893	7.78990964983463	-1.57146415244925	-3.61761558348741	-3.30565516100044	7.08285043192957	-6.84477195062345	-5.08886016053556	-10.1230343318404	-8.32243443482501	-9.30590146048526	0.240962997228955	-9.24341703157394	0.835778740541075	-3.45969332366658	3.18753650763248	4.20110485818584	-3.77636068795235	0.142478125058775	-9.13794996472041	-2.25706613736103	-2.67183723160014	-4.06865460903034	-4.07560226622116	1.928493092887	-3.26784495083927	-2.64600980888157	-3.41422229464453	0.295080381150669	2.151677119015	-5.37497868637506	6.28522924883868	5.056851654811	1.81903313486328	4.93478128121608	-4.05686404247444	-2.56461705750042	3.00853491239265	-3.18173959417003	-4.92151105972603	-4.06225425053492	-5.91253929317209	-5.68641225816663	6.88369019481255	-0.229247837863134
TRIM6	-1.97769460971648	-4.0713040484709	-7.66981579001769	0.477586004750728	6.58065352719831	-2.15022309303012	-4.95515875046289	0.0571235529355754	4.7691935235151	-8.34854023419955	-7.52076575866239	-8.28915088228342	-8.00255474895115	-0.584385902407371	-6.79118604150085	-5.66994457312519	-1.96274490274197	7.76026290406559	3.70346208022401	9.31761918774588	-7.33411904104417	3.58981807939649	-8.08581947173234	-3.48961382418824	-10.6002475521649	-6.34555472488769	-7.18573068068972	-1.96960352498651	-4.62689496110247	-0.586041124199925	3.67784866459122	1.995839828949	3.29662424903113	-1.43493681600415	3.57479458554817	5.94459108725537	3.13876933839261	-3.36679322748756	0.240746507083491	-4.29985903111624	11.852885713133	-5.45824552771305	-9.09776106923326	-2.29577749421598	-7.26583121902936	-3.0227736084708	6.37397904224525	-8.90147451986531
ANKRD12	-0.907688360579497	-3.59327520066645	-10.2803181750176	10.8397344530908	8.42196730483222	-6.97969099967484	-2.54591165762311	2.03810553971327	0.448421012077045	-6.01994368553906	-6.11061959518185	-7.24392233226746	-9.59308560066685	-6.98558175949077	-5.34199410154016	-6.80693670152445	-2.01670694890586	13.7926294606129	4.0367735343061	13.6752503279588	-3.80921839152411	-6.10783581436446	-5.39011718518169	-2.80815590192866	-5.03205236348102	-6.55401078597555	-6.72649006218299	-6.26619785620738	8.7652526849045	-6.59898761800522	5.81602825930225	-6.85834038119241	0.286709623623297	-8.35193039178855	-0.76665637589174	8.40911217768253	1.97457252400955	-6.50157924062682	-3.39280090399135	-5.70135666737222	5.83942788851551	-1.09595718326005	-8.30103424687048	-2.03862937026701	-0.594092769872933	-4.476742496566	3.49322647241278	-3.92152359445314
SEC14L4	1.23102727930723	-3.27559974689814	-8.23162595230577	9.99038331430043	-3.35943469049972	-4.59227847209775	-2.8204130328512	-4.44973652451311	9.0297598433826	-8.47395092802265	1.41605666794683	-9.0268909591903	-13.959766582944	-7.7168822580072	-4.7276928670431	2.20300900731835	0.735877417089897	2.54646333277641	3.0348919036261	9.20859593518682	-2.70833797205531	-4.33811955219716	-3.19964057068702	0.937529773043918	-7.4009793729125	-5.27916452282111	-5.36495535141038	-5.5168481443952	-2.92336538818853	-2.15953242262543	1.28550149013124	-4.10734471277129	-5.06405643354465	-7.36459194377985	-3.46777593321795	15.235274271306	11.3323652047375	-6.44136751969249	12.9921294609541	-6.33521502098314	-3.06828874455604	6.30092868482069	-11.9136732415931	-5.59805797402301	-7.41219976022506	-7.71786071642052	3.55838419027231	-1.32297780825109
NUP62	-0.386146148739577	2.16969584761003	-14.3173362634585	4.25665694428876	8.15092401282844	-1.37547547064714	-4.28270306578171	-5.84298714249888	2.28476190643519	-7.71858970999823	-3.99757684583394	-13.610362193186	-12.509016507432	-9.66060275156732	-3.97118930863807	-3.87970413778626	-4.22449005272198	13.8615165446003	5.33292704735844	15.0067408392715	0.0290397686714101	-2.66875909260276	-7.35315401075208	-0.260828350253949	-15.0170170317142	-8.47883602394696	-5.5433329088243	-0.674768492134083	3.63230631670597	1.46440643560372	5.51775862843311	-5.4815574603885	3.95660010164966	-9.24433491328215	-2.9891604643633	11.5280355060967	8.39173794067515	-3.38523733297957	2.8528633329541	-9.26258138869813	1.98417575986407	-8.75619683822366	-6.52096448908964	-6.06494564869393	-1.15177016651377	-6.35222551171192	4.64285586001785	1.28766181102281
ID2	5.03857545036979	2.4107984542164	-11.6690019766843	6.43345177855645	5.47476820250076	-4.54277881144608	-2.14912336953553	6.76550924424651	-2.02470870911349	-1.72965726792884	-9.56473224236313	-8.91809692800406	-10.1880776961704	-10.9909495245784	-4.99235197709124	-10.7779157003237	-2.87877614237567	6.5845135921476	-7.94675549076278	-5.55698448406364	-3.98322069437527	-0.0110134566869515	-10.9187527711633	-4.19321634849093	-7.61410447588432	-9.83576002400232	-5.42170098584594	-6.82841930900393	5.52609496168067	-2.44838956484121	2.27630350419039	10.4885531804529	-3.54453492981181	-2.85167804439482	0.663122068918785	18.2647526785192	2.21091733584122	-2.06384340355169	3.50544603482915	-6.06300144214331	9.27972086558856	-8.30314028936444	-0.0914082705185972	-0.0300446614607992	-1.07415399405141	-7.32903559745799	3.74357778279969	-1.66496236491163
C14orf182	-5.96900334392475	6.38209645659217	-5.98311017961592	5.27994726109871	10.566039448583	-4.19855932775612	-4.46651846973268	-2.41502313421153	5.10351229221267	-11.529988837383	1.09575359280909	-2.46621773476503	-8.60711748940307	-8.17929864357131	-7.15246850280176	-6.12056039153366	-3.53448045785015	11.4983431494412	7.45448790938869	-3.04497699275407	-0.422000290816401	6.04910739343061	-6.80518013491764	-8.39913366155386	-5.99799498824423	-6.26920475926032	0.358974201297611	-2.35466822932148	-0.222213734114501	-1.73819148872946	2.56774348328213	-7.7767975845369	0.365955937700702	-5.90864518114024	2.45540622913271	9.43043636842157	-0.504485171310602	0.432414343391432	-5.7186397818106	-5.58780857788039	1.05903775972792	-1.88359745236809	-12.3080880110634	-4.6979057264413	-10.9903835436714	3.40899931930438	1.15351738959137	-2.97357056059111
SMAD5	-1.7997255227417	-1.53190111134604	-7.15640081835043	-1.23941463230987	5.19126216172602	-6.0011333285227	-0.887967668625882	-4.3107710237457	8.40621396879757	-6.01205230462509	-2.143485989903	-9.11386881412936	-10.4092319297826	-6.00432453585166	0.959756637707191	-6.61815980556793	-2.48878486702261	0.868928920666667	4.83907654757509	8.60667803127433	-5.41887871658569	-0.140013180069609	-7.86721254323857	-0.119352939614586	-12.4811287426382	-2.2348331835127	-9.27441159531709	-6.07673945462964	9.88961424532449	2.03579989352979	0.270292141593819	-0.0362890991333789	-0.849239226015339	-7.26046945810092	3.78200426146542	8.67800773860361	8.44869796318449	-1.17796713592849	-0.170400056602316	-6.22990174853465	10.479216650693	-5.51015410892422	-7.51665308516633	-6.77671692940265	-6.09591858741116	-5.07599358244484	0.240594227461612	-6.41317956847434
PIGR	4.58244183378555	3.39770379282241	-8.96313731658016	2.48861688942602	4.06254291175972	-4.73636225962063	-7.93730121076035	-5.4356268873474	7.00511811312156	-8.44576926209382	-8.00068302047407	-4.79235247436681	-9.22109413798588	-4.64363416966637	-2.93320340309443	-5.8076508435137	-0.115462068725529	4.55738875187892	7.35928902809641	8.03494815908292	1.9252679145926	2.19022740368736	-5.36559447094904	-1.73141404319044	-5.28958090780606	-3.73032640255247	-0.791077468395669	-2.68024209580124	-5.48415357311063	-4.3606129300329	-3.49490041115596	1.81757686058943	2.66372010230029	-6.53936378305431	-0.103407135771466	2.52795644236607	-4.14110118335773	-7.80046010702075	-3.17725696244302	-1.99235305678886	10.340046864586	-8.43901283136564	1.43849677670083	-6.64080085354472	-4.56075461411967	-1.17537143654431	-4.56480734140623	-1.1786332961517
CADM1	3.06469171393136	-1.64949424930465	-9.0093920957606	8.2985204021634	-4.1958399515211	-5.16890211463562	-5.10169933762996	-4.13445478405521	9.5547814283031	-7.09049741964053	-7.5770004799916	-11.2524296770482	-10.5891548906308	-6.88140159845774	-3.7361377463934	-2.23419533645137	-0.684834791437421	6.66697841605168	1.01854178010502	4.9853848490672	-4.65196257260859	5.04548679317874	-7.66594776821604	-3.33570439575006	-9.30493317139413	-3.60400070970559	-5.81914837295122	2.22764023192815	-2.93608047470021	-1.29820563667267	0.124797951186723	4.73765287603711	-3.19007070547593	-10.1579244085111	2.40332954405757	10.1921802878279	5.30957051652423	2.76304802435158	-4.80091273931652	-5.21333879861592	8.17670466913719	-4.57021105412454	-6.59011341726247	-4.65523935150459	-5.64322260981389	-3.10119385128084	2.5552484905783	-1.45344518979877
DONSON	-12.1675101403932	2.24871753356362	-10.257804393817	10.6549888657562	5.3193396802281	-8.40928552594273	-4.78672060837526	1.97436235940442	6.0239363632726	-7.14806542182233	-8.06376386194579	-7.74297879338664	-10.2302242069153	-6.83848069515592	-5.77106861458803	-6.62733153969971	-1.43277937997839	2.79810443408947	8.57860084631836	5.77697814093013	-2.47722137578695	6.89575333558828	-8.41581282720253	-3.43046470967528	-8.16834019995145	-6.8089447711006	-2.31638114207527	-4.55249396257074	4.97519941269239	2.6946579480524	3.88452059680287	-0.0487172082398413	4.00808820522886	-8.64637837820441	2.73472755002194	4.3965567119147	9.78930024873038	-2.03225193600052	1.34604996305535	-7.55508417263835	-1.60145493683007	-1.93056511412803	-9.57913197502638	-3.67038737058865	-4.52629203929339	-0.580367320858771	-4.60570805574987	-3.89504136983468
PHLDA1	-0.0413414359634245	-4.58127462467084	-11.379380897337	10.7064535231617	8.83139923082408	-2.10860712104854	-3.51139557681527	-5.43033462132117	0.959657290208106	-5.73081805871424	-8.08795997361164	-11.0517362613078	-10.9313483033925	-5.21701584159313	-3.57119004092889	-5.70338603827507	-3.68448324903006	7.40347099061365	1.691580275795	13.8643999985098	-7.73497211371431	10.1439098638087	-6.31762047673228	-5.96201169711338	-8.39090485927064	-2.82425487393407	-4.34826488273222	-5.49595295541573	13.0089710072776	-3.11478921595161	-6.09539708422497	-3.0198322065506	-1.32360594381396	-3.26178581815758	-2.85186703156646	9.20925923239909	10.9949554286551	-6.2508178543337	-1.89208091896755	-2.81329686638649	1.54155886315328	-7.73098512412199	-8.5447616834682	-3.58243313628176	-3.4309845623424	-5.85245296856392	2.91413578363934	0.153272599818905
PBK	0.322886401568686	1.92076394647248	-12.4332483329431	9.01167242883916	15.6738379434553	-11.3913877525106	-13.2081362776098	3.74022951865786	10.2732779614321	-8.1571522657913	-13.6874891970606	-9.70555466063428	-13.0391871641497	-12.8042073975154	-13.678707498687	-9.19863411973265	-7.18166655313225	17.1439609386802	16.2938186401115	6.32407066997287	-2.15661605576974	11.4588200645476	-12.7844148678245	-13.5996411514191	-8.14266617881981	-12.8581211662451	-6.03773463759563	-5.88108717840386	1.39495920393499	2.54562785334126	10.8063207772292	2.97526099358142	8.80970796946086	-7.2264187318052	5.51939537326877	11.0645471394525	10.2683211019698	-3.26696547130716	-3.13682167567834	-9.7107805004772	10.7834948001483	-4.66234501433087	-12.2994863927376	-11.1451658714127	-9.06506966504179	-0.935720631974471	6.73994710126304	-6.53506603381015
LMCD1	2.95407523713413	-4.18548051828042	-12.627716764838	-4.38676140580768	5.34879937687007	1.9944082404374	-5.71697384644175	10.8157929306922	10.5369025050985	-9.7045453518107	-2.28766406682791	-8.62757650302521	-9.63990416771271	-5.85509456570436	2.3488054875367	1.28684369300272	-3.70229938243152	-1.92034970412862	-2.69141906304366	17.5451280839119	-7.20953317540967	0.529966204885197	-4.70430783786759	1.08195755939448	-9.44734004626711	-7.63310191491551	-7.01688031775782	1.52176991779102	0.964802113542365	-2.75426391358885	-2.87931656730757	-0.114503336658103	-1.01434420544606	-4.06445704300137	-0.042071915499001	-5.11723172473105	11.121583947613	-1.02951202184064	-3.78021166606905	-5.42278659745873	7.76856014844162	-1.99199605674598	-9.10486691426507	-6.81923117940482	-7.74476990943633	-9.31388119550343	7.36378028291504	-6.07789911399817
CMTR2	8.00308551703779	2.54660940537589	-9.52211184241662	-3.79785994635839	9.23295526711986	-4.81032622663805	-2.59011661486393	-1.12168027829827	5.12319731838642	-0.0516870011329758	-6.34923170574439	-5.87232905896758	-8.8169011124742	-4.35626045954333	-3.80461632945287	-6.47319069482535	-3.234052413983	-2.82581073233251	-2.89545222381037	18.6440694560088	-1.08911138317486	-5.39934333518602	-7.56336876332403	-3.8557933115793	-11.2738752838851	-7.35472537523266	-5.69071475122694	-10.608784995015	0.184771650121943	-3.34358389139276	-3.51357115056304	-0.0397206663735954	-0.46299802944699	-3.47747942371836	0.554370668167476	6.174994267328	4.40959422712361	2.00546676582169	-6.06881607990072	-4.37941042616167	0.786375654519029	-4.71387829139367	0.0806217508348599	0.586716139481087	3.59399883134317	-5.20910426766017	-2.72416922289872	-0.549571421270446
GCLM	7.4643591734754	2.32795205991376	-9.18506602613581	-1.03033480227499	4.86309390359347	-9.13079013941025	-4.07259924559304	-0.527571584569584	4.6836140421251	-4.81089296863699	-5.34899693462527	-8.28084143217161	-9.82659062318678	-8.2661024809173	0.349981046831697	4.20114125973542	-3.32575102248895	4.93048257987098	2.92120650292445	0.925260504393473	-2.00680207255195	-0.585474448661417	-7.10649217624126	-9.88547662886187	-15.1201020548531	-10.771421454055	-4.84390380424912	-2.62490393300963	-3.27960367254896	-6.9277133118546	-5.59901057390245	5.36872723975835	-4.38907008525699	-3.55794324881908	9.06156763353154	7.69600047671647	7.32687465863441	3.63458050911252	-1.91331206689009	-4.35622418008695	11.1897204013913	-8.94513040210745	-3.18830840292517	-2.78488335784325	-0.530471065051104	-9.86554459732953	1.05923553819561	2.03090040081784
SHROOM3	-0.218397529282262	-9.20738071912779	-11.1224235976347	-0.957146248050829	10.0716958151532	-5.47682396444416	-4.16658684040712	6.01152292425806	4.38735093931447	-9.39231326310911	-6.87957386486833	-5.8678006597021	-6.6503533548024	-8.73114048154922	-6.51855362643949	-4.17519786838048	-3.76223094976291	2.20982007899644	5.60358743867434	20.6269695735938	-4.93781059090446	-1.45210632199611	-7.45294301633504	-7.19410632792299	-5.43273329959502	-7.25981648014685	-6.07824662762143	-6.35526528001078	2.26147341962268	-2.31601480652296	-5.68760415013586	5.6026347325229	-1.53516457455835	-8.02543760326329	3.5927659465932	8.91299405618458	11.5204027686562	-3.47821085123711	-4.66634925875394	-4.50113745817373	10.1636147197678	-2.195160536196	-7.23074495895883	-2.56964663527825	-6.74523229643614	-4.24877070012829	5.39761294861681	-5.97337640743059
CHD2	2.48783277296991	-0.925457537728267	-8.8336023458187	8.20177588197273	-0.913829406596577	-3.67235274811143	-1.69200174123084	4.94160020720967	6.14272078562349	-10.6525381527215	-3.36999141339099	-9.05624270924702	-7.91016872417757	-10.8759770003018	-5.96642113599859	-8.87961587773167	-5.51209604785628	4.77839547673033	-4.89854500155267	0.740368054137779	-2.7635061760148	2.4020647935447	-7.76303438695235	-5.34097499459836	-5.49124380028166	-8.63599438894963	-0.243878794205942	-8.21488880775579	4.39044541394744	2.00071779843066	10.7570314746544	-2.55006290966126	12.1785499162571	-6.69715822765427	7.25159243101391	2.94982866256287	-4.94553297142385	-0.544825413128569	-4.38056810746208	-6.59183375068675	8.23882662868499	7.97209211071593	-8.95609921716593	-4.54507534725944	-6.91802387008505	-5.70803957340301	-0.310992861690664	-4.05623030914193
MAF	-0.534091914662712	4.66750942408682	-7.54608888233952	9.11436657804945	2.02231231766469	-10.2276338527136	-8.32731790360513	2.25403156587585	-5.77945236659524	-10.7389584682242	-7.5504785831352	-2.96620596250096	-8.69905450086285	-8.02757161108005	-7.40564074633366	-7.61491731331848	0.904263061012321	-3.2086380664634	1.02490986421642	13.0242635097263	2.43931434580623	5.80330581386463	-5.08955110093972	-7.21939314432312	-4.82261815462868	-6.66191340839208	-3.90078629271657	3.27094168289012	1.12532727215044	-2.23588902192713	0.100944072762504	1.97975364698108	8.52549397929242	-4.22906108302229	-1.16551144435992	-8.21841356994197	1.98672581603732	6.18802587591327	0.0504207056689161	-4.04132862123285	0.234078915916218	-2.78020300554972	-11.3678693451643	-4.66494953351379	-4.6801737133167	-2.20031004170452	9.83402494639377	-5.08452488542069
MTHFD2	-1.97530082136485	7.9768808733761	-11.2550075691085	18.3667643387326	-2.05827341831254	-4.42854402665187	-9.32781957686049	-0.389365779723521	11.1395564540997	-14.4664308012742	-2.73444884698711	-3.06322179694661	-8.07458541267575	-9.58668748916758	-7.18470974761221	-2.90742409033513	-4.31186898075958	19.7588863158673	-6.40407774607972	-7.05624949142218	-1.89259945291126	4.61893620809882	-11.0245624493679	-8.5225947435284	-2.86470773342246	-8.94036438211932	-5.701336968144	4.16068060006275	9.59281854052679	-5.12870640299862	2.74499588944164	-0.919573068781045	1.96138273167172	-8.33680509943547	5.77498359258894	10.9715954141547	8.50182394146022	-3.94516672059178	-13.8338551290736	-8.65297699812924	11.0438145488608	3.64663425625228	-14.9333586387698	-4.21558875062981	-13.4378362929546	-5.98027257054406	-7.83570138783651	8.65170591349721
VLDLR	-1.83435509708756	-0.6567379763866	-6.33040616621225	1.89590537574068	-1.87708107263552	-7.49307561053321	2.20967258850622	-6.46673904979499	7.912241137799	-8.80868106838748	-3.05154976417884	-3.85308368726891	-8.6313068394001	-4.26405720042076	-8.68654800414357	-1.21744729595772	-3.66135435097917	12.7593521908219	-10.7400693518182	2.43104748150416	-8.86611709297072	2.45292104892994	-1.9597902871462	-4.23653486687381	-3.19649232776655	-5.97718673378986	-4.28052358464035	8.77789121940422	5.43201498396014	-5.22818116613976	-2.80914529911807	-7.31679489588749	-3.27147771143226	-5.198555456037	1.17925218821573	-2.24455188367935	3.43610088104687	0.00365114780631437	11.8531926001236	-7.15403691948614	-1.12623122560825	6.98542650150643	-12.6765421175277	-8.03263236054525	-7.21760626804859	-6.18021205753853	9.70112794655164	4.56847013238956
MKNK2	1.8828713110394	-1.93430717208422	-6.71147346635916	-8.02587348125413	7.81663850748083	-0.203531646755296	9.78357159878643	-2.63215083795315	-1.89096255290534	-6.85445641427738	-4.04312013132374	-8.41165835078695	-2.11416672897942	-3.46143697434654	-7.01657901063791	-6.09618139567696	0.928692686195641	-3.25901342798374	-2.91069806634064	4.59508338175635	-0.628110477401064	-2.61752067371356	-3.92490340571898	0.954244557713182	-9.65399288591983	-2.86955124443976	2.50004608115521	-3.43587476575318	-5.77045993581088	-2.47388746272532	-9.33988130582816	-1.08554499584083	2.98152448467684	-3.44333786346316	-3.41621858781094	1.04992004699014	9.54966686794846	-0.848291179291547	6.07150835589373	-2.01176944164347	2.46007721744404	-2.81285618665136	-7.40207267454354	-6.0036878742085	-0.927007964213173	-6.00879020883608	0.203931346118166	-3.77622989307243
ZFR	1.90020695561032	0.733899817561865	-11.1488265296956	4.75455151829188	1.31730121026517	-0.0727235737072167	-6.80032783103616	-7.33039241954804	8.31497715547482	-7.42858864143914	2.15263211133492	-8.75320430930086	-8.61251661887193	-6.08164390149714	-2.92999644676794	-0.389533286350709	0.760367403099798	0.896772961030676	1.57086344834584	3.10654880736675	-4.71047505864361	1.18906588607728	-7.10232194700611	-3.24747818187412	-5.58187691032225	-8.00683288567504	-3.25525842613597	-3.28474585744498	-1.3987195985644	2.16366396979649	1.06063286950728	-7.57571214705874	1.59714829112442	-4.88179951863512	-2.1865715518789	6.58892427714262	6.83616583466283	3.12975821278514	3.53377536762076	-7.63244130258818	4.70454117013273	-1.9594015800588	-10.1711609868005	-8.10707797217628	-3.18462509296775	-9.34854869504941	0.826992944995999	0.747735182846643
CITED2	5.21533080664363	1.24493370170311	-13.8948486861657	6.12404558894015	16.6183998483416	-5.7189047196892	-9.83104037015486	-2.76533734415449	4.9268858928688	-7.26128354189765	-4.57649587584915	-10.4601686467204	-14.2950653800449	-14.0668564488551	-6.08411688102951	-14.6522090260499	-11.7112324536441	8.53113053058224	8.31253505833321	7.26493554318679	-5.30453742341106	5.09236192041608	-11.1248230537302	-5.3473899037341	-13.2316635439198	-13.2620181103948	-0.96153447432652	-13.3226602523247	11.4875416542294	-0.541544969691342	2.0527227483126	6.25476227297108	1.36469676369386	-6.44160799849519	-1.15423560737327	18.4418643337194	8.58852281023331	2.13598220667521	-8.10880541748164	-3.86773870484339	24.9686740122271	-10.9569695682261	-2.25473764733671	-8.53361803617153	-3.15446611552374	-6.28195906583225	0.697440487074601	-3.48313354633463
UBE2T	-2.23381270674648	2.85077370678373	-9.24343119787336	4.85968535995486	-0.865222316538556	-8.30218755454811	-5.56417340681333	1.73175287610504	8.72508802407683	-7.63610285207103	-7.52274736148827	-10.4949462245672	-9.11506761081736	-6.05154829792676	-2.73648132035659	-4.48069126234094	-1.75265280544205	6.20060579156528	9.44572488711155	7.30146092630568	-2.38312416569883	5.46937876538841	-6.97427445689893	-7.80894162997273	-11.7585271240384	-4.7764710464416	-4.54284326294954	-5.82553905434184	1.16049723239773	1.40409713617206	7.14039153459225	-6.94155307390608	2.12429626405028	-6.84834776429975	7.57468663394632	10.1950561363169	-0.19432812523365	-0.47893750507664	-2.04425748566883	-6.69096596100119	7.18176046188827	-4.75898047102003	-7.49116129054769	-4.58616880468653	-1.48785300461124	-3.63398765839045	-7.0349616796733	-4.51014986162636
FSTL1	15.3949571698783	-1.69128411812269	-13.9838280286976	12.3143426372581	16.6436950844791	-14.7197797446133	-7.32077391668616	-1.08728903296266	14.2877441108428	-12.4664497974796	-13.9519823213378	-13.1570626935566	-8.81040473413753	-13.1036190272951	-11.9216200092102	-4.73356581589152	-13.1742685250278	12.9474385277622	1.4341514868286	15.2504090936858	-11.1463679787063	2.16211537171111	-12.7540495547688	-7.03351057100585	-17.6306105129045	-13.1980395041041	-8.94809253848116	-5.31665399382763	8.25717599287487	-1.47467289486192	2.82008737853949	6.86149750352047	8.56840126385092	-6.58035553549623	6.63706307055431	16.7847020848856	12.8499811213372	-6.25750108438292	-2.94822036906201	-13.6158872390155	23.8072617718256	-3.02386837619961	-7.95571910024029	-13.3988029122328	-12.1021803453244	-13.5361364878631	20.2954827651619	-3.83729488928622
ZMYND8	-5.36682568313466	-2.5035643436642	-11.7926077515985	0.389782485322696	13.632438435862	-8.04156354854324	-3.60052035178178	0.222549830468385	1.90253380279188	-6.47069622209027	-4.81201400663144	-11.5012347534738	-9.61864443853952	-6.56677050343305	-4.78298371790395	-6.07042542194283	-3.06021845661055	4.9107080333854	5.31487498924231	4.52773671374669	-5.01233803752172	5.16468377619983	-7.80592750273714	-0.846056608201827	-9.3017592284805	-1.52210054733293	-5.18253674897213	-8.88113570455765	2.30173532858215	0.790378489764926	-0.337690048490513	3.0678088450667	6.15492300318406	-3.99820206433414	1.89256465392206	8.8093910800282	4.06100861786158	-2.8165757885181	-6.51152380693001	-7.38389325753174	6.1218150775882	-8.37676746067323	-4.95264075684383	-2.09038298462662	-2.96632335947902	-5.44359710812483	8.41170567202518	-3.77461298276743
LUC7L3	-1.69063374085065	-5.36374819910449	-8.93984921934746	2.49180370744393	1.70377164551717	-4.32411724149944	-1.47160797606056	1.66703863340998	6.06783309879892	-2.71798291337146	-2.55721573683634	-11.0224109129469	-15.2258382411586	-6.05399024812819	-0.199245384066652	-7.07086434396795	-1.77949829144798	5.56193290043486	2.24522835510253	4.79770025175508	-4.76167032427254	4.15828450738865	-8.61021073095754	-6.16852365596182	-12.4353861678492	-4.54524815213156	-4.78376847039698	-4.7689723280973	-1.44288001510067	5.90530041072738	3.48125736260171	5.88664775602866	0.473951888725793	-7.43170402007411	8.8079880218767	10.855682975269	5.15135418304108	-3.66959058780455	-1.46419612519997	-4.81042706967972	-2.44546646136955	-8.00024362037238	-0.302311233196686	-2.45247571392739	-4.68847675372116	-5.68128866156577	-2.14699626379234	-4.03998240901315
TOB2	3.22293829021635	-9.14441209187301	-6.66530727519699	0.939209903437794	7.06911169236717	-3.96227378859455	-6.44180137943183	-5.71004900170715	2.18557612349615	-8.36407517840279	-8.35650596742932	-1.43615446839508	-9.50377153798668	-5.80044981099557	-6.49656043816946	-7.82665024856417	-4.62574960874286	0.887188619007629	3.00391040248319	5.41986165426743	-7.45291010113652	2.79757790207957	-3.93721507407654	-9.97078300952501	-2.36820129703041	-5.3477634314436	-7.96433395244313	-7.33069594456213	7.4159903952882	0.814886997848031	7.12059456994878	-1.73032825838586	4.17985693667284	-0.674747392965619	-5.55634512500759	5.19452496828467	12.3916030616227	2.54514909978379	-7.40565993405469	-4.43012234329009	14.5774178008114	-4.8612885508326	-7.36783311701821	4.33617483228823	-6.51903222587609	-3.91152789365098	-2.34620614724908	-4.56233583791158
SKA2	-0.192601428906189	1.17887119959106	-10.6115191722584	5.50605119999799	0.802360182148336	-8.63415996948653	-1.30620692819259	2.91064935285338	3.36419832024545	-7.21005658076392	-8.76980378482886	-11.5486349165378	-10.9080945451633	-8.23868062156934	-7.42114072325482	-3.74679188294183	-1.31589029007663	4.19041569553917	3.83290635064974	4.43535660155215	-4.14650411409744	7.94867960823908	-7.19118359273994	-7.09194232292323	-7.27063311580342	-5.96844201629545	-1.83342598264116	-3.17428956818209	-1.95104163745478	4.82280816236794	1.09225861623647	0.0588756353497892	7.19200351833824	-5.24325301181117	6.23755242379659	5.8534998342427	-0.495845291569998	-4.4121460959963	-3.77880155604743	-8.61906677390968	1.54216035059293	-3.01903181261556	-8.91504922472983	-5.45942843176922	2.5802486347393	-1.82816761215318	5.88929652716297	-3.17879222217073
RPL38	-8.41966583256445	-4.78373160740193	-0.358027553781126	-4.09595579494834	1.72117278628936	-5.86657941094953	5.75646477672545	-2.92127215560909	-2.63470512941929	-0.433830952033565	-4.4120935599648	0.292371342028259	-6.03583215502135	0.904530939111087	-6.81433357719256	-5.51775555221049	6.1571895667468	-4.32422166291327	-5.02357781460087	-3.17911980382951	-2.30507380906674	0.87077817048465	5.71824189980083	4.87933498107619	-4.73303178654962	-0.0605675509007622	-4.69365126002214	-1.09257620235818	-2.85898706607735	1.76141363892079	-1.42145003460076	-1.63552276279802	-3.6532607523996	-3.45408274741919	-2.49232182371295	-3.34599449581873	-3.96831005456214	5.05669552616157	-1.38813302815983	-1.1274883730975	-3.12739285791143	-7.29640051574958	-2.37176400143213	3.79567030385845	2.18218800384999	-4.3592894674382	-6.50408582761013	-6.95704041047083
PAQR9	-4.82877934911841	-5.72097094396495	-9.26426920640893	0.409591146817878	11.4003042743635	-3.93423271468224	-4.25396707832328	-0.710428831658659	4.83741275811483	-10.7461785039573	-1.41689749184252	-5.8408925737382	-9.80797156966779	-7.42703606683738	-7.57180549710312	-3.92201340273001	-1.55860101712831	-1.01618492273757	8.92834530127908	5.34286964870691	-7.09573345708901	-0.994286706523935	-5.49011674553514	1.00214863983677	-6.97881242901708	-4.82544275721195	-5.43950031613805	-5.1109690166843	4.79263436829034	0.574557716139578	1.08594807565691	-3.43928822766075	2.37009411956716	-6.54485422409108	-5.58985268872032	14.5907729153898	15.875488759977	-2.12035996926167	1.57879973326524	-8.62193281473822	5.72944567405477	-0.933674531540584	-11.4022608059844	-4.66490011860406	-8.82526318119759	-7.18944612192351	3.34246069609596	-3.20236389226907
BCL3	-2.86068031017436	-6.72428765954698	-11.6133277704479	4.10437925744025	16.5392740196664	-2.87854108697087	-5.15307005945391	-1.39064058273403	0.266683280467305	-7.82042876199206	-8.86721166949063	-9.22713144833265	-11.4937223019568	-6.85004612866807	1.54010001869785	-4.46460067012812	-5.10622686981023	8.91068903165151	3.20452252461632	7.52197574202013	-2.1090472825727	1.00268127231158	-6.59145739759928	-2.37541823803322	-10.2272563891733	-7.15294182311045	-6.16654150767211	-1.83764403632718	3.7629707862181	2.42287959180219	-1.12770537504294	-4.91953947979178	6.57399537282214	-8.5032542554339	3.94574964017449	11.635750945327	-1.62094582366623	-4.76613058576865	-2.9549686662861	-8.18273922157108	11.4338627134687	-6.32484060289231	-1.53054498582437	-2.23075571914596	-4.95353537166472	-8.89381347689685	6.2192976674358	-6.89636991086699
BCL6	9.24466341113393	-0.29873504352234	-11.6188212939626	6.2113680870697	9.2630350224791	-6.47252359072293	-8.67278573809755	-0.0706176971937555	3.97481258625687	-8.71328327903514	-8.06859858697136	-12.3679783071321	-12.3361699718615	-8.41373588765605	-4.73268821794846	-2.6634812791115	-2.82281735073994	-2.75256792908323	1.42376179590893	13.5915920901995	-9.61365552004817	3.20016084631349	-6.82713416993835	-4.83021105559058	-12.4669474819629	-7.86300466207995	-3.46650472744085	-9.87356160699469	4.76560232774662	-1.66670559828616	11.0508678330882	-0.220448759318497	9.04204230640186	-5.58650333098617	8.10915334086527	2.65327798272498	0.827447895907879	-1.72808825321888	-6.58232090582576	-6.36830254260486	26.3029902461769	-7.34763795182555	-7.07838980552859	-6.97658155971984	-4.58623013661413	-10.803990715864	7.57726689989707	-8.11209794128198
IRF2BPL	8.90194085007891	-5.32580600851532	-15.1269437439899	0.650685815656701	22.7196685006153	-9.14344198672886	-8.7831759512069	5.28911720611649	9.13739084297231	-6.95629208399797	-4.41440132441822	-6.62990744259584	-14.4046239958915	-12.5495991499045	-1.0974025216051	-8.23473642707394	-8.15667618264046	2.40086430839714	2.58284967958074	11.0943509576208	-11.6237192635321	2.73837588298127	-12.4268155058988	-6.07930816089655	-13.5155547754766	-11.7652975570609	-3.46791066894713	-4.94165148342638	7.9731992852036	-0.46588128937835	-4.51698937886624	0.295231061445381	5.67910315301204	-9.81184940353619	9.4954931956011	21.560398479898	12.1147040041612	-2.69276502744438	-7.0735746197439	-7.69597418256554	18.4054397076017	-6.73856460990417	-4.39772166454901	-6.86910740502527	-6.90988984313618	-11.4836435288878	4.86465733366034	-7.6246544165224
NIPSNAP3A	6.85622181477703	-4.21622054202853	-8.23969066357308	3.56201986464412	3.09381489242822	-3.82087486061916	-5.31660995950898	1.77799098608892	3.21751454588967	-2.72968409021449	-4.31117684260721	-6.57710170031212	-8.4531408765138	-5.1927481025442	-4.20751773450914	-2.87877747719639	-0.763874499396302	7.73674845854138	2.40402629308752	-0.906088407595117	-1.9376990903057	-3.75358406418453	-5.16795841501159	-6.29716662577285	-9.87375242123675	-1.48455334795307	-5.84880638805693	-5.53388693163117	-0.957893966594918	-2.59838595385064	-1.7210690543616	-0.733895213817615	-0.386795335314016	-3.57788089111746	-5.21380341695351	4.50817922983951	-6.47094604233799	2.34593550886684	-0.663425209910192	-5.20606116236449	0.282760295357559	-3.75142964879092	-5.3544731621617	4.5919354111271	-2.90433585038043	-2.87798579373888	4.71316323026309	-0.222487926167975
TUBB6	9.39752962228316	-1.54742610150821	-12.7424707138656	4.64813241523535	2.07914707474289	-2.93290213531773	-5.02963750875493	0.878645167808321	10.7176978709848	-7.43417112191626	2.08157962987222	-9.94524314928855	-11.8068912899616	-8.19889666762031	1.2946893409858	-5.29936304949574	-3.45806547281506	15.4779298267051	-1.41453428993611	10.5061381152694	-6.72021600645389	5.44939471312647	-6.67971507801466	1.54935283125378	-10.7060411211728	-8.97785797121759	-5.20372311454963	-3.15590119084972	-4.13591155331466	1.13436781399994	-0.852448591608409	-9.21234186589308	0.225704529465578	-8.92343842241785	4.83596078407527	5.05928942056671	4.47813125457309	-2.31464202264608	-6.50111171468605	-2.96095375512512	6.10662321559518	-3.74818423145088	-2.60660766388955	-1.59484508265515	-6.44292505535675	-9.87190038451977	-4.17255790076143	-6.62387978243579
GFRA1	-0.0238477211718742	0.366845154792143	-11.9833514428462	-0.4309552297505	11.0052999151276	-8.73801045157655	-8.58683782017108	-2.21119977082166	9.67504819809123	-7.05438695413264	-1.70109251247604	-9.01718256724777	-10.0210990873415	-7.64525577197824	-3.41516523148527	-3.09452707471014	0.953776919039182	4.66708161998233	4.54360273961657	2.90797156409262	-7.4976064845663	3.87729521121713	-4.94291367980335	-0.670401600743293	-10.6048820226366	-6.40786873400366	-6.71017819028071	-4.21297172458724	-3.87835016553937	-0.0230516467093942	-1.9334967848211	1.6508162496221	4.34927932482992	-5.98514496354194	-1.4257847074743	6.97278228744477	14.7332719407177	-1.15081252361927	2.03682715451582	-7.2679871326556	7.83065900286987	-8.01159527923124	-12.0035028435582	-7.21251855057894	-4.42622799695672	-3.99485846145266	3.33827923279486	-2.32218407696009
RAB8B	-0.642837677708599	3.89985129586918	-9.6382969059356	-9.1409945841647	0.68928385355642	-3.40210916533097	-2.80452242443622	-5.02544173322044	3.08369329089557	-4.22375616785296	0.776591076552126	-6.95909565039427	-11.8614579421335	-0.776950204062683	-6.58519872072855	0.796689104804756	-0.988874827384457	2.03682831284023	-7.24920540231114	2.49387185593861	-5.27616920755739	3.16894411211298	-4.05820178599127	-5.7511011784499	-4.60007859276859	-6.53372525928452	-3.18350813554221	-0.975293859625271	-5.10165735236846	-2.11382620601469	0.733930702325203	1.40274828422969	1.83612944839846	-4.4924087513667	-3.65908054971283	3.57296297735998	6.27458296137076	-1.40187682057464	3.89861581026244	-0.973023223989385	-0.563376740216393	3.35624257390733	-4.96195952434701	-0.430020405922985	2.01931017172847	-8.70420294223947	-2.75760665148055	-1.35962857104702
WIPI1	3.38415896699676	4.30845102978426	-11.4176568704258	9.32686471418513	-3.60499786076184	3.22498786040136	-5.40744909915152	-0.0698186035461408	0.27115322758938	-8.06838975181629	-3.20081030801806	-10.8257090732195	-9.75870551671946	-5.67188810499754	-6.10284943847116	-7.59969016233977	-2.03973167007926	9.22199228056719	-0.242969927028973	5.22823092763663	4.53888524046663	-0.212977260822624	-9.12547811215603	-3.07625679079948	-7.42645388047581	-6.14760489256146	-5.10599547156321	1.40647828024324	-1.83607560596222	-5.13634505422358	-1.31097156144636	-0.253950815762151	-1.83670647469394	-8.46230718001971	1.89207080202869	2.31673265029794	1.5225438877536	-2.14258767052967	1.54976266171537	-6.67320207830718	-2.91863190567224	-2.27139119760623	-5.69189834655758	-1.91992149136378	-4.09140290289037	-6.06825363153061	4.72050491559603	6.55895761594004
PCBP2	-1.14732429230482	-8.27489962994602	-2.63792738805494	0.535182924209851	9.93827166276908	1.07522179259602	-0.541824953949092	1.08190953566803	8.21228831807062	-6.19585748705037	0.386440868308508	-7.18750972787324	-9.55608472697562	-5.35716356555933	-9.12949246812581	-7.20138248666741	-4.73363515997866	1.5526712657109	-3.01225260510905	2.37872802422736	-8.11994623240913	-2.98083737497427	-4.68741408818166	-5.41251940617251	-10.0599225330859	1.76407768066653	-0.344953507077355	-4.46992174387117	8.39331477485904	-0.576191545140034	1.81913846327718	-0.131916194028809	-2.04341022050356	-2.04811873746509	-2.26878167719933	1.03373134916481	3.13516726884101	-6.58096982096132	-1.33224745234276	-7.88824916949569	0.496052480785732	-2.39688418080572	-11.7148707444679	-2.66882170421427	-2.02911777968346	-5.04180095574253	11.2292947152562	-1.65483003672458
AP1AR	6.29568727255301	3.33719084694318	-9.86641883726684	6.20591199032916	-3.78607173095032	-5.02746350887869	-9.24049634479015	-5.28249219355777	0.296151109242325	-7.37374254052692	-4.9033306343947	-6.60932802480144	-12.5189483942542	-3.23994651510247	-7.81865393546935	-4.46771742959579	-4.26625770741158	5.26197914563096	-3.62445118303653	3.56307565309337	-6.92388985128632	0.80449077431723	-1.5873698379066	-5.49653996711383	-8.57682460963431	-4.64833591451751	-6.21460906505971	-6.0662849392716	-1.68536704135368	3.28518119089109	7.81878680551847	6.63700210088851	5.50350275241061	-4.91322264871135	2.79544537570499	11.632753495484	-1.50765230411801	-0.651755981513174	-6.58557884394745	-5.53236966122595	12.2761246791732	-3.69153874914809	-7.33428855292389	0.937319584275201	-3.28972814199287	-2.35198644965326	-3.62048461249244	-4.55440346834284
FAM102A	2.87203076685412	0.47310186341203	-7.34050553071815	7.34321573495087	3.09404087100394	-6.77126635929008	-8.15040739646708	-1.88212618542937	13.0318390209507	-12.3149728129338	-8.13466010868113	-6.0719400223616	-9.76597400431003	-9.57823223142799	-8.42150469617132	-8.7531435047596	-1.93539488719234	-4.57435866894541	7.16563042852062	4.0492810453378	-4.3352989109784	7.54869062266332	-6.7385305109569	-6.81502117750881	-10.6686864865726	-6.16676938659422	-6.98571037900575	-4.13769815984156	3.20945189489466	3.86435110672839	4.01778503580649	-3.01401972312252	12.956623405287	-6.61146090808837	8.91643899246868	12.327167634906	16.233460014577	3.86466842504012	-8.31517201365992	-6.41824532608732	2.10291301442519	-7.70869154414546	-12.8531373049362	-5.97375457649943	-5.37794217501645	-6.66442758285064	-1.69856383724571	-5.60764286839263
JUNB	8.1151550708396	-6.16492481204518	-11.9923335136661	3.74478135192618	13.4279563973568	-4.26476248947224	-5.73585468686165	-5.45782640929727	1.1956753196903	-8.08275074695773	-6.18220125328649	-8.67223968543022	-9.42327318632692	-7.09930203698394	2.92708046679111	-3.96385957891134	-4.50747743545341	5.56129613192885	-2.07662919386239	13.7833383940241	-5.31193979293388	-1.18219812497658	-6.60115149594991	-6.79943691490729	-12.5080442312651	-9.90282288401245	-2.82909364665549	-2.17516019866631	8.31222864356114	0.513435780664807	6.65972662804459	-2.04617192148644	-2.61962890504808	-4.38745200849174	-2.94029022193035	7.07322485293243	-0.644814081343617	0.265243892364017	-3.10542541545993	-6.61236362999178	9.35373018021507	-1.03517295343648	-7.18073858838664	-3.51622206301764	-5.49588973687909	-5.79699039602226	1.36975049008951	-2.74033926491573
MAT2A	-0.101254842666917	-5.88403004822765	-13.8959107249477	1.55497263207809	-3.30681707924223	-6.53405979905893	-9.8329883254155	0.123741674885734	7.44004320213755	-9.88064083589685	0.247375111712529	-11.3627656531567	-14.4535368667821	-2.5426143802753	-3.65704368392098	-7.48565889140501	-3.00643428201726	6.00763680077926	1.62838904426386	17.2747321928867	-5.82695945582938	0.109035892930551	-8.47188478297751	-4.52492632011066	-10.7825859028439	-6.50260026348607	-9.34287210768768	-2.7361374737137	1.65428667887847	-1.80642551464586	3.95259090209446	-5.91567156390256	9.92846717833915	-8.99067631740195	10.7742496948442	13.1302518172699	7.33571910657898	-3.35909574315411	0.634158499112113	-6.05076325224835	16.1202636528871	-7.21378069202753	-2.00313037699278	-0.979626858425558	-0.468493784683867	-11.5720078528431	-2.02203399651695	-4.17773321968636
ADH6	-1.61346919066621	-0.403867250316766	-9.79325069566818	4.16491796769383	10.0954766985912	-4.54162051702406	-9.8866667924282	2.12286524398318	6.89330670658901	-8.60314709079413	1.15576815117322	-7.71565945146431	-7.37976502788136	-11.5743839804447	-4.93972764149172	-4.92151226202602	-1.35072144313924	8.84477254435947	3.34863069543805	1.25908828678645	-6.37206841734312	7.06425891912412	-6.91414649891841	-5.78892673912089	-9.42442851864083	-8.8350066642136	-8.20521007548673	1.76951316765326	-6.9035204825992	-0.758213736736341	1.96271595528452	2.4499327417849	4.04573521800732	-7.12314971071397	4.72849006166096	7.48606493305651	0.217728263240742	0.0971109734135425	1.74835077427997	-3.67963591403883	5.83381977498983	1.43447879533458	-15.1804476064974	-9.58231957266553	-11.3437306315956	0.291728388779674	1.17576369001981	-2.16248632358068
TGIF1	1.63904964967602	1.65189640078428	-14.482964086365	9.17789698180639	24.4498469800116	-7.18989120502158	-7.68872307776285	2.9599934903543	4.22262009317951	-8.46972568898127	-5.71216632919907	-10.6192570441404	-13.7002573280356	-7.34283542234032	-5.13913145243442	-9.14973814727516	-6.79076600569003	11.062962509737	10.8705943913293	7.73545568782903	-8.24924986310638	-4.7415160335859	-8.61505336686463	-8.00295714576375	-11.6309688449984	-10.6882970070174	-6.75783286834325	-0.508029265869473	6.72120266946833	-4.89013872280363	3.39522404255518	-3.12953289211724	4.75837540098718	-7.43002015355755	5.21261571020298	10.2909653911082	8.43819760401557	-3.30239769428708	-7.68031525556013	-9.99772794778636	18.3069234105241	-6.45295125330965	-6.38248039814065	-8.0209673247808	-5.68731685607938	-11.4246930489718	3.57242528534823	-1.53855189705815
BTG2	-5.29672110736985	-1.87436553104264	-9.90765602029498	2.37429006731446	7.3683433705383	1.10419732663101	0.872127328209313	4.74650825081937	-3.43131554852969	-12.9583918838647	3.65561807068882	-8.54047410016582	-8.85938779296589	-9.58924760207739	-6.48491233801243	-6.06611043487641	-0.66331510021406	3.14307844924777	-0.0136592939179092	12.8627931293404	-9.58258576599887	4.88864028006198	-11.3740126953291	3.8582840214248	-7.85133082548712	-9.2955601749631	-9.91558314143361	-0.644545144439736	5.30826601980939	-0.370835903206986	4.95298454791087	-5.30203981336861	5.69644295279959	-8.97733393502867	5.35061703324681	-0.781094832862824	3.79576591503191	-0.473294537457285	2.91070363891267	-1.49245200407352	6.62610636091738	0.406411839848532	-14.6693210974158	-8.29442057586382	-9.88813980756819	-4.12242111836905	6.38319353621748	-6.6426373134699
TOP2A	7.84106999542441	4.06958533890192	-11.0268994264343	6.18271920600556	13.5966518363868	-9.41247125378004	-12.8194165700666	2.93375344808788	11.9314849471059	-13.4654939257607	-10.1366281587421	-13.0896129540679	-10.719475022891	-12.0417555070872	-12.2576062913684	-8.90638920717605	-6.66810294134565	17.4083766048801	13.4222149111375	8.43322217172591	-4.97630221395578	15.8663978675148	-12.8578151029416	-11.3469272328994	-10.2969104863032	-14.063605039075	-8.40559860493351	-8.38134082137863	0.865107421730618	5.23138979156029	11.6590463811943	2.13948393314953	7.19707932369633	-8.89768180247473	5.18910151189698	13.9874354883161	5.48749719777661	0.994711890202927	-0.895093389194979	-8.71166659740483	15.5351379237763	-12.6344110796494	-11.9677040475642	-12.1281311405149	-10.6531687236723	-0.593710660009487	1.46550661912374	-11.2188524996189
DMD	4.64945332996781	-4.46898165984441	-13.0676377068672	6.75682248304756	11.1205774784742	-8.05102145394905	-6.66293187180542	-1.56663393960244	11.2458550117513	-5.34748799395132	-6.13078598434601	-9.70848069544125	-9.96821439046138	-7.99420854725792	-5.19275418676377	-5.34780238252401	-4.35786562433372	6.80385770272966	1.51097144219129	5.58971131739512	-4.47117757943687	-2.64258871726429	-8.50346378538832	-7.25850062324366	-12.5566935637835	-7.36670681383131	-10.1286192438058	-9.20468321355859	-2.12793112849795	-4.38478659935671	1.17242330392998	-1.16446752907502	8.0961694076063	-5.45288794577559	-0.260620298223131	13.0469469240493	13.6283425878409	3.18528794820925	-4.0384093607958	-5.50445589836975	12.4711646277415	-9.52326113005204	-3.8204745376797	0.900433321520486	-0.446801913077353	-5.0396444111288	-3.22577835591835	-3.19115169389209
SPTBN1	9.36889162049008	4.87403682921989	-8.34488299944959	8.94848783150705	6.10577886748911	-6.09801680065879	-4.00991123701792	-2.78921331637424	10.6406404926766	-10.4022109955953	-0.00527926616057428	-10.3095632753235	-10.2541149397535	-7.50512020731931	-6.14793026237982	-7.50393467855297	-8.44245326586277	10.0726126842057	-5.21821536256259	5.50632563489144	-4.35577287935159	1.66155253766361	-6.31397123025088	-5.6837004594753	-9.89422716743527	-6.99994017170577	-9.32344260113098	-4.9099174240727	8.97041374134712	-0.231992036966872	-1.58593937121877	-5.69540881314233	16.5359941954333	-8.2018140477413	4.96276782866231	18.412303919048	5.44454907339397	-0.000239367512111954	-3.83282141692557	-5.84693827983332	-0.0285646021400332	-8.47295960068358	-12.3397617019247	-6.65872204922568	-5.82546235688259	-8.61263693859886	0.00142578221850975	-7.72265145461169
RC3H1	-3.07614593982469	4.37092733535119	-11.8555772444092	7.06697883967729	10.4865477974273	-5.32316531337181	-6.80014448633014	-3.04661082367509	10.2988985262562	-7.97960738250655	-3.6240068557471	-9.43804311442665	-8.70198743634424	-7.80013407699353	-2.09285521358176	-4.86940190702963	2.76132799748563	-3.11768195447462	7.63908345235008	-0.449447850484736	-5.429639027604	4.40615189102688	-5.30917595934453	-2.02681781126543	-9.82635616789146	-3.3449143234523	-7.20764774021147	-8.18965243714647	-1.32523903545671	0.225051361407786	-5.27941150026249	-4.99888371702813	2.66653751038076	-7.0989182966597	6.89864725503871	15.5977287306324	10.6864447722097	-3.66080853304579	-2.55817999311106	-8.42797559442503	7.2536359502918	-6.88090100455275	-7.87809292292989	-6.70154565864709	-3.39406385659375	-4.6494368254101	-1.8885193064044	-4.27514003735668
SSR1	2.84151504637521	-4.8951104094313	-13.006538054962	-5.24884996915652	9.24996947371879	1.64191096147205	-6.89914399173089	0.647619947493826	10.6617161014756	-8.62082251369783	-0.370980056781708	-11.092495827428	-12.1078598349953	-7.99829180590725	-4.15461203590474	-7.22293905305927	-5.64455591052114	-3.8269690727891	7.71174119502163	5.72506175351722	-0.2646313157389	7.01607100270467	-10.0393461573209	-2.06116534154349	-10.8465749332629	-6.74148200360057	-5.78909675606545	-3.34149597324448	0.35701792661618	3.61479166414499	1.98063706403701	-0.370615181120247	8.58804874595718	-11.4709112669776	6.42779502298229	10.4201840395586	9.39692523617679	-3.86421257177807	5.30867692758386	-8.06229885815604	7.8947600513708	-6.25017404235115	-10.0042395836625	-7.96580596731154	-6.34613530734777	-10.2054586120759	-2.73784344429509	-0.239481284186526
HNF4A	1.88992099301013	0.901311187818656	-10.4826906479859	3.99996756537397	7.94337164005771	-1.32097007862088	0.427056119899378	-6.92615693253921	0.797996438445326	-8.61563329031389	-0.120225895362351	-11.7464997777035	-11.5319021550076	-7.91803622426375	-5.5098164405657	-1.1703325571867	-3.63498558295074	1.72984813648445	-0.341792547802829	7.46719928559867	-0.819293452846161	5.29863408064277	-8.11927940353019	-0.743405841557641	-9.7384221146385	-7.41215975416341	-8.0980792657377	-10.0203370316913	6.11368197077972	1.4286167836704	-0.222963839957826	-0.286231068542289	3.9142502175647	-4.99711610904392	3.23812227775925	10.1679428617188	9.30074351702421	-2.52805305068081	4.44265129102473	-7.67774573377791	6.48774028484382	-8.31523794948803	-8.81319959771788	-8.32619914624454	-5.01956193245447	-6.96017346435464	-1.73600906768432	-4.6599245880438
SCD	-6.72115748464816	-1.81730018942633	-8.6987878497562	4.72580159589337	1.31819166401962	-8.97471339759333	1.07992419094562	-7.59342489412645	1.10663210864936	-7.19615001419613	-2.61457495597267	-11.7831239850851	-11.6569406270774	-6.03334302814597	-4.37214044290141	-5.71630896936819	0.877160765437457	-4.48642621164155	3.57239221243252	-1.3592811241318	-4.3104234482362	6.87645181384846	-8.59143772621319	-5.46706732015805	-7.9491822000825	-7.72819127959628	-8.70567090897066	4.70515190447309	4.67185712111364	7.01120737203562	1.14188485761296	-6.17891533230057	3.63206557235246	-9.26623006296037	1.41652342882175	1.87372491098824	8.12254659235821	6.29600304449703	7.21920232878725	-8.24791957336903	2.53126236594242	4.67359315563078	-4.40664761678996	-3.64188804354406	-1.29822499248902	-9.02350806933338	4.2991120165736	-1.73471898405481
CXXC5	2.32545371452515	7.64010909171789	-11.8420598549189	1.97263874618118	7.77540191394847	-5.49396309103779	-3.96214947958726	-3.76336080046108	1.57991484135019	-5.65165258304103	-4.68601768941921	-11.1623853244345	-7.75268339619859	-5.42435602407535	-2.28512008357104	-3.20061638760056	-5.61990087679733	-2.53782455392052	1.77658977083148	11.5271203873831	-3.84036822817882	-5.7311212321328	-6.1864656485002	-2.3124069283222	-8.73421193786147	0.151103697439792	-2.23512387450269	-6.0986778143224	-1.05924444755709	1.42052452132338	14.543751236988	4.03363430522478	0.334341631287119	-5.34480640049288	-5.42808080213412	2.13748553556525	11.1776615962681	-7.57289091403942	-6.65964413231819	-2.66452260992104	7.61302269964358	-12.4799668182789	-5.53974469943676	-6.93981380591406	-5.90859168985049	-6.18975658138503	1.63673404634706	-1.94595237128329
ACACB	5.95849874631352	-5.5153869144593	-8.72939706392776	-2.30561013308648	9.44001066082862	-6.56228213142068	0.259143851299056	5.0476408700959	10.0768248470843	-7.98391556629822	-5.68011041689949	-8.63532544597303	-11.3856002431702	-8.74623379066237	-2.51052521723333	-6.34745603820499	-2.6243820372629	-2.32055757521345	3.82804924400141	6.25842395147118	-2.66097052149967	-5.70509900565064	-7.33911036042302	-5.75318943849175	-9.40780737634114	-1.60220188154424	-3.42865008620091	-4.07521669372727	0.363177529687063	-0.604495669983754	-8.25712350754572	4.87752773078254	-3.93578368334876	-5.3052634093729	-1.15193586445508	10.8858076157572	10.8289125814767	-6.68217077053523	-1.16776831075099	-0.922183873077302	12.808900412806	-1.56552076252797	-6.8436026683641	-1.46326468890953	-4.64440099144434	-7.86419827401736	-6.69598321102448	-3.16658679169174
DYNC1H1	-3.73373900269283	1.9051659816117	-3.20119487324227	-6.60205581025342	-4.17428943705686	-2.29999217609928	-4.22603411687906	-2.6921122899701	4.08678455849969	-4.97456583116418	-3.17742939451216	-4.17102680522892	-1.73583295183463	-4.23326123129592	-6.61560419973492	-0.128112402583689	-3.41358619901554	-4.79813530795512	-4.05551606272413	-5.65027359118771	1.70711694543923	4.191911335425	6.01894046594895	-5.05556377200971	-11.8265305943075	-1.41807571668967	-4.40638333232716	-2.87493974773274	-0.7316296229221	3.09966128728056	2.99982419957617	1.18371698764846	-2.44297276117378	-8.58875874196133	-2.75472022230834	3.53456747860363	4.00372906563765	-2.0068957912365	0.181295468382212	-4.12446437657697	-6.02640893732547	-4.78978376937866	-1.52843913422132	3.05868761930478	1.86057871850665	-2.66024712420985	-3.6962255055159	-2.05199551345473
JMJD1C	9.66451789060595	3.18226139871974	-11.9728869244344	7.05036448024397	12.7853123773129	-6.74331986676691	-7.58049339709752	-1.81972068411456	5.40026385958779	-5.20703674477189	-6.75079065606421	-7.83199933964607	-11.3835995347244	0.262484774124115	-6.52213710638564	-4.35128036600231	-4.48846892979166	4.94785442732732	0.540978452653215	0.491580682265715	-1.96789802310827	-7.01767237521895	-7.43200858419236	-4.89567328363895	-12.473594490197	-6.42992398627307	-6.05413010465924	-8.68569982317923	5.83785681244387	-4.42868968879875	4.61122056826935	-1.19385774952564	6.20468907848857	-6.78230731301281	-1.71548904795661	2.69623459265152	5.78397355090605	-2.14232579735712	-3.4987937492631	-5.5196227452984	5.79461282306144	-4.79826236760052	-3.86929266046257	-0.326698648772135	2.14722620949152	-3.09501023079558	-1.73691358842071	-7.80718526858215
PAQR3	5.49865509243753	2.95723377509076	-13.2596008307957	-5.32286090648275	8.11291522706386	-5.99580945775042	-6.16963364692979	-1.17101335629167	0.767112334154431	-5.58441543539349	-3.23234826365798	-6.23521947503444	-8.7009254501294	-2.60818035187986	-0.590395520976941	-6.56671889598349	-0.68577988477878	3.09061753911554	2.33738530423736	2.10792861172964	-0.293454338749106	3.45790076275048	-7.59563886604376	-9.34503421458599	-9.07132564913327	-3.54621863806378	-6.18054117616172	-7.11707624457815	4.37243469979815	-1.33830524732412	0.0716621291830801	-3.86831643403539	2.5905368696431	-5.90541375083294	-0.869499681807881	1.27100455300515	-4.41389294079026	5.52710172306466	-6.35609303413429	-3.87300618559114	-2.36634712913281	-0.775541012009446	-4.64740766037006	0.395749569244456	-3.8975278777139	-6.11219747944048	13.548119998798	-1.68750213334173
ZNF697	1.61778188803699	1.2957059962394	-9.15397575291618	13.3933561160683	2.22510445215529	-7.19954165140399	-8.20554043555985	-1.21212748960986	-6.41824832344051	-10.4173583022882	-6.29532005863098	-3.00937697880207	-6.42763858800067	-5.46643776651364	-2.00959130778424	-5.50692064445264	-3.67970390626672	2.9518988850282	0.141924293641997	-0.0910948731225023	0.206022301607742	-9.45402056669092	-7.40841604180188	-5.2890801371837	-7.37152285999133	-8.40694199128408	0.288453934990267	-8.28221124780087	14.0963239543052	-5.72992975608615	1.51108767166102	-0.444134066573321	5.1187442084798	-4.5127042505052	-0.633362931533823	8.36762235237258	4.2865327363714	-2.00826193677879	-4.76149490770545	-6.47308860538313	22.1005645624546	-4.79658907525867	-10.0011032324776	-4.84153507429755	-5.64115933018396	-7.34257872534982	4.62522132251008	-3.22736182959513
KRCC1	-3.66206534255341	-4.34427137794515	-13.108333955504	-2.98108066057349	8.53835323841452	-6.75478458708057	-5.83820471361858	1.66802582881016	0.542659350620324	-4.99282912841611	-1.9441823155866	-9.41827176859288	-12.6501440369619	-9.88114603888846	-2.84070527115954	-6.57778343151234	-8.03860951295866	2.83625622779906	4.7933558905816	13.4846608925161	-7.78800582414005	0.453205531887603	-8.94410722991953	-2.94236467817605	-8.18218365320931	-10.1834989859694	-8.50583140959351	-5.95586636866763	7.75804312387146	0.23645224049022	1.67562341017312	-4.25016031589022	2.47569773441652	-4.19209554705866	2.82022170053957	8.62227242726763	-2.65663154646982	0.24813215593565	2.29470093377185	-7.49851078221291	11.2974816631877	0.301588211398007	-2.86550386450986	2.53094809816356	-3.46630145779617	-5.73063327759055	7.09881674462581	-3.03573161861325
C16orf72	7.14055702021061	2.34129682702872	-12.4356709915421	6.78345622924248	4.86555430204475	-5.08846627758284	-6.1954164258312	4.64837385233238	0.0692732634393565	-9.59006550792881	-5.81428177394271	-7.7161768248525	-11.8376026236496	-1.18831118988013	-3.97989918058706	-4.55378129920463	-3.36226682040513	6.96457256194417	5.25519553117111	15.1371249644028	-4.63672705310472	-0.038769547354006	-9.60706948799563	-3.18211169133329	-10.5450463079952	-7.80554682279979	-7.94816659753572	-9.34376650258177	7.57887363663561	-6.98819559192421	4.9870557164881	1.43993797101821	-3.33207362975867	-4.73367432703939	-7.45571124453157	-0.158254861633898	4.21969855218028	-0.170676671144536	-6.14355902685534	-5.15168710179245	18.0017459849508	-0.627133262904426	-6.45467886421299	-5.44797674946277	-1.07549477688751	-9.14274605138787	-3.83110066255506	-3.59734915598234
HLX	-5.58394740003599	-7.79398555349234	-9.20887926392863	1.75974618253499	14.6297509908284	-5.17911707211163	-6.88079275238154	4.59505442407126	5.2643013336846	-8.33461850710637	-6.94472324965538	-8.86421190767472	-7.24971853050727	-7.61977663454912	-0.716015335254161	-4.67430390158092	-4.10724390246734	2.73048238102812	-2.0945082440519	12.2564785293012	-7.33406410436131	-7.14691081906694	-7.07385725506643	-3.65699483755855	-8.45908534294036	-6.84133362222983	-8.50103002695485	-9.08851571740898	5.52166076158419	-5.06729230694113	1.94030027991579	1.39491943131521	8.85932265293824	-2.10167671967467	5.96469201231224	3.09073967060605	11.5921039656521	-6.20565426107185	-4.31926498049689	-7.43926550384402	13.8458265197492	-3.73443895341813	-8.67797823852385	-4.88671897366027	-5.3909060138016	-3.47095607203299	5.78598440745907	-4.3936481631616
TRIM69	3.65717252425068	-2.19877612653648	-9.01902840810771	8.33711092324473	0.968480557051747	3.0245770930631	-2.48522467714307	-0.510762515542389	6.16625005109663	-9.93196080536892	-3.47544351841456	-10.8582398636235	-8.37125528732112	-10.3050331449236	-5.55005891000232	-4.65226492940534	-6.59862332017871	5.27768395324549	2.459353102016	13.4464258333184	-3.87193872226139	0.352897592624473	-8.34201034124118	-2.12529905408998	-7.68448740885715	-8.46732520185453	-4.64791163337344	-5.0436232047017	-0.86572549366392	-0.659843536867326	1.32805655643711	-2.54175034860744	3.35831497972043	-7.69156709461811	4.64206053426976	8.31800005660793	4.12718775252798	-9.10970487388602	1.76076443132597	-7.9904542725617	4.0106239916746	0.272331497122632	-8.91311402295901	-6.71129300194641	-6.5969721123749	-6.8124556628716	2.76155184952556	-2.35555790802907
FGFR3	1.14291470072924	0.135863431222099	-10.8345037230463	5.22902961336429	-3.94089876188641	-2.51854163465377	-7.27342869818923	0.763115965619699	8.08576299396682	-9.88576979120766	-2.74675020296758	-6.6164312522707	-8.95465812678568	-5.87786482477958	-5.52391543344554	-4.90163448750773	-4.20368694070761	4.45543061773926	-3.36402683744149	-4.89241322674432	-0.435553459211118	2.05525386338732	-5.82299946359668	-3.46101429852921	-4.19488942819078	-6.51503966141958	-1.90673937692275	-3.94998624767165	6.12393357965472	-0.817746388893591	2.06276297838659	0.890138837065773	-1.63345875222762	-3.38023659074424	1.72336153890142	5.34627698377463	10.2578366056631	-5.89064567374968	-3.23334215076749	-3.51449315240305	4.91405337828349	0.752463002751675	-10.3473491858704	-7.24102293171498	-7.46356779008748	-3.1006496428147	2.62635244582499	-2.2924757010318
NAP1L5	-8.44350191789259	-5.4057897463738	-8.56677867726746	-2.42775950679417	1.55162651662742	-4.74382269734944	-1.27963746713835	-0.138701934400521	6.75148808015024	-8.06569501358917	-4.70208230044304	-10.3047488190799	-11.0387871493751	-7.11037644905717	-5.71095609733402	-5.90809569722815	-3.2689056497509	2.74275950848268	-2.03487697473382	14.5488891044274	-6.44830256289781	5.32386952820263	-5.42229138240128	-5.97765680223775	-5.35533020191512	-6.68906626219765	-6.12702872047432	-0.678385157505193	3.55302542356542	-0.148281702322588	5.92517620113931	-0.918126060338327	5.84769551644649	-6.49153117062238	3.34666822696715	12.4680968704411	-0.585930498467111	0.836529321865811	-1.69609542303821	-7.16867130918374	5.92074887196867	-9.49795934216657	-12.3309801400328	-4.29338636133432	-6.87197185587427	-4.00561030228171	12.8339763548446	-2.34836977687226
AIM1	7.72571611407827	-0.129991487851431	-12.6411438051586	2.19055964211485	4.67496399636213	-10.1745745403648	-4.15006415399888	3.56251121827449	9.26119634669615	-8.03035372009339	-9.61772126013766	-11.5693969190384	-8.75589788357828	-6.49859594679053	-6.4244862998362	-6.25157870100573	-1.69334769533472	5.59188406663614	3.0039607344607	2.87942566272688	-1.97091513895916	3.60086385318871	-7.20566394196441	-5.94812039455517	-10.4826085393327	-8.48531103464438	-6.99268642886862	-1.30397443895049	0.794367380512158	-1.0615375546642	0.728723811800823	-6.11297854070314	5.27410062346535	-8.23406874550296	3.61784065803784	10.6638323450059	8.88535692654203	-2.37436447184831	-2.15837620869079	-7.90153558643273	11.953263563892	-3.12374380263924	-7.67167181801124	-7.44423949545513	-3.49256354024901	-4.10177677794945	1.54201448040051	-4.66396449565412
MARS2	1.32126894471859	1.23043834550371	-9.15993130968046	-3.70070686469096	9.12911808318916	-4.89699992502392	-5.1982270203484	-1.23717512362516	1.09465835962431	-8.86828230152039	-4.24987100709321	-8.44056686983282	-10.107343043026	-5.7750587246382	-4.17024464443803	-5.44360517466646	-3.58335355527683	0.626125269457457	-3.85691615229961	19.1769412718129	-5.92025914037597	-1.0259983716659	-7.83571967895189	-1.98981969065646	-4.435423011463	-8.16624112684373	-6.03288586615836	-5.21932285313501	-1.88384022941516	-1.51224454049099	8.26173495963799	-4.39191130418652	7.53568379203952	-6.54048745695404	0.0601549757423623	7.83719413985033	6.00106087421513	-0.827091448006893	-3.26787886689564	-4.5039574767571	15.2164989766043	-6.80619534539981	-7.61875555333248	-6.17487066642111	-2.44492054527652	-4.8498111167589	-4.795219125322	-3.49332250894706
RAD51AP1	-1.71290314611493	0.937281974227902	-5.99905550001877	6.65111971680796	11.8335825346258	-9.09155325388638	-10.3740595265454	5.26588260634192	3.5075995801028	-11.3120768792462	-10.4819430220093	-6.15747107958575	-6.43550710457734	-8.28263755392074	-8.65202557920616	-5.56858551138189	-2.90540228964956	8.6009979920279	12.0703472795041	6.86312123320722	-2.77945390592663	5.22901946839676	-9.73589177929592	-10.6914205123784	-5.17020722307549	-9.9509693598844	-6.74074285822674	-4.48452521373299	4.32285998990467	-2.12996947606788	5.44968203821717	-5.30166172687377	5.34677914825251	-7.44629445341107	2.98005872828404	2.375368495179	4.78163600867123	-2.24681101903281	-3.49304785834273	-7.01034906100658	3.6476948951648	-0.471424211559816	-11.0583244471155	-2.71732957333579	-7.23809991098141	1.12968277602774	4.16329636822004	-10.6027160149485
MEX3C	0.201527082751767	-3.86163650415555	-9.51085207377251	4.9163627735721	2.46516888508594	-1.7836562982538	-7.74492132275827	-0.494195899346488	3.79894675849761	-4.32631840940081	-6.23780660945614	-4.28147966493727	-11.6495808260322	-3.1403510496221	-7.68825978394143	-4.63152438818656	-7.1194207971074	5.4043551015407	1.72597952888033	13.9751831943751	-6.9862410190974	-3.32170525457937	-5.60110330859847	-5.09666890756466	-8.32697974493648	-5.42598776879263	-5.82828499259984	-6.45495168509307	6.6852386949919	-0.464205491750651	4.67054737872665	5.19752260625072	3.00558782009796	-3.20370890200428	-1.95483928685224	12.2164210599111	7.85068685663238	-6.61328111540147	-8.94318122204953	-5.38778743408418	8.06090232480696	-6.46360672628675	-10.1367587046267	0.940728835837405	-4.31883853320589	-6.03471745747333	-0.633082163196073	-8.57953301921382
AUTS2	7.3593049917401	1.00948053112434	-12.9184710357805	9.03966524418977	7.43508421308963	-7.34840201797704	-4.81281149541421	5.14524109487328	5.72474440932537	-6.95832729510156	-8.76335213555095	-14.6817265344619	-10.7265271618503	-9.52186957035256	-5.25535643543787	-6.46778779775054	-5.22585191523204	14.3624049643863	-0.492591215735942	2.42643323229459	-3.12155229094372	-2.42719787585143	-8.44773530252704	-4.62422321907309	-15.532554324589	-6.81265146231465	-8.30928087165204	-2.25952710588905	0.404281089677784	-0.858301417925295	4.08146413235482	2.81776632339982	4.42001998928471	-11.1799861303094	5.78410170471449	15.2833460123881	13.0243198066102	-5.64874940008082	-4.12363844645066	-9.91102834060063	14.0556223709254	-7.58120955863364	-5.24188331636153	-6.46442492341063	-7.10627826867411	-8.21711819921084	-1.14780925265011	-1.46693022761986
BBOX1	-0.118604677637608	-3.42791713135415	-7.02029232408548	2.87288207149038	9.8376244669112	-3.00791199768896	-9.25542074709893	-5.27305938165189	4.53417975079262	-8.5373789677426	-2.16635966221975	-7.52897675033313	-7.02913429487954	-10.284439077034	-9.90132748655237	-8.03162060994704	-3.94712747531192	9.64488179897051	9.5408309693909	-2.73600964627161	-9.70121820043429	5.69151323894788	-6.20761687122321	-7.91006624881639	-3.48407710706729	-5.94914034920305	-5.30001278914381	-10.0433395950136	0.829406660761395	0.0721872192049489	1.43929375497718	-0.674340836850764	2.3471324126418	-3.52759005471193	3.7115490826857	6.52365962973671	3.35402584499527	-2.34273387334506	-4.19883777192927	-5.30290543023188	8.67617350271006	-1.8151722901475	-12.1328002822817	-3.83408468965825	-8.21024509271485	-5.67583405426288	13.0597730479248	0.778296078084516
HNRNPD	-0.997019078751206	-8.70452397063602	-0.973787759194609	11.8184311125259	16.7029773043419	-1.46933307184835	-7.43220847719811	4.47757565980061	7.85618497769802	-10.1354859664204	-4.12413818793474	-7.02440617536184	-8.57960670035288	-7.78896587589001	-9.8468917318929	-5.77314738567275	-8.31363055576112	-1.7753039242821	-0.603653500372133	18.639885533615	-8.76308650021936	1.60102030711758	-1.99284080477196	-9.07432282315202	-8.92024709956252	-2.0025850011629	1.75296669955274	-7.59554339760643	4.96287782105697	0.869651282522064	3.96283876139589	-2.79985499038657	-9.00656547343623	-5.55116593695581	-4.41213754219635	7.32128621158713	7.19734464840063	-3.24961929459792	-0.490628070582753	-5.64747248725362	2.92843769960454	-3.38992412926962	-11.7316785122349	-6.67304041511557	-4.04816135173891	-3.81892991123861	-4.71298128474399	-4.3805686850772
TNFAIP3	-8.2863756853196	-4.06538664129856	-12.3887682399496	9.35046089506534	6.88319022907028	-5.68969151772291	-6.23636646552534	-0.701122046498392	12.2832161802226	-8.66844293327691	-0.773332006440013	-3.1003378105958	-14.0969678646018	-5.0610209910291	0.165557077496342	-3.48462502067115	-6.48132630234894	-4.54497002153502	2.24069036736946	18.6843460777263	-6.15878226135246	-0.104067656432287	-5.36879946185895	-5.88577629366139	-11.7281897413635	-9.22389253435413	-3.66019230245852	-6.07770493977832	12.3691953854123	-3.45808420862557	-5.77605619728711	-6.48906243998165	7.91192478721728	-6.69416529273462	1.99170726286675	10.1135216315555	16.9885550593696	-2.70869100388574	-5.43109154532272	-5.6088618920516	6.39222329176692	-4.82092013041763	-7.13683775318741	-5.38237703985607	-4.49877004490111	-7.09565730745572	-6.01630172437083	-4.20824286396874
C11orf96	6.44477095041645	5.6206896103911	-8.90206659328891	7.44738997765874	10.086403360109	-4.8901206046465	-8.07963265794575	-5.78205367009555	6.12665831012747	-11.0317352039251	-5.43304553390982	-1.43830354286446	-8.81757163471674	-6.64812402612681	-7.77779026386025	-5.00060923235871	-5.63968084883696	11.0344292064828	2.00614279250729	-4.1627349087614	2.95020864262863	0.230350486985934	-5.29190997138872	-7.98309951415589	-6.13543382123343	-8.31010844459004	-0.30700508139083	-9.48927926894305	2.56893947496522	-5.22602182317514	6.78060419081138	-1.83611439445509	2.55722869009674	-6.55845565410152	-3.99073338978561	5.5560184744833	17.8338564784694	-7.9619509824235	-3.89126435114374	-5.69440247526777	10.7825572290754	-7.22821058098788	-12.961658883616	0.394461689413419	-6.03649361318996	-7.20655650060514	-2.47667250551683	-8.19270616895206
SLC28A1	5.56302792971334	-5.51994147295453	-8.43130014582214	8.88652883798612	21.8454191595734	-6.29560542217719	-3.46444300980185	-2.95646114880014	8.0322166297999	-9.01760936098945	-7.27112152312819	-4.64607261539699	-10.4790750406814	-7.73348223269632	-3.95825157255663	-6.75563621384969	-4.42859165991547	12.2427211979011	10.7910571372575	10.9225867473507	-6.61464713265088	0.265562548245716	-6.0655584308247	-5.30291090835863	-5.11899845951237	-5.92431833164476	-4.37363854268667	-6.22428969233621	-1.59604931851475	-4.13779484601334	-6.63629262477256	-4.40723618781171	-9.05492803148117	-5.2144907789363	5.11678424473326	5.67608445568447	3.50773401385155	-8.95676908487201	-6.02235050148394	-5.66597949632083	6.69757708009507	-3.66663077709013	-11.8636052915984	-2.68909346180869	-7.24401015191384	-6.78493398793489	2.67688415540584	-0.215686124174098
DNAJB1	22.6985584135733	-2.57053581929193	-14.659071409425	11.6521659087565	7.33340513240194	-6.0813387163927	-5.93571375264901	8.2909493855204	-4.09279621204924	-7.9742526240434	-1.7281203524346	-16.1064493027237	-14.2108032165823	-7.87628700023149	-3.70157896469826	-8.01224812855555	-8.98901323620235	10.7583177824187	5.66785335515825	11.9833817901882	-9.18291361783632	6.8965163017864	-11.6868760744674	-6.43874795258155	-11.5061268068627	-10.5802573013401	-11.5539409263909	-6.59855033186575	-1.86148118088733	-1.63392898460675	0.84106464519094	-2.95893449838864	-3.14534191291542	-10.9910631879621	20.7639123235784	5.18251477114746	15.5708116890281	1.68040159531441	-2.13454167911693	-9.31676644216289	20.6891103864618	-4.12431395640864	-5.6747845434755	-9.73568678295116	-4.20056795994475	-14.3996353949335	-6.60704300247109	-6.6730550420552
HYLS1	1.55567684311126	-3.24055985220056	-11.6834224193816	3.23375705045237	9.75981776958912	-6.84464261959719	-2.31818943631849	-0.332222362247574	1.53873924028085	-7.85676429402335	-8.97126804613929	-10.6036032553355	-12.0499310927393	-7.15094633265312	-3.77607250844366	-8.05496838998907	-1.88153052440714	-2.02036622938623	-0.229028642737674	14.0587931626032	-5.66839466873543	5.73061810562173	-9.16464001178231	-2.03584652653422	-8.88893002235832	-6.01663545866064	-3.7274990879916	-6.65062528314692	2.16891429132688	0.79367216538858	1.06828142479413	0.348193992174238	4.0092237958788	-5.55915801446485	4.58698968365446	5.90763533023906	5.70060430378656	-2.12611586408154	-3.85358934271303	-9.78616725872828	12.6342903297082	-8.47388088965558	-6.62188385795837	-4.03847222906239	-5.46618770880071	-8.24408299395473	10.2551745292613	-2.98873690156075
PIPOX	10.1744543369233	-5.75519416460516	-13.4549905332	9.93890383109533	13.8669108936991	-5.52858332447904	-5.9566819409129	0.30276857193687	11.6316825961869	-10.4107379955416	-8.97254158458129	-7.36600939060049	-10.7674503011385	-11.249036256123	-10.3372563269663	-7.84721040512746	-6.0252747843161	15.8567869777994	14.1339788009975	10.4208338307317	-9.92167414200745	2.90616930029183	-11.1178637469261	-3.39338415712651	-8.73505098700027	-11.1642647394043	-10.8056698651572	-1.56979790426026	-5.69056150506062	-2.57783247233931	1.14438110170289	4.19141437144774	4.75114418278917	-7.14391172190532	7.0569337373706	11.0171983635409	9.55503471654212	-5.85697555447071	-5.14669356358157	-9.70129881180143	14.0768480543838	-6.78698079274563	-9.04421887448036	-9.48203611775239	-9.72144674954997	-8.4198848872777	-2.2784682901604	-1.97856483074815
DSG2	-1.95488137616148	5.7176871812563	-11.4011367586476	-4.56891630416644	-2.73042216743946	-6.04948458664108	-4.47506195883026	-6.05355535967539	0.733749499108058	-5.77641477500442	-5.15508435083946	-9.65516711910195	-10.880474107516	1.35088558228663	-5.80922792242118	-4.18913171159798	-4.6979425479386	-0.815707834298886	-2.50232559970844	4.82547864254377	-4.26688270820001	-4.97647760082124	-4.08886716480907	-1.58149764219542	-8.23415847496896	2.84603122148425	-2.96139670626539	-4.39232242128642	-1.80929238842799	6.06011369366726	13.3240990257702	8.65618637035982	-2.73878560971847	-7.32007613198915	-2.79967658136014	-5.15205978578046	13.7914043165092	-3.33468733386071	-9.62129792329292	-0.193154115483948	2.52884543423631	-9.29103354783842	-1.22276441708851	-3.08197437706901	4.23711271879454	-5.16088588105117	4.58567617244909	-2.92306191814769
SERPINA4	2.04651374559159	0.841621010979669	-12.1017959369014	4.44991723695556	8.9989041757924	-7.15333918944207	-4.54374595777166	-2.02772382431903	6.59693250204518	-7.50628099195101	-6.24337653449741	-12.2492457918022	-10.6687143593344	-6.44197116761247	1.57636640293721	-2.73307753433609	0.284756461328	5.50029484742236	7.58358332795143	5.07000416439802	-4.01878605129877	2.75794103077711	-8.91018442640351	-6.57329279346174	-10.8192290507394	-6.69542320035452	-8.33787431800662	-4.03882023945679	-3.3871591898177	-4.6287592169955	-7.16081839578408	4.77713076539342	2.06567407189609	-5.97012575493125	3.92818886955827	6.97958626134037	-0.0396498452096434	1.85558392074268	-3.93542619534513	-4.66045557487477	3.57790130409743	-2.08870773099977	-5.21362517826641	-7.69849217507432	-6.78929204842345	-5.04838342561545	3.50776705246419	1.86784538448877
RHPN2	5.53765466520407	2.53835301460441	-12.1280627912262	2.79277992986648	6.80690300129341	-6.11314189290148	-5.82611045917879	-7.19213224326213	5.55048426392562	-4.96068506489949	-5.57897099271678	-6.86657199356793	-12.2980900723734	-6.50935805620694	-6.60143831168015	-6.85324681804026	-5.41477538354762	3.1413553688635	1.86554060243336	7.38098809660312	-5.51939281622419	3.69048364515028	-8.40797924349032	-6.87023890238348	-9.09882248568524	-7.32102617330538	-7.74410713239526	-5.9641085922775	0.233405880864646	-1.45313614374941	4.22024242562217	-4.08283100112804	7.55679476873124	-4.79953425404266	4.57356239054454	12.3977996034252	4.37383097525809	2.74150656875914	-1.44783689563698	-9.68763231027751	11.7540120223138	-9.41015042311418	-8.46215188704476	-3.31994278763712	-2.72574191552281	-8.02886667033394	6.62487798646497	-6.54478215495489
SAMD5	-2.07931781566688	6.25790615687862	-8.17802917096754	9.37360531291537	-4.81753126183339	-4.69836483742215	-9.27644302329419	0.460182396668106	-2.08348511857827	-9.28075117738981	-8.91044421484574	0.60037266310251	-8.03689935203044	-2.47932600593369	-5.05862046215463	-5.49676292541149	5.05684225188964	-4.35161530208646	-0.943161417705118	-1.81584525432674	7.25076825303908	5.06284388724555	-6.87168618774624	-4.85236482780876	-10.0151506292816	-0.40571164531441	-4.25354930558495	-8.66907924605273	1.55197581818615	2.45351989636709	0.53166585192997	3.33557107766927	4.70707192524299	-5.24123911140974	-3.29499214715212	6.90196644180613	-2.23893147457085	5.53114313141019	-4.48493805848662	-6.15400647985084	-3.25042529189447	-3.0970110468086	-7.03167532872653	-2.8870345817893	-0.65682802604741	-4.19721047640002	-3.91414565664336	-4.46844342453208
HIST1H2BC	-14.0650302103295	-0.832875843498103	-9.34205576418236	-0.248204738507173	24.1345730969961	-1.47306609397128	-3.4150360155643	-5.32608220007149	4.51025549124028	-10.8380747666381	4.43142223610894	-7.14887058603989	-6.6829880003352	-12.0148471924094	-8.1163604978346	-1.01601604881158	-5.62017398054192	3.14513029631293	16.9668123308962	6.51950814061514	-12.7870957836994	7.31244565009321	-7.18738660246204	-5.94060048324764	-7.62782933716699	-11.4818015146736	-6.21240315522681	-3.27460274774483	5.87773949404081	0.615857708365782	3.8270748728181	-5.30030846141724	2.5698130529272	-9.06066253686424	2.81078482946233	-5.37540954622714	-2.05936558388358	1.21448887527975	2.02439817818751	-5.29138284972507	3.74101307356051	0.388821053562364	-14.8045797098051	-8.40609220550388	-8.87116511161738	0.341809908783137	10.521208895097	-5.59057335475909
ECT2	10.281503922709	-0.283723071299564	-13.0289731185239	2.29903760247066	8.16303927545935	-11.642888226106	-5.075074998673	4.17793826206971	4.67355809172383	-3.42181692158601	-5.03555836911167	-11.3077583236038	-12.2061259191611	-4.84261898851492	-7.06453437448259	-4.79422246735227	-7.96797831871903	11.9533607054007	10.2337699573484	-3.90364798013916	-5.13764971631264	6.2370202819711	-10.1135839110853	-2.77094208713088	-14.9123001689782	-7.53949718634365	-10.6770288223018	-10.2768441672021	1.23395501796111	1.99542508965495	4.09981277763836	-1.32364347729213	1.17288365384517	-7.6390676341818	6.50595873072073	10.5895683883942	-1.44554312725396	1.25743288841523	1.99978654321509	-4.91369281379739	1.95169345574048	-10.0106341201084	-4.99978190699392	-0.709049870710496	-0.632001169615835	-5.65485768542484	0.202967631373497	-4.18025255572803
INSR	2.77855817876674	5.94731399273629	-7.08673265002132	-1.92531435977558	3.88086486493041	-9.38111397160866	3.02138239382574	2.92232952170366	2.1216160171571	-9.37110894727693	-7.12935773110776	-10.9427696512387	-11.7860920320896	-6.99218197262517	-6.27730577735871	-5.63806721435458	-5.38598071194735	0.806586723218855	4.20035813992584	1.13895922828587	-0.304246417714458	5.08162055642736	-9.53160004622472	-7.03766470887408	-10.4777945798917	-5.88338274701065	-4.86559649069992	-6.05115052026537	-4.08145496990956	7.93854443748372	9.01325075235256	0.492234979335811	6.68722506167262	-11.7848538702291	9.79070220079127	1.27251341401246	9.50509669673637	2.48734688540915	0.617287450816539	-7.87036591062018	-3.52037819175618	-6.26452507687711	-5.86209996839133	-5.77509223533257	-0.555084661594714	-5.78830793461738	0.0955762533047171	-6.8496962384291
PANK1	4.73919842971745	-4.92238509650359	-9.90016258877735	1.32937490901771	0.941144550385363	-4.16230486674513	-3.35653454475682	0.0598443929635426	5.12440295589226	-5.80383237313052	-2.50290134375764	-11.2355005262345	-7.13676592048621	-5.04328906453467	-7.32845923526677	-4.00241023295476	-3.004647756645	1.35331054414564	-0.527028597866853	9.06032348304283	-4.15035098509277	-3.21795648599616	-6.91491921494023	-9.07995426191468	-7.50495707082881	-6.20936779446624	-6.67642149672888	0.223483517482078	-4.92299280255384	-4.03467377990726	-7.97068056596714	3.44199732878547	-3.64459716385178	-5.18606804654182	1.7798173516906	12.7335185357567	13.0527081750879	-2.80535645286811	-1.82169338856773	-5.24715902198886	11.3934832967692	-2.51171559639794	-7.90300748023591	2.95728332730992	-5.69529070714021	-4.44577905084664	-3.10845138971725	-0.905532657534748
DDC	5.04049060147998	3.95644234045623	-10.884941138702	5.93117225363615	14.1974910019661	-6.64401998361204	-7.22628089645265	-4.90134745766666	7.25844204944383	-9.96094116608439	-4.72740590006929	-10.1470742874929	-12.1154966007829	-10.2823085481188	-6.26547093814871	-7.1814057609151	-2.65463099941999	7.25823964895547	12.5221051841717	5.91404614286392	-8.67520837589254	8.01453134822649	-10.0095558164739	-7.54981667236609	-11.5042706845991	-5.55722334617619	-10.3527889479718	-3.72902317662048	2.21137931217382	2.74138168632887	2.81783495163688	-0.169943383816127	6.41881086753358	-5.76893243769921	3.50925283174893	7.74579168309282	0.704200712890671	-0.339072809899641	-3.02408229168664	-9.78250225153202	9.76887963748878	-7.02733736015082	-6.69287244918889	-8.57722425438432	-6.65806576473298	-4.45795402804345	-1.50756052121227	-7.08650885052196
TNFSF11	4.83560449175682	-4.77200468593961	-9.51003887760834	-5.66773694421023	16.4977411510806	-7.34663423975626	-9.72349734092676	-0.791823036943985	1.74176043553867	-5.53583393017432	1.78605553859014	-7.64643486996513	-8.51345723852423	-3.447128761601	-6.33381009063439	-7.88300979062561	-1.26440484640326	3.43442130649494	-0.341307301463525	11.1426400080162	-7.66802684891547	-2.4244673124532	-5.09750138345975	-5.76110307462461	-7.40906525793278	-3.10103959080239	-1.92249235408574	-4.5467224338064	9.43926551829081	-3.72593101888341	-6.40237532345533	3.83434777982473	-1.10312572665881	-1.07577029800615	-0.691400043865908	-3.53668381656988	5.35636549791793	-6.27867464033162	-5.37719649759823	-1.41693869803178	7.75465100476615	-6.17136553740556	-10.7972232845803	-1.84500893090931	-5.92775075691524	-6.37844872353813	11.6787474686209	-5.75788641112964
B3GNT5	4.7319406967374	2.62126881298003	-9.65014063917818	2.16524193193802	8.95742235006281	-6.41217672579696	-7.48707686221444	-3.94488170201469	-1.21463041686083	-6.77838700209565	-3.5560957429467	-4.10743270318789	-12.0004415280913	-3.44221459042103	-7.16160645762352	-5.05096047231759	-2.13356098379275	-5.44587994258763	-1.26334080569097	7.51310605498558	-3.93294297764505	-1.43632285956868	-5.93055878133993	-7.11587117153331	-8.17633307996334	-5.36411072102345	-2.84494474096705	-3.03861573291714	7.89209938946039	-3.72760430504873	1.55946612587575	2.56977883160864	4.95230056783349	-4.11767646758759	-8.11116181863009	7.79870544783688	1.10616468451737	0.695242510864363	-2.3990107290512	-5.05511331070819	18.0887807828768	-1.19652060429881	-8.80100657805753	-1.49648256901829	-5.60493044684663	-5.71453952620528	-2.98875204497646	-9.78279382082028
EIF4B	-2.89038364204792	-1.9432218971846	-0.472076128804989	-4.26553360837847	-9.30830368720097	-2.26884392271102	0.726043209462635	-5.24240608766964	-6.58412223029986	-2.41759842119425	-5.751415115906	-1.97560657156416	5.55903400439555	-1.1782029694021	-4.2654110714678	-0.475452152296549	10.2149266540727	-4.25849999073089	-7.9596095873213	4.67504376007162	-5.25646830665445	0.630892657823402	1.6671189493478	-4.90912335616157	-7.89533581570324	-3.37159456399237	-4.52593794601485	-3.78994138365727	-6.31132004330333	-0.509659843434505	-4.92435279861565	2.44994243534057	1.20138534144498	-4.12931472665819	-7.68389698278754	-2.70377915499689	-7.23622028701097	-3.68357363821422	8.21708127726407	-1.93925124845561	-3.13024660167791	-4.84750074254165	2.00659259219632	-1.58330262502028	0.706866050265509	-2.31371649826384	-0.998370912547347	-0.941452338147398
DUSP1	0.919465593792296	-6.80277344641869	-13.6025279090345	-0.913472630122037	11.5151979971504	-6.36879648057705	-6.74509014684652	-4.37830926030212	8.92547582777362	-6.02069710734267	-3.0718328255006	-10.9904692320003	-10.7296708334298	-4.17056007777528	-4.86682497918546	-9.38262789738746	-1.64854926407183	2.29927006475149	11.6859253690582	12.6230693349984	-5.2817929229811	0.555561523871882	-9.00730315761072	-3.50359425725456	-13.6109628161782	-8.01551698925923	-11.4581427749803	-7.33616466297292	9.97723678769538	-4.88627214806376	2.1874461083581	-9.77180516391357	-2.64620868925945	-4.88236405167966	6.93265204219356	5.48856861227068	10.464913227438	-5.22549413020304	0.36221064821058	-7.29407339671311	8.80848396404189	-4.96132821782662	-3.52746063633483	-5.56755315676709	2.77937491937181	-12.1633201909271	12.4072821151044	-5.17492466544838
MEGF9	0.650400731396008	7.99949355812761	-11.046024397788	-0.109695189494291	1.57325350360072	-5.78596993545757	4.96395074843986	2.40718812773326	0.254967179052572	-10.4716452539525	-0.47125935297019	-15.3758243819268	-11.7026675849004	-9.01258533580068	-1.40484321809106	-5.1609445439847	-2.93422424526007	-3.52427303921128	5.48894398043919	-6.57920941243827	1.7540887649531	7.44817339357527	-12.3797707683611	-4.66493488737934	-11.1713694599255	-8.1987634779617	-7.99193988124672	-5.53397620117564	6.05496888131366	0.708694742592762	2.29001477202812	-4.73743237569467	8.0420296271364	-8.74976033971398	6.16123558522725	5.81539798085972	12.8065272223894	4.25299609963449	2.40610514217574	-9.007771352027	0.721691070723141	-12.3737481006747	-2.87326617329771	-9.10350915249129	-7.59077219396498	-4.50498558161287	4.22517006889663	0.20909419887672
HECA	-0.588740863075243	3.60916920279479	-10.9633286657165	8.01031903863532	4.77277612421568	-6.01709107710994	-3.17432996081081	3.01485907677185	0.223795470330746	-8.86988506857801	-4.1775785581055	-8.19580955677959	-13.3645412874508	-6.47680633778428	-4.5540345492877	-8.8974485352944	-3.47125718353785	8.3074127758162	-7.01902232620145	9.44291576734749	-2.17299339433724	-1.05108257236043	-7.32192231921298	-3.876905621944	-9.14681477591946	-5.65158599027887	-4.92940079981828	-7.0748729810172	-2.3136321355573	-1.21861356976931	9.55193759652426	-4.85318724433024	8.34513898048536	-6.82077631056464	6.86843104947681	10.3881710672377	-1.68072393510603	-2.95473897667001	-1.22582224213162	-6.47846431038562	9.66799456944747	-5.16865669243037	-9.74898856360517	-2.653244210384	-5.5934988709546	-8.95801042450072	4.49919045653559	-6.35982700256795
LMNB1	0.515616036613277	-1.41777761313919	-6.3658620746842	3.60924410993674	9.07146536740604	-0.644789056324752	-12.2391946570957	5.79513380522257	3.82943993282337	-14.0629280660799	-5.87564709184668	-3.43354072967959	-8.12760117409406	-7.09089752483465	-7.78744732011888	-8.21214799724788	-0.478232435943976	2.33869409048207	11.6806273074297	1.69900640839327	-0.173298191630751	4.94893868601466	-7.66770663836077	-9.80003350482659	-2.06071126362471	-7.0728710753827	-7.41345750028869	-7.42876831831117	3.28906173463834	0.454526275464982	6.05536485401011	3.51191754113245e-05	2.56826889631818	-8.5653137282075	2.06876526596143	0.372570168243156	4.83712631643519	-2.6456172089331	1.40009666549459	-4.75762417977714	0.90664909604291	-8.84318616721156	-9.54041412357055	-5.99065364726284	-9.71347598177846	2.42086461864819	-2.4418637952805	-4.35665789980864
TMEM135	-3.65623619449029	3.2359864615485	-7.99566481528256	6.32611426849571	-1.95804675925678	-6.85247509343973	2.74378627018889	-5.34204154607327	3.50044928725082	-5.95444311767714	-2.44057155311184	-8.07495088556157	-2.86500333747197	-2.94936703049163	-4.28478664622245	-9.43726574909349	-3.66178026875992	2.08459832240871	-5.34465831099415	-3.34519306173353	-3.51100304253152	-2.13128229548672	-7.73113727454866	-4.06221300577389	-5.15916378423082	-9.35190125194322	-2.52041391585248	5.89765072869581	-2.9707550375041	-1.27300512490439	-2.38499854525566	-1.00648704623092	-1.98706039189445	-6.4413619336189	-5.81981889926244	-3.6436146214946	2.43642958756924	-2.42471258397025	3.9929214174308	-9.97907327120653	6.3730377188249	3.36703567483749	-4.16621966708174	-1.86176857797287	-4.96218307666135	-8.2375062619602	11.9970724897685	7.48643299836747
C12orf39	-7.43050299640353	2.11690441363048	-7.05312670829093	4.10615947029783	-0.790744446105609	-4.80420539750012	-8.64930836685186	-1.43836590561741	3.85969506325457	-3.52186764807783	0.535472904933677	-5.16232515935241	-6.32693578815606	-6.14145678317602	-5.10094230746955	-5.74174536124286	-4.77783872547849	4.75519166027128	-0.523255233824214	5.10231505556042	-6.45000430638308	-5.07762891019445	-3.5904336676636	-6.79972974380603	-11.0097591557484	-7.65547815216788	-3.45662435899512	-5.76532543177484	7.00586492375501	-4.47678928557536	0.245655139687578	-1.87406755220595	2.80299052246843	-3.0936844959086	2.45751482522056	1.57359141034847	-3.96988865127934	2.85670875171687	-3.08184955944219	-5.86094305564747	6.64909277067789	-0.742018017994718	-9.18138368835502	5.24265203073445	-6.6560133619136	-4.678762543947	5.47432719239245	-0.43058223532689
LYSMD3	-1.20844323534908	-0.652132981609768	-15.0306956079829	2.40805261924581	9.39346992625429	-0.718755201388515	-7.50864415504285	-5.29800346786329	11.3738357588043	-6.80367832776074	1.0322161406231	-9.17576668229699	-12.7666358598846	-6.78320633518401	-4.28488535749368	-8.58486790628602	-7.7286225359737	6.84881733517513	2.9991467591354	13.9011810556664	-4.76481875619434	3.86148666896233	-11.3536709837947	-3.89202530888824	-12.4470973856661	-8.28794392795058	-9.82049528474684	1.2165304702713	8.18941888980835	1.20476664027754	3.15740767190946	1.03115080814651	4.11501061768826	-6.393625360337	7.53610511218223	2.91375585544998	11.1012447759336	-7.80150385724394	-0.226919339462407	-10.5587161352246	1.28538441937851	-7.86982071912599	-7.97001509931402	-3.60804051959393	-4.67084250233853	-11.3504737735277	2.30969807501424	-5.21203677971361
DHFR	0.713099405428569	-2.72020134850566	-10.0122584126687	5.80039511230389	8.72735963926198	-4.73242068161396	-7.54853050273455	5.79397745798597	8.41012437270319	-10.0137579005998	-5.94026850877441	-7.3070287175542	-9.17381445579548	-8.97057389588961	-6.2021078154081	-7.26893765632771	-3.67014128340981	8.62079123472768	6.13081349239501	6.53196816766067	-6.71680304803184	7.23614888587315	-4.90637615059391	-8.74739038904449	-6.96437380531856	-11.5203919668402	-8.63918274528962	-2.9301707547389	2.17007026246604	-0.883844870853544	5.39822454000366	-4.49149031050857	1.76005952468206	-9.38422114459647	6.0320262779368	5.29624839825349	8.33153635135075	-7.2612491224672	-3.58647247132799	-5.53903671032132	6.83412989240143	-2.92413866180885	-15.8909903241116	-3.80720061733431	-1.18450870416471	-1.11169348377186	-0.937796898483247	-9.77620601766842
NDUFS1	0.433668751265609	-4.62807739156818	-5.63648226897421	-0.87500214366311	2.5535201437618	-4.58147898938194	-3.11850145442215	-0.0715511953389676	4.19295408995954	-4.62630852342891	-2.36787561293825	-2.98578908243169	-4.17737293488674	-2.48001228688499	-9.0942395478858	-6.35725171336801	-4.96322810745929	-4.36688338219098	1.41499937630817	6.79223340938728	-7.99026268553351	-6.24615278809439	1.0386835392566	-7.79414029907642	-2.23073854643274	-0.295209448570555	-4.09702033145566	-4.41921459505265	5.37848166905282	2.02980680352555	2.86042986990489	1.14862750178465	5.42690100465558	-6.54571353329562	-0.922489979557128	2.40547206660647	2.29058094176394	-7.10933318519061	-4.93305097150946	-2.62391851400707	1.66011536653874	-7.98714881237016	-6.12047151273166	-2.58097106224977	-2.31134239277099	-1.54378869494694	-2.56478274822665	-8.03306609463597
SLC27A3	1.60858922057532	-0.932199076635346	-10.0168081130804	6.03095031059329	1.42025316094337	-2.24675482014576	0.9738086583687	-4.81665090713573	2.41905262989735	-9.70679876042746	-1.5663286154202	-8.15316624648104	-5.84776316281094	-6.95771970151634	-8.22721352849556	-4.6625326687325	-1.04222303048951	5.82302176531303	-4.50627764289004	3.42412669277158	-3.77728632138927	0.37563343763108	-7.2737048765187	-8.14588048230766	-7.97582444658571	-7.02608059961461	-5.74756703711062	-1.91957238009462	7.44314520976014	-5.47428882469591	-3.59777233787619	-2.1288864473545	-4.21981578367857	-3.76249671473336	0.155344032555561	4.46606454211174	0.465412510688198	-0.437290116677289	3.39745423457843	-1.10163089085876	3.66904816012164	5.53359900910552	-12.5045379613766	-6.53200559995483	-7.10374134268895	1.48376621943335	0.642532883985108	0.842298548284878
EIF2AK4	7.2235782247941	2.15829700708641	-16.3059366554843	2.77883487682698	3.21014013458955	3.81549834402308	0.823619731212233	-8.9032772227108	4.29369508936197	-5.72804089859296	0.879908162077438	-15.8146467285591	-15.6335505752039	-6.92092999172718	-4.95787344647701	-4.43330704897947	-2.03435632170364	11.9279743458513	6.69828128252761	-7.76478940731729	-8.69621413059736	4.08703575511182	-12.1948316721996	0.0994353546230791	-16.050752954568	-10.0868930326226	-8.99074863547414	-8.67084627300051	5.71014476272764	1.02215020283697	4.55573501838936	-6.49262153860392	-1.82821443195898	-7.66161528343705	7.76099011465536	11.8060381595321	13.9201890166774	3.24530439270234	2.57024834323502	-5.27039465616963	7.47276160480803	-6.01450765199522	-7.02327117177827	-2.87580190716148	-5.35268873388763	-7.00666816769497	-1.44308136495775	-9.21035096102399
CLIP1	-9.16061221025138	4.27706125458824	-5.78151600680737	0.152295033215015	-0.0897641366688919	-3.24590237146185	-6.49487903727653	-0.786419374155379	4.96332970942084	-9.60004000216084	-4.34390938568022	-7.43469084774308	-8.11662218136429	-2.69076935558658	-2.81526516199683	-6.6543495703626	-4.06534866149612	0.949229177160918	-4.76999772600421	8.2724840575265	-4.32422329961086	-0.350361137433511	-5.86930367751474	-0.943552811466688	-8.24249795312357	-3.0484678760025	-5.07949536432711	-5.60287737096051	4.21510777286547	6.30851576557124	11.1535110406178	4.14694989392658	0.619947434989898	-4.11778587965436	-1.66204023556467	3.95012002358652	-1.02575077847803	-7.16653983617352	-7.46336758253657	-7.4647033662251	-4.98775817776669	0.420686193996177	-2.44031764967417	-2.09519447745739	-3.79727768169514	-5.79565474984347	0.671571377953567	-0.0895683125362829
RUNDC3B	-2.93194625166275	4.47240809501326	-8.97424879347883	-0.55488514773748	3.92928900412639	-6.40234142119301	-3.68715239796767	-7.00013196180815	-0.512227581958202	-6.52202927507709	-4.23193063558301	-5.52181268965122	-9.50375139091425	-5.36762485963766	-6.61871189695079	-7.45548693003804	-3.12007599221129	6.81378736119756	-2.75409314529894	3.70391977107603	-5.97987900553546	2.67237983708936	-5.11333780399996	-5.42884420183376	-4.68797010219519	-5.04258044361426	-0.0700181328672773	-1.41426180438844	0.729480458256411	-1.83444026912691	8.89510216472322	-0.711337540711162	8.76154017855238	-4.34944746017906	-2.28991156435512	-2.89699529721192	-0.80584819374211	-3.47996499649938	2.55064515959971	-7.02429561861149	-1.30382915564257	0.769613130671431	-9.73349513118963	0.744298592969228	-5.55400710879163	-3.14545807406822	2.51662145635337	-2.47994652005656
SERTAD1	11.2282019930753	-2.37305538026063	-8.67865539857798	5.0799603893487	15.7693475660071	-6.10363809280712	-4.98398741531868	-4.50933403628974	-3.28287079457962	-10.1097425154024	-7.01374696233617	-5.34987838428049	-9.29475510722713	-7.13671489037585	-4.59259130206539	-8.2596333890877	-4.13988020091021	-7.28908836531752	9.75399009296871	13.7065465663235	-3.8280866914344	4.56604329214925	-4.93114860141347	-6.31768254711465	-8.95043317574135	-6.75510139896888	-5.46988906348225	-2.89025916855081	2.21435303044808	-1.85282991641548	-2.79098030852988	3.71641001954727	-5.59345365804039	-3.42385069446747	-2.60435180809304	1.56984482294539	-3.87814498167748	-7.32650437979282	-7.93985857560234	-7.03438607376756	32.4888995001183	-5.90148215404511	-12.1080802781559	-7.06827712273676	-3.70114060372372	-7.25651192273939	5.06046782806316	-2.37668978502531
YPEL5	14.1045050096639	-0.770235076524459	-14.1409272702477	8.23200249883737	-2.40806556442658	-7.5018254819244	-6.56903487561156	2.00738976276959	3.69487814283223	-6.72685909503379	-5.52901696884187	-11.4035740839382	-14.0602829505196	-9.38605388310408	-4.49774770978311	-6.6745781236381	-4.49630812468743	13.3407641407095	-1.30605735216779	7.58631475494203	-5.57878751138051	-4.33605355957661	-9.67496438753261	-6.5422199728328	-8.83302380920026	-8.72407983303711	-3.94961318450192	-7.87754089977393	-3.50889434833207	-2.13152246803853	8.31415874783451	-0.389193692857216	10.5757731621264	-12.0975329075739	3.96990809233492	11.7407747844086	9.35037298457008	-0.344146793958634	-2.37785264936673	-8.24246195394212	10.054587938872	-7.51765167933145	-2.4217266977317	-5.93019183015242	-6.09877161884253	-4.55743617955005	1.59990541329242	-6.5508483421566
FETUB	-3.33739080425994	0.0019295212169208	-5.69744010116198	1.17587811611597	9.68623866781886	-2.01717914628385	-11.5246043208963	-6.80453626793702	-4.08304483092381	-9.52703197854196	-4.15323710824352	-1.91865512844501	-2.21159998568306	-2.99930636125511	-4.93638727384749	-3.18887600020209	-3.59997947822289	2.58438196910445	6.35756961919849	3.64779110355399	-4.13787183085279	0.452169333630092	0.463713786393599	-1.43915611031519	-3.64865024500637	-5.9941878115685	-4.73571200164238	-1.96104175781875	0.622169242628251	-0.357486321669658	-1.03622353254148	-7.20495181799939	2.32687987267069	-5.55569270444593	-1.85479931521544	-5.87713235237649	5.46776392033389	2.23881692197036	1.23582501429157	-4.76228586893926	3.26789659276549	-6.32303012293136	-13.0129034811143	-2.56387513045206	-8.6875464037951	3.17027878390495	-1.61879373537356	-5.39787019026554
TMEM47	6.86187099632496	-3.79000440611032	-12.4843741434476	-4.7487821609958	5.8528017734251	-9.88721299179095	-3.57607192725816	-6.30809793881822	1.07975818488432	-4.90889815571224	1.49366906084004	-9.94751485865	-9.25466464318313	-9.00769991671745	-3.5107483784644	-0.480241927580106	-0.147200511817902	-1.89470807397647	8.97582975160031	10.6983415406028	-2.42449539885019	4.47426542228616	-7.62856070834993	-1.12244654871655	-10.274453779926	-7.52884881978722	-5.68352124619395	-6.89895596604894	-1.91262529217233	-1.05015163039311	-0.981059670214902	4.16232170930417	-1.63530437681377	-4.27528733045028	2.35771834085373	2.91217245466587	6.66072244247482	1.72834222761393	-5.7526146948957	-5.23723204693272	2.48963557583589	-2.53253130290607	-6.21946557710108	-5.74552526414189	-5.86324990077959	-1.26569686000271	-4.12481592816749	-1.27208823912161
RHOF	4.7873619626551	5.61558504229489	-8.81681244437428	7.84211688353852	-1.63754523836681	-7.52008883075715	-8.19718779364653	-1.53212851195605	8.16966912226561	-6.79050075488608	-5.29250166388424	-11.7911652779735	-10.297743460313	-8.85610838390163	-6.90209081294473	-9.15208266902474	-4.63335596056271	6.80109829893952	5.37084277713607	-2.30829600120655	-4.26969308313052	8.37128548336513	-3.04257850427531	-7.24814721284118	-8.63373731411924	-7.53147206438198	-9.04463863173935	-0.0545604629126437	-1.61575275365605	2.94886201857356	-0.0866163830017008	-4.57343834725971	2.47272708116286	-7.52488338242552	1.81100421416397	8.89263931315346	-0.967228440046828	1.40871591971646	1.31394831537496	-9.38355576002469	6.91258596867784	2.73106831991059	-9.45309171679984	-8.90364784900753	-3.74795882990122	-6.5868359280664	-1.61626050351936	1.58184557302845
PSMB4	-4.54910514299378	-3.62727661804505	-1.54559408953341	-4.44257505696272	-3.47356033670661	-5.85061619971287	2.50898715029904	-5.00495481766559	-7.28853692077344	-1.94170524533247	-5.20650352630434	-2.56353859315308	-10.7423981645253	0.768942930914859	-5.88673990099331	-2.99440865098455	8.29270858356718	-6.13416097964934	-4.00496339583874	-3.25154245337213	2.25114319594571	-1.27677137099476	-0.176300292492799	-0.663578597488572	-3.82205758553091	3.37843727648353	-9.93002069858306	3.26542358069329	-6.76755255337592	-0.424523789189347	-1.52286305855713	1.57384380843588	1.83705545473159	-3.85545340797068	-1.46339281502287	-4.19114944883882	-6.63863049044366	3.13635096128819	-3.36717074004661	1.17246880700591	1.22321909847816	-4.43495840796751	-5.45074252520133	6.03441183167986	-1.79731916070935	-2.24787289224118	-5.13385519154103	-4.90799737635754
CYLD	7.9190103475626	1.51240791296956	-13.9402123451131	5.56445539460722	-1.10980567255958	-3.06205325276511	-2.97225358958687	0.982820884987532	5.35661116741635	-6.53554791314804	-5.48585092917856	-11.070585874555	-12.8109494811027	-6.94144096643825	-6.11569231557903	-4.41770151278258	-3.08915257639366	10.6047993681868	0.426820817036649	14.0323825229112	-3.95930475562412	-1.65862277840714	-9.43574015449004	-2.18208507615339	-14.117294171627	-10.4316460358541	-3.75850310069066	-7.04133656465228	-0.641753111429056	-1.48239330319773	7.53547690997023	-0.679736412505713	8.58036663057583	-11.10991991568	0.127428961638902	2.90814285328228	5.59021870567602	2.69711999087678	-4.3826487927592	-6.8946694675761	7.88765332864472	-7.70081046454321	-0.50510859420695	-10.8843966622291	-2.06872926596068	-7.77267433603517	-1.8999680512816	-7.08670459359974
UNK	-6.27290834388677	-3.44297404339608	-9.73880926516359	2.20639230151468	-4.72350381042096	-1.85385134049889	-7.60645898782681	-4.51644556844497	-0.465822352618117	-6.54609632127493	-1.56708966505589	-9.78303938525697	-7.73060130276891	-6.15135899827763	-3.31023627588642	-4.41548930514981	1.72602836988	-3.07771576233943	7.88055410294087	3.05930007171647	-5.08400276536419	-2.14744369211048	-6.23039803630385	-0.793125021514223	-11.2144208326709	-6.11526435140919	-4.3150208931596	-6.52389207154636	1.55598939680112	1.3018937468353	-0.378671212803939	-0.283087382014129	1.59557469010011	-7.84684507524387	1.79649991556096	7.19864958354068	4.49957699022912	-2.17691907620297	-2.3888314188856	-2.95949948263223	-6.45961721244356	-5.6414558039324	-2.74244162721129	2.03801633766905	-1.49160807159652	0.293031024051746	10.1492937516811	-1.08999321822231
THRSP	-9.02331487644772	10.7821313725238	-11.7605633940662	-2.17605428601682	1.93455175999201	-14.5880897589614	-2.18912758990479	-12.4739214384639	-1.65767708184602	-11.5615980080037	8.73718210707507	-10.8736348641672	-8.75253005645325	-9.64884787736355	-14.0908637897151	-6.26096225404316	-1.10849672381347	3.18182369597526	0.310868594804898	-1.924260693295	0.212403122465775	6.27382514210924	-9.33493310133981	-12.4811355093987	-13.335010480767	-12.4120268525653	0.319231409836361	-4.92398586050531	12.1389819284066	14.2902944644832	7.92927578307528	-12.4101254898627	12.853190236215	-3.77491857193944	2.58873165113092	3.60457174158123	10.5422081917333	-4.16515537099515	11.9037839640797	-15.0551762542434	-10.8947270961025	14.1046766979738	-17.731942081103	12.5158939041403	-15.5547803196011	-3.78813117242118	18.326324973595	-10.5092478838791
ZWILCH	-10.7401137187205	3.30374178483217	-8.26501877001372	2.21308958281474	9.16728015685821	-4.83790193241188	-8.65414597030054	2.75790132665501	-1.95598015666387	-9.68972883986525	-4.56425937062388	-5.89944454040551	-5.97437479155932	-2.51178468902727	-3.75895088154019	-3.830819136772	1.6525072456553	-1.00423761033177	13.390947641463	1.51276618899691	-4.37922396210346	3.0097858702354	-5.99200990937084	-6.71129551230951	-5.79965899815079	-6.58804150205174	-5.22356124969481	-7.02095316457723	5.76247566566435	2.88879971035745	4.05637942816505	-5.93120969122971	0.98981425982878	-7.19999607365772	3.50519821075074	1.5136622538004	-6.12873669318405	-3.00436557458694	-0.665339313724132	-6.10067866913453	0.404497993669224	-7.93468671727402	-5.07391039618583	-4.61640331924133	-0.854579907454085	0.140353709601438	-5.56508646928322	-2.04665320861443
H6PD	8.47720905128802	-2.38664458071935	-5.58047329016234	7.50817209888519	1.52500391258398	-2.43494406709585	-2.93859001541903	-7.8442716359406	4.81129215176326	-7.44859474669705	-7.08302141461493	-5.84600120346359	-8.96851269769546	-8.5741085331012	-5.33447843694651	0.410733755476517	-3.42332972152598	7.83573045010841	-0.762738836397704	9.04406934965591	2.48522541583058	2.4379054265134	-3.4917917154596	-4.35926307320234	-11.7131695487673	1.12195156052492	-8.33405233710773	-5.19747972779073	-6.86756946385769	-7.46291661198399	-8.08801238504001	1.28561069800483	-0.495541613371486	-7.20903831139631	-0.679933597832552	8.67884273218456	7.70738569426005	-1.51798362008298	-0.0109816331338344	-8.05829401825396	7.56135327422143	-0.423523175392816	-6.37743963167812	-7.84717043636629	-7.68690066606935	-9.07950437658548	-2.47399722053425	-7.37806397803561
ZNF367	5.98426409985594	4.22486237972063	-14.6797578172661	7.22171203561021	12.7227918888006	-5.93725316702613	-10.519725370185	0.602217787392915	-0.1910603729639	-5.55240395864716	-6.68769460077983	-10.9775565454012	-14.048757679887	-8.53658901343761	-7.31758741906083	1.89234782433238	-6.88923474974921	14.6612407594489	15.5732999927907	8.14087506267905	-4.10047802124441	-6.65971625534242	-10.9291918915479	-9.69245840640594	-17.3729886579389	-10.9749095407156	-9.6844962271337	-10.6941690397103	4.50667715376615	-5.98684778612147	1.5229778342111	-3.84457405898101	-1.17005683800795	-7.59509302299871	5.68591806166738	5.16575725095411	5.68560861022616	-3.7674617318737	-2.74982946325936	-7.44808298955023	21.1822489902113	-10.7788954945009	-3.20966430229999	1.30467142108042	-5.44028621359733	-3.86912622188838	7.84880938901663	-9.24665924192949
SLC39A10	0.691246870155789	-8.37936380596306	-10.5778845368699	12.0078209054583	0.135192428431878	-6.75736099005897	-2.03645229194701	0.93317333520584	-0.00775061651876285	-5.37119940403573	-7.90124667740624	-8.16911130481559	-4.44600244968506	-4.9848720965602	0.986585836479138	-4.97719779641283	-3.8072442116732	10.6525976281708	10.9055098773435	1.86307955841266	-7.23441329598663	-8.90794202597688	-7.95126595659788	-2.18441678166817	-8.69151860648306	-6.35184656761964	-3.40127111152424	-2.34808479504792	0.82530816053295	-3.95822434391066	11.3360082707625	-2.76922713189605	0.379342649261458	-6.09238163822879	5.13031621291522	5.2629589628756	-2.02525398850153	-0.874552527199803	-8.18974668224629	-8.5276127288714	6.93578316670018	-4.7096056951629	-7.52107696525784	-5.71962008355033	-4.7174321937886	-3.41526133910339	-5.76049065315357	-2.18774053018733
RIOK3	10.3185748126596	3.68423738076936	-10.6297149747235	3.10473983014001	-0.280474538416581	-8.05119570834007	-2.34784606573186	3.92009346927283	0.00987000310119157	-6.3823967014125	-9.86225506279403	-8.71463970497619	-11.9271278985355	-6.43183359972598	-6.53118231832619	-4.41704872445054	-3.32227502240191	1.67982792274784	-6.24904359518743	15.5498339222936	-6.04388655931511	3.23816574608035	-9.04300960794789	-6.77573607051613	-12.0833183692472	-8.54016272479977	-8.89412622388915	-7.98643842781043	2.58741583889949	1.63377944135459	6.89727016291582	3.20826586298002	1.88928769922369	-5.74894394567107	7.64889830599739	2.94996143601894	0.906369856451226	4.92262706325383	-1.56745044542072	-8.56534892772953	4.32432733838137	-4.63670211677862	-6.50564301908608	-1.10260689145107	1.24831478644825	-10.5644521734221	-2.80705054277107	-6.73135197718928
HSPB8	7.68009309996335	2.90804370357999	-11.4501050066371	3.52682775688772	-3.05508729779	-3.07045418296924	-4.31732948234052	1.42979579600355	0.658923535890843	-10.6749226662902	-6.87029087608088	-9.9610798755159	-10.4473883309559	-1.51969147698543	-4.89195265851748	-4.8483279140922	-2.71076799705229	-9.32234080452064	-1.87609739604468	7.54421051665627	-2.99094452748522	-5.15352892873649	-8.05270705702887	-1.87196340562911	-9.87491928546304	-7.25527962423183	-8.15824835738388	-7.06027094049937	-1.47271596536314	-2.17222221438531	5.26934361503432	5.36916709241656	6.42076961811389	-2.82983330300446	8.5099632173056	-3.83243368837186	-0.0971237391282145	6.08675541242888	-5.41836336166345	-6.49656354894661	20.2307338257489	-7.1213753186403	-9.75764697394994	-7.30361043921693	-6.4181066530386	-4.81821159056789	7.30955352999009	-3.0739025124505
MSH6	-5.0260351273148	2.62760119713777	-11.9351079198404	2.6080375443151	11.3399122145657	-7.50073514491348	-7.04853723607116	-0.508255282042391	5.38262024551695	-6.92336918565032	-5.74651750788422	-11.5598763955784	-10.2585669455975	-4.7739786658019	-2.44229153189406	-1.06149256506318	-2.1852437067231	3.49738345382373	8.04563717618627	2.36073379502539	-3.53410683980117	4.97771504070415	-8.70934208210824	-4.9936296589358	-14.7504591900402	-7.2486039956158	-7.10681718072205	-5.98024223119905	0.244306764683486	3.6365317039773	1.0361013920374	-2.32657740288037	5.89404249799145	-6.81124472948645	-2.06526550451732	6.24442748721823	5.63751187486642	-1.10049530499255	-0.570293377095794	-7.84590032382413	5.0332009896123	-6.25175448317228	-5.59327305828992	-7.7080420321441	0.448328621854325	-5.1294702132104	-2.26924808179192	-5.66632502425288
NFXL1	-3.01134886234943	-1.67797834556563	-9.31212304712543	3.98189561964003	9.38238724143251	-3.47055772900114	-4.10630956830323	3.18834815866885	-2.3536447417145	-11.1508303155454	-2.61558907184767	-7.44240081262581	-10.2332911849379	-4.87802837726402	-5.74302727779934	-6.9076942899662	-2.49794237623564	5.12142647471063	-4.51092442284791	-0.707270715224944	-3.10646873151555	-2.53760840662487	-5.00443740085872	-5.41521915352094	-6.14873504828345	-4.6356039466862	-5.64958166749148	-2.14486667089558	1.22847339793168	-2.77077873011213	0.58465359018969	-4.01597351255386	-0.809120595443138	-6.2223221240512	2.40634164555825	14.0577416800055	1.06913767320793	-6.99548624325609	0.525751909876318	-6.17039135484279	5.03612963909725	-5.14200317339085	-11.0471862098576	-4.08671966793842	-4.12426136398819	-4.46980842126319	9.21690725811435	1.65007859336224
FAS	-1.49966521632494	0.990239538777232	-11.2311443304619	-2.07177130346783	7.24062714328288	-0.878701451311006	1.39863252841687	-4.03679725056926	-2.41944877851169	-8.31141694003907	-1.10405334340624	-12.5742678582987	-12.4295066475991	-3.90609418864664	-6.69742272189132	-3.94935378520828	2.14394356334823	8.0758277222924	8.70369389845539	2.4174459123361	-4.96530944068573	0.838546580809712	-8.41533613408562	-2.8542549064043	-14.2623533370386	-10.2966425287205	-7.49196143646217	-5.49944353791756	2.96569647831741	-0.560538610413014	-1.47809184021467	-5.5480492578892	-3.88331485517993	-8.5436199318752	2.38788228929552	0.607334640393359	2.85347630831352	0.586552770167479	3.61396131666278	-7.89547795809514	4.60201453314352	-6.64374564602621	-4.43870171065201	-4.09544637655909	-1.47396845809855	-3.22750822198704	11.7572054655618	-2.30480092967189
PPP1R3B	0.0852388604230505	2.75389944139206	-12.17320925635	-2.57978311265335	10.4444402778979	-4.32796047170223	0.709820176021513	-6.52358424780909	8.26320405066789	-7.61215101207948	-9.37709784056844	-10.8145980777692	-12.6943083462924	-6.36758552147754	-4.14130224189395	-4.90636864230262	-2.85472778059834	-0.837686156542654	4.62205348689771	5.04279673335907	-5.32660807762155	1.56164311687678	-5.82208440195406	-4.34325504943826	-9.65106076829646	-6.99138347277867	-2.18342513852223	-6.31640524725978	14.2525418256425	-2.75689169246915	0.835206801540576	-6.36983084178762	8.76366715142587	-8.96211179646766	4.11016042070598	5.78781813037347	2.20753414040105	-0.448090103065999	-0.603500056443616	-6.69681539275121	0.925744435718919	-5.533455957006	-7.8172631246266	-3.87645088898501	-3.55039443252227	-6.06468165691505	-4.36379995557164	-1.39105237209801
LCOR	-1.35854204244666	-0.226221842597921	-11.6915824294959	3.28142976458354	7.77792394343829	-3.33259411011009	-6.7901589243472	-2.66115402637374	-1.98755451386686	-6.56474038295651	-5.88150808103377	-8.07532930818802	-11.2447302039053	-3.12831681850837	-5.7051466834492	-6.57469405660703	-3.38800146250547	12.8009297201959	4.13610327463793	11.7135805486034	-6.10096761193753	-3.04680413555609	-9.54400361982515	-3.87826191994821	-9.25238864045886	-5.76936545558188	-6.5015788548856	-4.77700557676698	13.019701392591	-4.17653145501235	8.45191452146598	-5.25126054356318	6.21690926514883	-4.32006036763213	-1.03734394360732	-4.74230339850373	3.98884306210011	-2.84712178557942	-4.6079998903821	-6.25307085932849	6.38749204215366	-5.76959942112371	-9.31852444898154	-0.803330746614611	-3.25724378201492	-5.94183697766731	1.54564447636624	-7.58354197140515
LOC100505985	6.71899242722751	-3.07761623589028	-10.5305916678972	11.3335623586562	0.676578829577249	-1.4881279257233	-6.47268548072455	-5.02134699503537	-5.54549666069172	-5.74105003358591	-4.11904012321206	-11.3314020385991	-6.98673854490861	-5.01172760155055	-4.87927129148941	-7.11983968160839	-5.3283616586173	-7.174055466428	2.65613352648678	4.63973679373269	-5.24235502118116	1.01648532165189	-4.55080845567039	-3.86306186048674	-9.08214432018919	-4.52234729318323	-6.80635806553422	-3.21334114062394	0.746838335734182	-1.04145347652593	2.34913881577479	0.690799961510029	-4.99983341823359	-3.501281532831	-2.04375675880167	1.4941787370626	7.25364355341785	-4.51863183688392	-2.72511808460472	-1.48325737328674	10.9419870829889	-5.041161490442	-9.96938534377372	-4.14365115248664	-3.39330872655786	-2.56546475530832	15.3099494144648	-7.99290972001493
OTUD1	9.23075585191805	1.44958123184739	-9.23109606051301	7.55895302763938	-0.167117402816952	-7.85780100615594	-8.74009769786612	-2.8993576445567	9.08411101579879	-11.4145091334246	-7.2487336894019	-5.34247472327285	-8.19137167198986	-8.58050693144516	-8.28375795709772	-11.0447158956991	-7.4372803111272	7.61919804933044	-1.81321644326054	9.97878779634874	-4.8714549580181	-4.91069352660527	-6.81473437077052	-12.3036399207924	-5.40806307493891	-10.8895590044556	-6.92779246399671	-7.3455602760813	-0.259315703058812	-0.449404477725921	10.8957553705453	-2.58601817408365	13.7442786969079	-9.5863097184767	7.5279293937868	16.7269336429907	1.75604323053507	-1.71701525881338	-4.61803726833287	-9.67838007627454	18.8978693989679	-6.73443130073663	-13.2847925549105	-2.45560887904662	-9.93702648391481	-8.33528609022345	2.46772194351563	-4.64138364131107
FAM214A	4.76072536257605	1.64552668475677	-11.4587340628078	-2.21538675831542	3.14242709617112	-6.5996807664106	-1.69475247840578	4.9118354939589	4.90643607131597	-6.75324066335954	-8.05961216326489	-10.5702823024712	-9.64755682615828	-5.13824619203981	-3.16188312609967	-7.11820646106865	-0.172293138492707	0.994242880143393	-1.91101206193031	10.0943993660922	-0.152978312145263	-3.21602690798314	-7.31763086066101	-3.81116283914557	-5.46647888353058	-8.27766901524568	0.332250349029362	-4.07175877120194	-1.2327622410792	-4.21048631056567	2.21227216871979	-3.89504600400127	2.13786756307828	-3.43468793734306	2.93711243765999	0.671667347573655	4.9446447870713	-1.13722580807264	-6.99836636650858	-7.73286585901791	9.41723212568824	-5.95901646977111	-7.52122256566458	-5.18466376688908	-4.97260461475422	-1.79342824373791	-2.89533198911685	-4.41253235786184
PDIA4	6.01393989326611	-10.2651418469097	-16.6323676075149	-2.67833954630555	4.63445756394928	2.13294753018451	-5.68434132741094	3.85340346164898	5.63560522179789	-8.00786026911097	4.9623738509092	-12.8195031783943	-14.4657791159791	-3.47117869143688	0.222764962851819	-2.61064478010088	-8.15544731853424	-6.66364393284463	5.521858318008	4.29585696853109	-0.399222093198377	7.25296197639204	-11.7462483748088	-2.36605746201647	-13.4140505958559	-7.3987448488118	-11.3825446572099	0.0357124815115011	4.90935554748971	2.64069546929779	3.58135011201754	-0.233416909497949	6.67370384640187	-13.0607520881754	10.4935526683875	4.52134899199575	3.0943671313823	-3.91675802038528	4.57180574702553	-5.8151841484681	7.55050994373945	-9.95725265280986	-2.10113415278878	-8.80862529146484	-7.29595447459879	-8.64573766388684	-7.47620838505918	-2.27364573944314
JAG1	0.600587903164122	4.48893188022018	-14.4502243163259	2.75933127661385	8.74328767370357	-7.58451440391717	-7.20855025544856	-3.44723351598324	10.3794183852723	-6.72231877199425	-6.78367578601549	-9.35203494648598	-12.3426675513694	-4.73034440553082	-8.3068912028662	-5.41440542812722	-4.29176263453148	2.79987868589784	-2.2161439147953	11.2255238206439	-4.73988889046549	7.19667220365588	-9.68226067730412	-4.64485000870161	-11.8765983461212	-3.19837598216454	-6.95123928182027	-1.75486423085926	2.68407913069864	-0.186384822767337	-1.7585370689403	-4.95720072700943	7.267606059916	-3.03120269349005	8.72607982897312	10.0068865954635	7.67912886849135	2.63984268518541	-9.40957250355023	-11.5618281625014	2.16025272772737	-6.85991390525428	-7.01158696198657	-3.99923320237716	-1.16570805450861	-12.8031800693489	-3.28891086238892	-2.80150420154434
GTPBP2	-8.36536732239618	6.2108089589417	-9.08899040696615	10.0726072397112	4.93843336419101	-6.50842661658764	-4.6973412321549	-1.74921839808048	6.64740106762591	-8.73174798153193	-4.59630536985939	-8.80827065337143	-11.1796765510039	-7.34058880247739	-5.39052727142466	-5.57323720846103	-2.28258571652574	17.6576288639857	-4.2786086768187	0.60329791662851	0.754693589832291	0.777208423175473	-7.10075651420056	-8.13775339459121	-6.66706547910326	-4.6593287826686	-5.91479272282609	-0.408798644622038	0.0861694117342928	0.30830376654929	3.72537724794169	-5.1292600728541	5.89509832073379	-5.90653698499322	4.06667614135992	14.4203590193695	-4.80023313891772	-1.72834770427156	-7.58716961006544	-7.37463826887594	4.75219862566342	-7.17909123415016	-13.9162615969177	-7.39644415051185	-7.25793145629242	-3.94952955578399	-4.47217363461064	1.51542007925417
RCAN1	10.3644043601998	-0.700473991996693	-12.6620166908262	-3.92349646763753	2.04028779932554	-3.20540652938793	-5.77119338451191	4.5420530459035	-0.17887756603114	-9.0472347895702	-6.56977381212215	-10.0279723878436	-8.50298937737132	-4.06290703825904	-5.85195132139369	-5.37762666775787	-1.16309211054772	2.47473725727014	-0.227628984252201	16.4818168213407	-2.91955313625011	-4.05377475034588	-6.90815898452024	-1.63335505965501	-11.1877590552149	-7.8606532526164	-8.59950729538804	-5.72144330299948	-3.27912200252458	1.69123504427423	-4.47287273188476	1.19241686978206	2.9261480155331	-5.38461260081112	0.302779848038679	2.53450038140885	5.02391653002961	-2.71903631974534	0.82419121651448	-5.62114410172982	8.20717330443959	-7.70359310159054	-4.82759382833511	-3.10973888946235	-1.01362194023722	-5.78843450486573	-3.01428276883144	-1.43592349879875
EHHADH	13.9143191779534	-7.16056459936408	-9.82840298112741	8.25841116524448	0.0151792423548756	-5.89973977662917	-4.23651404047784	1.19699942822725	7.69381408652216	-0.848683075903507	-6.03859028353677	-6.87975054779149	-8.71003191622115	-7.22064463126309	0.2436039188919	-7.98807327347411	-5.53291158590327	9.19116307445566	-0.687799571713887	14.0312279632348	-5.00819989356629	-7.45783674240416	-11.3549282906883	-1.93532715417443	-10.1262584804887	-8.06179460753038	-6.42562004116768	-9.68459158297908	-7.28202459463805	-6.74539605315963	-1.66074145528462	-1.48304986459815	3.21674096919211	-4.71712448519365	-4.72965336327202	7.56448718134332	6.81095803681357	1.06135356707002	-3.25485021870098	-8.92767495592494	4.24484107835042	-5.9637705453773	-4.79317025180697	0.13938500816028	-0.521216813682713	-5.64250734630453	-2.68788027269575	-4.29841982179738
SRSF6	6.91600581880634	-2.42685490392205	-12.5125587912961	1.60539194533633	2.25772740578743	-3.60212682285393	-6.1831176309808	-4.86395259514304	7.07880081083865	-5.20204173998486	-6.93563292584083	-13.0341823395248	-8.86115871270921	-6.97018213424588	-7.56614009158365	-6.46815761020797	0.143970538107533	0.979330242818689	4.384910934667	1.85143461345145	-4.81677353789806	1.86097833073244	-4.85570973520942	-2.53973000254863	-11.7372155935269	-7.78592390349391	-5.76295531223332	-0.0634755450793012	5.42836007114423	3.74997099719307	7.17171437975384	-9.71669943289436	1.93616670234242	-7.4582335859402	4.09994042592693	8.13270385062594	12.8479150598996	-5.06258385537817	-4.72414415970001	-8.13884323893151	2.3918044803912	-8.99194260999443	-6.00043218646023	-8.64645574218672	-4.93203010206786	-7.99890044219892	9.72075278778197	-4.95630445677227
SLC1A4	-4.76448850431698	5.90274410594069	-9.72702334165078	9.1406713172999	-2.59512746565964	-7.55537632512328	-6.7060467497301	-4.39927053255823	8.36817546837275	-8.31284232906267	-2.72886335240947	-11.244136049827	-9.09199291968184	-7.70450650783931	-7.23488391017408	-1.67949181001623	-3.74380194084421	12.1312034777586	-3.83012102420774	-9.32622883013064	2.63019101466515	-4.478082174062	-4.79642784834152	-5.60052019370156	-7.84116120106916	-9.07881601727329	-0.50742826839114	1.42965834893045	8.5395995453119	-2.14084788133277	-0.457577263741131	-7.73611129328554	6.83788410803022	-6.50192083563972	8.64629292763962	-0.0320335108826999	0.77650900911137	-5.84335750980593	-7.48017941489388	-5.18656364350233	3.45843174725346	1.9125545121515	-8.66627727660623	-4.09787246843781	-5.37102600737756	-5.39495007227668	1.57981515772657	4.23243675071253
NR2F2	5.90533041647448	-1.34782529337695	-13.3655885299225	4.76974930847137	7.25908077087746	-6.07222619570754	-7.14847709135624	-1.29782912550222	9.6012304387972	-6.26598236704432	-6.64407300476563	-8.57168417646255	-11.3357365680862	-8.35419267634066	-5.30302050542396	-5.76409732663512	-6.20673976974216	9.63147334986978	4.95064644908831	16.3834677765348	-7.31310992495449	-4.89261861571705	-8.10301700864568	-8.42110979953918	-12.8495949741303	-5.63799812841383	-8.12970194601742	-7.91872887944114	2.23927680846371	-4.73413007328827	0.592549333609847	-0.551847807502019	-1.28894121005663	-6.96998205538602	2.4692691006785	7.31069078941861	5.38345461210165	-2.97842397935068	-3.59209852580503	-8.11374866306565	14.9071580050666	-6.20806986138583	-5.45623326457998	-3.11290445551938	-3.17570414536031	-8.71854205270349	1.95790054225029	-3.90481275286642
ATP2A2	-0.209357040726561	-7.06212168705377	-13.4700860437068	7.08267498638193	11.1290597432522	-4.98244207444611	-4.07321622847246	-1.63240479121017	12.4917126776896	-8.12688071534133	-0.855842913199787	-12.1039934107847	-8.44237290094287	-6.16568426532435	-4.67142041660444	-4.64381308547214	-8.11928759610331	2.36840531789332	0.782661600038182	7.55629321308069	-5.38444039537376	1.54002682362037	-10.8881025197959	-5.61357271722308	-13.4825204839961	-9.05340452949	-7.18033955020529	-6.19136874026457	3.20430273247976	-1.32667846207687	3.76615684073113	-4.76029344455638	-1.70170673669288	-8.32790384289698	6.24383725223419	13.6544635007886	14.2194075218743	-6.33910594750497	-0.128185464880303	-6.72205925427776	6.93950234242513	-7.26934526022512	-5.54607266288378	-9.94749764255489	-5.67647025139159	-7.41021519174523	3.36927810997172	-3.26647882155377
FNIP2	1.27104623821387	11.3143681260201	-11.7875720086052	2.32723049541913	0.969575599686381	-9.02005333761444	-0.487559560854464	-2.05639699171652	8.39902226942284	-7.23001462281287	-9.32031808177892	-13.180822643872	-12.1754297547755	-9.4190787584575	-6.65105608525625	-8.70053445086057	-3.78855759178497	-9.53019948999527	-1.96270586978071	9.14326101810263	1.78460388590398	5.87549907564706	-8.3396452928088	-2.87506075733467	-12.5102836527791	-6.07789240449577	-2.92539777782916	-10.2192212227409	4.35975682445655	2.7515729797795	6.57690781492791	-1.84259626590943	9.22469889361508	-10.136221151581	9.32703081809409	6.97994339609301	8.27699017008195	4.31918499172947	-4.96351762513726	-8.88595519982541	-1.41757592013501	-8.04928760812779	-1.72611871195902	-6.9114884422085	-3.71000233786038	-7.13094422173465	0.363616618124382	-6.69273748849608
MKRN1	2.30793561068513	-4.38324871304343	-8.26467407518821	9.45483506001829	3.46290056608248	-5.13677265366407	-3.49891922349262	-2.7374300885239	11.2561409973396	-11.9803618849757	-5.49921251084355	-4.13308656972287	-8.13915556400059	-9.65244971878991	-6.63982799480077	-11.1449538447675	-6.65929226553395	-1.1166002381759	-1.42012070438839	6.58201761781567	-9.14565953194824	3.5645387500999	-6.82324094798134	-10.9715029960849	-0.979454241619351	-7.22095850352688	-0.676349318825251	-8.87497981301161	-0.372266353446163	0.50378407631889	1.16288237775528	-6.04626718147831	11.0208842454374	-7.20520319161324	11.4041030498386	14.2249275819707	10.4050038182602	-7.02835676994449	-1.67061358154445	-9.07158420423608	10.8150337996913	-4.66675307481531	-12.4577234219895	-5.26642141035692	-8.91567967676882	-3.2554205643474	-0.723890131664575	-11.0805947513786
GFPT1	-5.6886252749991	5.98767416006755	-8.75687342853317	7.1361629750698	4.10925836493868	-0.669743905471972	-8.56342359209042	-2.17579163656699	1.80684502899586	-6.72036127884993	-5.47569946759949	-0.844563579281161	-9.97923591295262	-4.17502474118766	-8.53645498568555	-7.57107576374542	-0.320578489860916	14.7524522920347	-4.82241536901326	-3.28790410237077	-1.00360212728865	-8.07046054433878	-6.81655552796218	-9.09473515226158	-6.43216513537814	-5.96965009417372	-3.2980301188418	4.97296031563961	-4.82881926410164	-6.17462332493391	-3.2220919803661	3.32737247971813	-4.17315234334779	-6.66715304651373	-2.3725224765908	3.95552133583428	12.7773923879553	-2.17767420815139	-6.23342660890244	-4.11208177903107	-2.93640034319455	1.61315115689929	-9.35432757276388	-0.266442711970205	-5.09213709898297	-5.43416450947087	0.962363622497671	3.01276133920883
CTSZ	-8.46636602378965	-2.81252653535833	-7.12211444363104	-5.92498309600706	-3.76149593211134	-0.438919735339613	4.74726766720636	3.51165116165335	5.56585688311142	-5.97591173190854	-5.98543838924843	-4.29230958836385	-4.41531756997645	-4.10619512436878	2.95134314696138	-0.67103129153246	0.417036117057211	-2.04546107526247	-5.58457408137057	-2.76907795467512	-2.26269051623451	-1.6881677159004	-5.74297281102892	-6.26710234033125	-4.72844870965908	-1.02311862047129	-3.15639901574592	2.0065131745255	-5.45805184124649	-5.32067801613547	-0.335812813011195	3.24392351230358	-0.315260595548445	-8.91430040852909	-0.486407734966427	-5.00851863012425	-7.75849524031926	5.54470552492156	3.76148929807385	-4.00124818825972	-5.70966814813738	-1.24459773701554	-2.32779978798349	-4.5111830863853	-4.6294524284084	-0.445828244288595	-1.52116249747022	-1.44789288004996
ABCD3	2.18921758867408	-2.28633011303362	-10.8192146541787	-1.87082953022908	-1.30777830172762	-7.76091238465647	-4.89857692739936	-4.80231586039639	5.97236597607513	-6.47552849090519	-8.05200706714291	-8.12165388359995	-9.33971469181004	-2.62320840386699	-4.36742617789192	-8.52681245568179	3.95393566435572	4.35188934712439	-6.88185813903379	-6.74172133728867	-4.99265197408135	1.75153006349798	-8.70366082161339	-1.57748242668092	-10.9415690756929	-6.63155030665572	-9.23859035104326	-4.8427336131455	-1.59644389814375	-2.2672187460834	-5.08590824715526	-4.39935097095628	7.26562412913466	-5.46127798884701	1.86770944177448	12.4507192143848	7.11939241691073	0.812230156954756	-3.67738596593844	-6.79505361396665	7.38364855443668	-2.16255369102414	-4.83303758340264	-1.36593757456819	0.745551100810369	-3.53299339955823	10.3861363141851	-0.800589271020554
AHR	3.20341777904999	0.904307784621368	-10.8873585604503	-4.58998945411634	12.0656562266006	-5.45942018208907	-6.62215083148507	-0.629823978593924	6.60692960773192	-5.78698317670385	-7.1509865971953	-8.61844055802027	-12.0433552823735	-5.85909012382886	-3.55959384991153	-7.91309202066945	-3.49535245509337	5.00033372487257	4.02131352216081	10.2702684434382	-3.95353431340941	-4.56547145021077	-7.60519754934187	-4.20276263193545	-10.7260584020613	-5.15485568953873	-5.81686152991339	-7.6759739717603	7.03606817320802	-2.70211099200734	3.25218201537858	-5.53450728788871	0.902687888296393	-7.66214970612369	-6.14423435720531	-1.21046490327681	-5.64377483073946	2.63185400686972	-3.22120752684832	-6.31702841970527	14.3750232607089	-1.58248473099307	-5.472894090986	0.00692964472572299	-3.72746430741469	-3.95850876093649	5.88780731969263	-8.27680020168978
CALR	-4.77455087415498	-6.89374768894352	-10.6496290311067	-0.0649669284672534	-0.209848323314446	-2.18016771314152	-1.88124105066763	6.06736594259425	-4.57966146440586	-5.85792573586281	-0.763785215774066	-6.41425582053345	-6.69921034725566	-4.71214352962852	-2.98287197241617	-6.51695224378419	-2.02099801614543	-4.37090066298938	2.85188884898104	-5.65662269394769	1.8137221465078	1.21074907193995	-7.57035833275294	-0.468798376302047	-4.38964897092425	-3.76337693532438	-7.20395314174486	-0.268818961008689	3.49620158380642	-1.51784153203729	1.0382635256888	1.65294536475662	1.45169368080835	-6.27476701356498	-1.50290982191646	-1.68201779910802	-1.32581258945105	3.44120194128063	-4.31463388485338	-3.1981644159467	1.61181707639032	-1.74680402293625	-2.53844724935644	-5.76104596099135	0.402199445692245	-7.17029842181247	-4.41476596184937	-0.764328885484895
ZC3HAV1	1.74230698968727	3.19325128573285	-13.5919189788868	2.7375072695823	7.16365771520654	-6.35178128747513	-5.55761969930088	1.59579884399162	11.6247490538243	-5.23408755220413	-1.00266861637314	-12.6396190678449	-9.9638122260146	-10.0243913734591	-5.47880034738948	-6.08770533650113	-4.97516767670658	0.249599995362543	3.66293242490162	7.04893224509869	-3.94749739926744	3.04472645516479	-8.42142047313333	-6.20039252270209	-13.2629714466463	-7.48372646364286	-5.44625293566458	-4.82482837056003	-2.82343635568409	1.06543946259545	-3.83281530725694	-6.12259779570252	5.89600839266511	-10.6196843219092	6.53962362736456	14.2547770330761	17.1634074119397	-5.56589974904386	0.8887548278243	-5.52654055326475	1.25380186370852	-8.04318670624752	-1.96537983462388	-6.8641725383934	-5.09119855298355	-6.63291700560932	-7.36597243361935	-6.3248387945519
PARP9	6.19310852840757	-1.72748800367746	-12.9811405724693	7.08096901256752	9.71447215538007	-8.44050833136932	-6.29180586047914	-6.49541848332783	4.58548045527848	-5.55259523854483	-7.58614662584639	-9.85458698562317	-10.9976658421015	-9.92842410568143	-4.70301768674513	-7.47530238303458	-0.631328016760165	9.20998501507187	-2.43959062404869	12.8374267265151	-9.0773771868392	2.58001115713052	-12.431677534242	-6.40041361854976	-14.7487982643359	-5.59688457028801	-9.46746765324056	-4.09756104329204	0.976024910131732	1.4248251629933	4.82721121085514	-0.440194577936316	8.84187571898335	-1.81072775549006	6.27207308772559	13.7878821064231	1.60541370801735	-1.20495210331271	-2.20939125545966	-12.8447647261489	15.048431873754	-9.91765718885189	-3.91687328468722	-10.4457342478888	-5.87135477965051	-10.8083572852469	-4.30993497852049	-2.52959711636191
SLC13A5	7.89297092900824	-2.46844689746137	-11.556209081044	-5.65527572756568	7.36521448826233	-8.2958497415798	10.1295021714999	4.5371318685973	6.91427245922053	-6.45871924618404	-7.48104039370885	-8.89192276583841	-9.2025326202395	-5.02673337057699	-2.45564638876429	-2.90694948027757	-5.4532818686507	-3.95523920639053	-7.36654830110388	10.0879507590194	-6.26359514840508	-7.75128979623776	-9.26015749629141	-5.25466623707463	-5.21723800095633	-6.8529196059135	-3.27367253470599	-5.13880704730901	-2.80127737601826	-3.40041810594149	-5.87748387384715	-3.01299940030749	3.24989921942317	-4.54619664835588	-3.69284053413657	-0.155504928810506	5.05108920924029	-7.45569769555166	7.57301128852467	-8.80637576101148	12.6293790392821	-3.61962431332808	-5.88352175537923	-0.930844027567133	-8.17927744394484	-7.23054579902436	13.0224454184847	-4.9949788914351
NAP1L1	-1.35569434378443	-5.50892954576192	-11.1423120997667	1.07074668717683	6.50746497549201	-7.53409264647551	-6.34797571609744	-2.51032621974639	-2.28434608497398	-5.22235832222626	-9.5050313635364	-8.24369070571489	-12.003995881148	-5.14026272662523	-2.95042252385694	-4.55075771239674	-1.18110187585893	8.35053643733168	9.52108849500454	5.75023712936878	-2.93235002868993	4.37129285524541	-6.84402034952755	-4.967250211038	-12.3176425641921	-5.81978164334738	-7.89462487544902	-3.80527818803723	-2.73817637259038	-0.561754076299186	-2.35917453977524	-3.20648334631589	2.6162661201343	-4.44714811389738	2.91291441536473	6.3092998515911	-3.07215317592414	0.0378362419676428	-2.44289765046903	-5.05080210456141	4.18356127433012	-4.37747997840926	-5.09202365316899	0.662779795051097	-5.96318411685976	0.915022944108751	-0.28456852850435	-2.09061368658989
C2orf82	6.75181110455456	0.907050724495354	-11.7524554136928	5.11953517544828	12.5022824282556	-6.92660693548586	-8.50945113866723	-4.32052535548979	1.64329440124216	-7.14561227268308	-6.25803422308847	-14.1574024479833	-11.7206869567096	-6.61183559062096	-3.4056088289755	-9.63499030247615	-7.38779231540093	6.44827400017479	-0.167923413093723	12.7525933756447	-8.08406073201491	5.5349178117159	-9.15385828170031	-0.569172249981623	-6.42479176805018	-5.17516157220106	-9.5853744396126	-4.72707876135551	-3.79783856882279	6.10380196810191	-8.78576130865399	-2.23225280058652	-0.292817442284706	-9.33834649514428	-2.31894922739978	10.6355135583453	7.98183531881427	-8.29370785859846	0.380085792577775	-4.60692810018102	14.5962720635034	-7.86775911681735	-6.28469883141718	4.38346750835906	-3.03683548279779	-11.2192175471468	3.38596241783684	-7.91095334254782
PLA2G12B	6.94843457595731	-3.92405304063828	-13.9945029287844	9.73686232758232	14.0844277769817	-8.05896487384522	-7.41222377370247	-6.4866466744697	13.3069337561606	-10.4009971259067	-8.29716889860547	-10.1164571704263	-9.00096053906038	-7.43244567866727	-4.73461406212429	-8.48533083900028	-3.57509311320973	9.89349518981822	8.56598613917962	10.644109295792	-8.31187939731978	2.60911139714775	-8.14887186622602	-10.0948478422148	-8.53571525331621	-10.2057859619079	-10.0133264324509	-6.41967462318864	-6.73373758538376	0.948592711065773	-1.79665513414701	0.0920594847675211	1.56104017840747	-6.59159987347345	5.05055313560313	14.2904318350616	10.2631984455439	-2.912610728113	-9.21093434902836	-10.5576097443876	11.43456266232	-0.588249931794387	-9.33008686303307	-6.50970364055203	-9.56487582202763	-7.03558473213421	-1.62686967617228	-1.93662466831468
SH2B3	-5.6438935760531	-1.7481152436113	-10.4410165601095	3.91283329507663	-6.49331688601211	-0.286086212412801	1.75126916724082	-6.36222552088655	3.70345224544642	-9.04860386554758	-0.513092659825686	-11.2707203720216	-8.89931357661255	-6.89708554058495	-8.68348356082513	-6.62005496402988	-3.73648076477309	1.45554522486879	-0.195496339458318	1.11626635137858	-5.82884158405077	3.72674478460548	-4.78944446767659	-7.33989296079304	-10.9711715249112	-6.66525508223831	-5.73574436238078	-0.0774506124112602	7.94087703095249	3.09920762178518	0.122401841906603	-4.3691078671418	8.4896293556968	-8.85933559200293	4.79823439791216	10.0825399168557	3.38479900458287	0.0483176819484559	7.49858917669944	-5.75533376493536	5.14769668157172	-3.5555837002421	-12.0598258617455	-5.95115626265448	-4.47177354734625	-9.66416099200694	0.347563816820749	-2.39448554319846
BET1	-0.816438803970723	0.422781734134809	-8.42242200140022	-1.11948101360334	1.67146086272387	-0.631205782833554	-9.95765634112972	-1.25829963670091	8.19309784531576	-9.0157774283592	1.19585653138468	-4.87776096012544	-11.1401129834708	-7.29911169022731	-5.60060842390178	-5.22529627032049	-5.44326196577299	3.91663650552393	3.34659090505146	6.3583286135282	-1.19905620772833	3.4259565909582	-4.92384366805856	-4.24410496994232	-7.1102128615429	-6.26288638539701	-2.34441865134351	1.95123317241791	0.559334170532628	0.708313535616529	-0.875315259088147	-0.638141414320595	2.09644947720371	-8.86172270593334	1.36678595477914	6.48428785560354	1.7350796937498	-7.68615572183008	-0.471598292380287	-7.03031956432583	-0.423658743805374	-4.95533226826622	-8.53126944426231	-5.0156785006361	-7.86989340718412	-7.7028739294901	-3.94073868879211	-1.44331449146873
INSC	-1.69673405243138	0.214921507369004	-8.49917520040608	0.42865133897357	6.94560013487508	-5.72669954661432	-4.81583831348582	-1.13820653565726	2.5055710168377	-9.68352672965023	-0.696819115001015	-6.69164473565219	-7.55234206708576	-8.74572810009963	-6.13885582546173	0.206407480292672	-3.18253473154783	3.52925071673075	6.4594252676032	-1.06038846214841	-8.6954509929133	8.23910587464816	-8.23884867304734	-11.0369255840556	-6.29437975924425	-8.17272616739965	-6.10104699349758	-9.67342552575992	5.08284204262972	-1.71057438743542	1.94609741489804	-3.2713781026517	-2.50085495970315	-8.41615401268647	4.07344935405983	-0.16164015505163	3.08314272806203	1.97652041585251	2.91409666602925	-6.38401251371225	11.5571297397779	-4.4656462260075	-14.9288324518229	-5.86171879384725	-6.79253565602253	0.00816735768971633	7.07500961499202	-7.11496051403223
S100A2	-3.94484564519208	-0.847475114224375	-9.06215797336307	-2.76368975844942	4.75517615885279	-2.72381734679492	1.03484792610338	-3.21762236943455	1.26036938295459	-9.00486046061704	-4.85077681559399	-12.058140639372	-10.68296260346	-8.45009204052541	-2.20401457221963	-0.933741042001097	-2.93007697719383	1.03548844542764	2.16592275090008	-0.46163858252523	-5.7974148587306	-1.0408418522647	-7.20916154690677	-0.999666528207763	-6.8050767774058	-4.45025732422739	-4.71690362110572	-3.81279154109614	7.77687029516494	-2.37289713347894	2.39058787207193	-6.6206141734764	-3.88336347829383	-6.31011839997709	-3.82558615662543	-2.66149399790456	10.3885359283348	3.10090708422163	-3.13182277650558	-6.89136622180602	2.32334803239772	-7.79448887936304	-7.38429829906505	-2.6597360409949	5.31856251418903	-5.1018060708426	7.35921308224153	-0.580184700075618
PRKCA	-5.39654802503601	4.85052380212248	-12.2634939811087	-7.08188326250227	0.300805295227871	-3.38120318008836	1.10528829212518	-3.34172725043123	6.2030229965485	-8.31130802369651	-6.88617243397009	-8.23087848956189	-13.2302562553271	-6.63245445311374	-5.9238233762431	-6.65727169768997	-1.51502517720108	-3.7744725910274	3.81735681966364	1.11007235274905	-4.27260508524822	5.55205031930663	-7.48756687232801	-3.20256218027081	-10.3739033890517	-5.95020367283817	-5.47248961201426	-8.13404220669585	6.77160313028529	1.1690575039687	5.64070325369114	-2.83545239640659	4.04417383000866	-4.1171677814816	4.24453812924445	5.52806147730656	18.3923683379323	2.29992697252696	-4.09885967673167	-5.3513918096352	-1.80213999914946	-4.94194179544284	-11.4306906550941	-6.13161431909346	-6.06726922826004	-9.3082358802819	11.3701288785526	-8.22033310281619
[truncated: 19,370 more rows]
