# Supplementary material for: A computational toxicogenomics approach identifies a list of highly hepatotoxic compounds from a large microarray database
Source: PLoS One. 2017 Apr 27;12(4):e0176284. doi: 10.1371/journal.pone.0176284 (PMC5407788; doi:10.1371/journal.pone.0176284)
Supplement: S2 Table — This is the matrix that contains the MB values for the Human in vitro model obtained from the Timecourse package. (CSV) [file pone.0176284.s002.csv]

	AA	ADP	AM	ANIT	APAP	APL	ASA	AZP	BBr	BBZ	CBZ	CCL4	CFB	CIM	CMA	CPA	CPZ	DFNa	DZP	ET	FP	FT	GBC	GF	GFZ	HCB	HPL	IM	INAH	KC	LBT	LS	MP	MTS	NFT	OPZ	PB	PH	PhB	PHE	PTU	RIF	SS	TAA	TC	TRZ	VPA	WY
Cyp1a1	5.02891095237997	19.9612348516571	-2.97395869811426	34.3483899628794	7.56230096817861	-10.3711810316126	5.40290782624446	1.91519709263588	8.65593398724361	-6.37693490845701	10.6157432876125	3.29991266915047	4.97428299579231	8.48645957253402	14.6147085823849	-1.70102608456664	12.6143149866552	28.4973590684613	17.4010495333848	3.42376170491162	13.447396094205	-7.08615867865428	6.72121256260503	5.24494068971972	-1.11532394902074	8.43084111308868	11.4366966325742	13.0434931500158	24.987998870202	20.1417641146532	13.1829266565991	5.73648860752482	2.11438209665159	-0.22440134414188	2.91995221007642	25.3320010033193	42.998934254182	17.3651726629062	7.02503491184094	5.35562551684645	12.480763748151	9.56035719842056	2.85873623111535	-6.96782169941237	-8.697874060237	16.7360332140952	31.1099894770711	5.73729044721133
Angptl4	-1.42333970535046	0.787917831898524	-3.12951046484608	11.3161315423476	13.6638614503694	-9.39389534961829	10.325987720053	6.2777228945582	12.9023442492802	-13.5934014375378	-7.11703522525792	-2.97226007224646	11.2118871840274	-5.70321123673778	1.47451284598563	-0.105207180403788	-6.17890416160581	13.3247264535112	17.5756553327615	10.2624556628316	-4.31349730845353	-8.22514536001295	-5.9636926387549	2.57433993190291	9.48501441311497	-8.88211866026043	3.94631507707696	10.8289053959871	11.630644190133	4.6501730768267	-4.41823945218509	-6.54936454150054	-3.42731889784449	-7.06957511538237	3.58146130290737	7.86303310891465	28.8534775938044	-0.462902817016024	1.51047390839342	2.11506643269265	3.03433230354805	2.10246122610869	23.8014727008397	0.343708436551992	-8.0046058175496	-2.46451881064156	26.7652272433778	16.8951523018633
Hmgcs2	-3.61560945780875	-0.870644266017729	-4.91377919303006	16.1219559594633	33.5127067201534	-4.44336374888892	9.09223936984067	-4.80877478665804	11.928573195448	-15.1723057688591	-2.27616763111835	-0.378789262449075	19.2018530416943	-11.6703764431632	-1.97250352964201	1.6751714972864	-1.57098691160848	18.6184722587108	3.98246099257499	-2.05825818450345	1.18491495545849	-8.58955134486404	-3.38719510221009	-1.41291263042554	9.00684183097977	-10.3370741317146	4.62145979072229	13.9138295670264	15.1013366917882	4.70921614738842	2.95540216716733	-7.98158903434884	-8.66505851811802	1.2005615760727	5.74106095173109	-0.292806831412127	23.3866189299589	1.97945155727362	10.507969725284	-2.90695606629448	0.375838002599721	5.06286259431621	23.5103566303487	-9.4760216837118	-12.2928186048515	0.0283038862320737	16.9299684623737	23.5288165282262
Cxcl3	-3.93998194288195	10.4311660671927	-9.93009473902756	12.488599110331	24.8363220763496	-5.32577355328523	-0.0385851172945628	8.74150248153972	-7.81612428490172	-9.91711929233015	-8.71977822833547	2.24349690080245	6.96074108603837	-5.89753833695688	-0.1729254362861	-6.36540844647388	-3.96730960489489	24.7363508545743	27.748358256366	16.267969584273	10.4012277553387	-2.5800786304603	0.44927017322035	-4.46820216945486	-0.506614173367957	-2.54928912567093	-6.95148762591774	1.54293605829797	10.7275800464268	8.18626687591966	5.82623246788937	0.399734608081964	-8.6793941834011	3.92795731574891	-5.09337006278729	-9.72393040309789	42.2817162736584	0.230144103263376	5.58818175407582	-10.3681249480368	6.62922255881652	-9.23441579572773	1.47237074905764	-2.60855711660444	-10.9078810047481	2.63161504104846	35.0436510530687	7.42130687592443
Slc7a11	4.82400204406401	2.44590674674249	-9.9044254806321	13.2280457927513	2.80166445914186	-9.80252703170722	5.16863356500018	-5.4001154207936	-0.663310765659489	-3.45558816873174	1.65733641930547	3.2367548947241	-0.304628616279683	2.01771422875226	-0.743666229438382	9.253394251765	-0.389713280964287	4.99615735665824	9.7282391057872	8.52265258706917	7.83679325234944	-5.72950351080301	-2.66603057527245	-5.7455540163449	8.85452650853193	-10.0619867723173	3.14244249516845	11.9159406909224	14.1140265500819	-1.52071139494943	12.5466251840956	13.2152747132256	-8.12036510817146	3.83839438901714	8.80625881339743	11.929426731759	9.55763264673584	-6.74908560004634	13.6483457364616	-4.34794376269868	-5.52980798672438	10.0048221193338	-2.58557255879668	-4.19964596204768	-7.8708583992559	4.19231039952749	13.1504808231434	13.4315716521727
Gna14	-5.44724102754899	3.03036846205415	-9.54915834108931	8.80831209306634	21.054833182254	-7.83242038920089	2.78093579096099	-2.13225171728228	3.69291193673062	-3.39617799993283	-6.70413978249158	-4.65456820719034	-9.83313736023257	-2.26457589752292	-5.011686503494	-1.42298054587009	0.142460673352288	10.0425726678981	16.5942290915201	13.5896271357013	3.20097634162567	-8.03352450998015	-3.67038158914934	-4.17064243479806	-2.36365747847253	-9.74691534531625	-2.3225558454451	4.41800046616357	9.87544870881877	-1.43796176238866	6.37223158146328	5.99691778807042	-9.63504574627678	3.24580197892054	3.44790543529144	5.4559155695768	29.7717944982183	0.339397524007415	4.69808912484272	-4.19623064376263	1.41868961576024	-3.46255515893028	4.19240755766844	0.394716787648591	-7.26852640557245	-1.29096855762145	28.0687357891227	11.532797167043
Nrep	-5.23279349765605	5.28092101851168	-10.0779382985938	4.7880627826572	13.0863842369905	-7.89002622795943	5.4299158469791	-1.15556280132109	-3.52769816022521	-12.9871445821237	-8.57331566314505	-6.77127327621163	-4.81294758387737	-7.14107352859444	2.09886307741575	5.37109622605738	0.116171561463771	15.7270573469585	20.0992877109562	12.2023661420174	5.06532015143248	-8.77737690101422	-3.60222340872341	-7.07718888882498	-5.01232861777419	-7.34234091590049	6.18807579520575	0.295648020574594	6.85284451862452	5.23788900160337	7.92553258064739	3.10358142707052	-2.45872295466663	-4.28254651997755	10.5842329345003	7.79178534807315	13.5097124131179	-1.76786360893424	8.44699281926526	-5.2405996007127	1.43369584910881	3.55266720927907	6.09358465119167	5.95299817788637	-6.59431999120823	3.71721428321781	15.0809897720177	6.97386883207527
Dhrs3	-7.6194986374846	7.34797030247043	-10.4133475662763	13.537318474997	15.8607236982708	-6.49945880150842	1.09309159980701	5.19565705438083	-6.93025320366016	-7.69746655139087	-2.32325202215474	0.378210294561474	-3.17426349091652	-5.73443804640666	-2.45413998675287	-5.63591188461453	-1.20855642560479	5.30700980213494	5.0473598248096	8.34999145359004	3.33436723347718	-8.66425851867671	-2.24525862626944	-3.42108856062099	-3.44743755878349	-9.73408239693557	5.19370619829085	0.382663958343375	11.8116043000197	9.90046199479518	10.2035913653367	5.24163471991527	-2.29749994518681	-7.60713021976083	4.28490368624901	-1.75823812943053	36.2261588416373	2.72769204625224	5.39278954892712	-0.915566636016298	-1.33789589217865	-5.53629201727895	-2.41308962546707	5.41032712560592	-10.5276860883982	1.01473098529246	20.5006804159017	6.89831425515185
Cyp26b1	-5.74466682291061	-1.45151650214768	-0.10234099118294	2.37946666206233	24.3179845376017	-7.47298133882745	-1.24500950132028	-2.69811674033705	-6.00690714707317	-5.28134476759115	9.74500715858639	-4.33583798669071	-4.87035606749539	-7.62329028201945	-1.4026241143472	10.2781221279438	-0.235567757927463	9.04489729323094	7.02274976813835	11.2655798780562	-1.397672686992	-6.72062806573805	2.29577641692459	-8.26544156591201	-0.916318919022256	-10.3586506219468	3.30735254877656	8.67539214406904	4.21366581446978	8.0540785961988	2.72736368414134	7.44168832442012	-5.98571757004047	-7.89211891596389	-4.81511815082134	-0.169949884774434	20.1609941178957	-2.91451454790106	0.228792883084996	-3.51779944938272	-0.153115485836098	-0.620490052098747	7.81805721275658	4.76505185375526	-4.39012336098303	-0.0782241605412857	11.8359588688669	4.2123319388221
Sult1b1	-4.34528395196133	3.01625487577774	-14.6430524807164	8.87535607157917	23.2682006093927	-6.44079625508102	4.38893311170587	2.35393278182057	-9.66924180797204	-11.98648703713	-9.69879804684324	-1.1040984713969	5.28281345987471	-13.1086685264811	-0.820969833448574	-4.90230821549808	1.81604062153886	14.0243154517766	4.90978059615597	10.4245747983626	5.27105063699772	-9.72612165515009	-8.69029105679028	-9.65160585096427	-5.09181297225493	-13.4437859820323	14.0210673638229	5.65031502574432	22.2185406615246	2.86327617107164	7.61278473325324	-5.27490827512089	-7.04820383058525	-7.52997089988339	2.32347909643871	3.54561373587214	16.7188482795618	-4.44160262458375	6.50411895623357	-3.23663194715297	-0.343278677578667	2.85367513831583	1.68462782690182	8.06853334128609	-10.5024394301662	5.28108718264015	24.0616167795484	2.83536378969213
Il1rl1	-4.73181922773524	-5.6216616436781	-9.30551962218351	6.03154019043012	29.3646220254487	-5.05714507289866	-4.18849526251773	-0.0400930741041616	-3.00132796353001	-2.19105422747036	-7.753797330999	7.05512395834721	-2.13693938462127	-1.35397116972017	0.404298339601993	-8.45456206303777	-7.04210567119341	14.9155798212345	18.4824700069894	1.71643983137996	-10.2497222644435	-9.99911284938946	-3.21840159898557	4.27840019757932	-0.0299302798204319	-4.63138043301897	-10.7183990911531	0.957808392827854	9.21302771744837	4.8907714082362	2.35862495645454	-4.94482724979732	-3.58683850921601	9.22889058233305	-6.71173376213111	-12.1910910713539	37.4924512309137	-4.27708353836345	1.78084028666695	-5.54029515679268	11.3477729836704	-2.72177090279968	4.60482127905203	-5.13583890508985	-5.47595700806429	-4.51011808219239	32.1741962118292	6.69101081202729
Ppap2b	-0.172523592250533	1.42203248702594	-6.36676445080958	2.13769027387229	3.92755353162649	-10.407522572949	5.13243163167687	3.23267147423244	-11.2575513931368	-9.58585102522554	-10.2000041652853	-1.73161506945248	-1.01544338746251	-8.22981375556519	-0.730513701953093	3.66251644229357	-4.74384142299944	12.9777881498572	13.7803491289129	11.9409899263192	-0.827757832519437	-9.56875211106696	-2.42149355522678	-3.92910498020312	-4.65028119116307	-8.48794820113277	3.93686141683176	7.90593232766793	12.6826636795908	6.23110622206253	10.1538442402334	-2.53076401753432	-2.02146256680612	-3.94131855364544	8.29765651732985	-1.04032703342485	24.2471862113105	4.81345705449421	4.10161814873621	-1.60651558142523	1.40953002771755	-2.90294950437353	-1.93566966005739	-4.39553069483528	-8.30279250207562	1.18970380620119	20.3536990573521	7.25450012392247
Ddit3	-4.69108352618218	12.5727417192969	-11.6881790948128	-0.386002224667006	31.8374197012254	-9.35729313322399	2.40532233957227	-1.44676222951004	-10.1393361029979	-8.97018934550093	5.1421363099092	0.635458555513686	-8.97228190854151	-9.06538448554938	0.923371565750672	-9.42005994370765	-3.16361231410099	12.4366150794653	22.9293002853049	12.6045011092318	9.2278731178461	-12.5869986735084	-8.32599411342049	-5.04030516165202	-4.82925623221727	-9.58857563882418	1.9286298520441	5.38919334709708	12.4448419872888	8.15401494273731	7.48413669365809	-2.31889802188479	-5.60166988715274	-3.76852012940935	13.8910974549449	2.50851236905638	27.1525781229409	-4.16749423044331	1.29687727804458	-5.03621873760525	4.64937713386873	-7.03135274705338	0.160785997770637	-5.95077703006584	-13.3804221559161	-4.17264429353129	18.1795432185008	1.2521751982431
Tagln	-5.73807510816884	-3.26659590866653	-15.5540868545424	9.21088997002167	54.9963640498706	-14.5244534818698	-4.80581137955811	-9.1620074026573	-8.42440251840193	-9.05343649617616	-6.36289318361411	-8.97850526642815	-12.9502463987694	-9.34588836142767	-7.27614348590007	6.60370399667837	-2.58463307098373	14.0377775129123	19.7800155274464	-0.721062283076282	-7.75805659551131	-8.01586245077129	-8.42567876474628	-1.68760884610862	-6.77850028898969	-10.8445102202778	-3.73545783029953	10.2851142436057	2.49343706193673	-1.85939975202355	1.99328679633404	9.61702175599551	-6.07340456266944	3.51176886260446	8.41393316644653	3.70975653364994	58.2484998290344	-2.39745415142024	4.96494508673059	-7.65122744772616	7.61383388453497	-3.73819068205919	2.7915048220134	-3.73947435803562	-11.7294885082113	-6.2108470419086	20.3555339997396	-2.48428280190308
Fam25a	3.01057212447594	-2.31581395949623	-11.4561085851701	2.94148866928869	50.6375538019694	-9.24341082194346	-8.79120081969765	-3.45975910237106	-4.54079811382684	-3.6867729937496	3.72424953974915	-4.33926289391236	-4.81420459406526	-3.48462005457425	-2.08214710788569	3.21961283073104	0.620747247151062	1.57067557945592	9.00526024335979	4.77525932900254	-3.63024360047057	-6.07913472628115	-4.78860036249224	-3.07701792636915	-4.81126769465113	-6.47386592459293	-10.449411686105	5.75682311948076	11.6560071130572	-3.80992085057919	6.73224703533531	0.366653982851483	-6.51554742994786	-4.68184062376486	2.41795143783255	1.8708293862894	59.4133427183349	-9.42519680375422	-3.26847406050059	-6.90452181130745	-0.546623824480227	-0.554880214961562	1.39158349351474	-4.55217170519637	-8.62145561549235	-10.5758248140128	14.1713656383354	-1.82197147885307
Fst	0.716785288102047	6.43052306648933	-13.7155732231036	5.46295612699897	17.8503239272519	-11.1537230368574	-4.77221467893137	8.42602753890375	-4.89577850599414	-4.30519955019297	-9.51496309571625	-1.19683355324616	0.491307928294702	-2.5153751750332	-8.11085810790982	-4.98404319586374	-3.523488913829	13.5831149123032	7.43380081751145	8.7719706230344	8.05362073564262	-1.10417858433003	-5.58291851645683	-12.5556602040078	-1.15151000194015	-8.68123299599445	-3.16774147107654	1.71139838599332	19.8285275309715	8.95667195021725	4.92643399998216	-4.90027785554735	-14.7478028035199	-2.08675692594415	-8.28380733947956	-6.78990432839007	38.5314667467042	-7.46474078297924	5.23960994644227	-5.45690066289528	-5.15843591893923	0.125497473170363	-3.46629497627288	-2.52361643557389	-7.46616983508445	0.259148996519869	27.1786438710119	4.50528772029752
Rsad2	-0.9365703894882	4.88343416053046	-12.1201434587128	7.60203634234578	23.9572545520192	-14.8576864477546	-1.12966979723338	9.2673904972552	-10.0420791295996	-8.43959936023463	-7.08199646021674	-0.311355207428088	-2.22869152241928	-1.32023919349775	-10.4531697030749	4.51956763761244	-4.78069433749967	12.0940435902465	10.7443247615953	13.5381396930907	-0.194846708044047	-7.44650234566054	-4.96555019911004	-8.60721750542428	-5.53880671428866	-7.89550110214825	7.94327549572105	2.74705647846759	17.556551554953	8.17621475713364	-3.21055758218874	-6.3350837195713	-5.76359003085124	-6.73531478914444	6.70228677852914	-4.51618366634587	42.1997355667295	-11.873267050081	-1.17786731540757	-6.4354290826698	-7.34390636438272	1.73144886773331	-5.65704145358191	-0.149664599119411	-11.5106946728167	5.68306776393774	14.7314825776386	-2.19521012366675
Ugt2b1	-6.4906463087156	1.90419136694897	-16.7801633856646	-1.11182060404232	47.3562248019916	-11.6710891236332	-3.68565622806976	-6.4669801884723	-10.9023189069061	-13.0086842654603	15.7605375066379	-4.93812421553211	-6.66091213692814	-9.99288315366452	10.0032042306211	6.77622672572795	0.728072648297237	10.3768170621271	-3.4898765092703	0.981891778833399	-8.45642969029621	-11.0551496167313	-3.68237778927703	1.99189403069216	-7.97299807183619	-6.7077144586548	-0.753978835018029	-0.0630061295319297	13.8436119340528	-5.03014711113963	-4.16762170679252	-5.85834312110034	-6.04888224111448	6.52374812066864	-5.46684770820999	13.2081716215909	44.3281053095375	-4.71496839570964	6.75005687965085	6.32245533676513	-0.469368033912842	-4.33860265221477	-9.09403859759734	-4.42474122375753	-9.81955507847723	-2.77653351872977	19.6497727109741	0.222581275895967
Serpinb9	-12.6194547952315	1.33619040090604	-13.3873795943192	5.70192335227892	48.672932719104	-13.4095408274929	-4.11527754871111	-2.74767588765287	-8.84007796501078	-10.818737456359	-16.3512317347697	-0.219598490529639	-9.60229480306146	-8.35664578839766	-0.609806104554744	-4.65208432533196	-9.44934552234362	17.6326311114456	24.7860490329268	10.8262976181569	2.95444326206476	-17.4183505240867	-4.7411970545062	-3.46109764942279	-9.44623148251008	-8.86596435124222	-8.0718877447495	3.84852032436645	9.8207573950047	4.96354224326885	4.61972020284636	6.86369466408655	-6.18162185931254	0.140985111919434	3.75963569898779	-2.23759561738299	50.3994028507428	-12.6078744539138	0.269954348273606	-7.55019109119765	8.48792257811042	-2.79241368631589	-3.060994564508	-11.8156071479818	-11.5391704633324	-7.34388379821273	30.401331627984	2.9923151544477
Lims2	-7.15123688258844	3.22834096956769	-11.8486526592571	13.9537326113579	23.6709532027878	-13.9477853568824	-6.05902968544742	1.17873640719489	-4.76928651396169	-8.04981352745228	-6.16233461700571	-3.93069074402969	-6.98530486254397	-8.19643119319191	-0.422880781912305	-2.66765423196113	-8.97721441360901	7.55173625272189	13.4407627190698	10.0519937447574	-5.76974441694158	-12.3626964917702	-10.5621955336115	-1.67621785372873	-3.33488343295882	-10.19043714131	-1.31464859741384	5.62654654385426	11.6185453312441	5.17770890856904	3.27253827128927	1.94111765544089	-3.56776495959148	-3.63587764118312	6.60000764711402	-3.7246309174292	42.2832655223033	-0.147035350388299	1.86755048864222	-9.62381778537401	3.32833166873039	-8.45489214522382	1.28185497335858	-4.34721922133077	-10.7845550869431	-6.1310806630078	25.0041901214929	6.05731147805585
Fgf21	-2.91918952618266	8.31952651770434	-11.5773863235978	6.49399837010219	3.74206040445333	-9.01595136080253	-7.78172426407427	-6.12631772947848	2.69598214470201	-5.44976062809012	-2.42442678611796	-9.17967825078344	4.2992176288032	-7.45833922389929	-11.2688458732446	-1.72033134157357	-5.5887176045945	21.7891209790136	7.17466189127057	8.14178351885377	-8.8384369626207	-8.19277141564716	-0.852022017353331	0.584804653683227	-6.86399355453835	-12.0718949475878	0.116217655447723	8.27012450624623	19.9264600917538	4.86671819963532	2.85285888994387	-3.63639258068938	-13.2809865918201	-4.50962150838214	2.31462099519329	-3.42610124739225	21.9582053341603	1.47422954086495	4.5656183967681	-4.27520658962352	-1.33572771401761	-0.913370875274289	5.85090331634804	-3.90016054546105	-8.10876488418505	-6.64076257441907	21.7761154478276	11.9193747767471
Bdh1	-4.88486681749925	4.45040000475625	-13.6495740945049	4.58741670358493	26.9123309780707	-8.79840132315374	-7.31227814587811	3.85915842776455	-9.36891417632906	-11.7307049916959	0.503721301646355	0.477235435650782	6.6125982709879	-8.84271546308558	0.199200556262747	2.65953170832782	-2.81225022401884	9.0137434952894	10.3674384568788	8.9362725072067	-1.09134915168252	-8.20739468617028	-7.77883313513707	2.56837940477083	-7.44906457599129	-8.69478604537376	-5.64998367439743	5.03240477233924	7.96010253304909	7.73099072756481	11.5021421756095	-10.2211768851555	-6.77400517524887	-5.97911595385509	4.55226432031619	-2.80942196061954	26.7081980884456	0.351096030348408	-8.37595623084606	-1.76871630054788	3.46495996615677	-4.51993295709808	-4.04770290913592	-5.93994283569289	-11.1906559909436	-0.914606058185221	15.4001523343329	6.15195147056088
Maff	-1.52103699461695	0.929598114090176	-13.2546155112403	10.8748354540042	34.7168502151225	-9.68988604285341	-4.72239724494343	6.34048918183232	-5.61352565782065	-10.5443468292017	-8.60951768707927	-7.23516386682817	-4.77560324953811	-7.31283504513846	0.477035591225691	-0.707885660545513	-3.80497591058059	12.0210678010542	7.56325280656525	8.01213968730631	-2.12711783501757	-11.4633164692993	-3.91607936738381	-10.5727450191156	-4.7417688397701	-11.1671777152602	2.65849500463977	-2.54765251342839	16.9906694142055	-4.44068284242788	2.58631301206963	-0.0492678078881035	-1.73596614056896	-3.08607341743542	5.68625356720163	-1.94763778581448	29.7280134738768	-3.67255521760335	0.401055001117923	-5.27203200838352	5.96239044354937	2.01031330816019	-1.65121202057662	0.81433975894064	-7.47873358381012	-3.73779153560467	13.517065605673	-2.80223535114284
Sult1a1	1.75349549891076	4.80169699073454	-15.0195462894439	7.84854989264298	24.2057477352027	-12.0772361047708	3.30908382897421	4.41273824171411	-11.3237798132519	-16.3668957177495	-11.4295375100715	0.495411547470844	1.4555896041059	-15.2712937294584	1.66693908093454	-3.03845725585975	-2.84271714865089	16.0208425470244	6.27596352136314	7.49548269559636	1.01097653408307	-13.2146969295764	-5.23336147395688	-4.83982716234839	-8.21582041833408	-14.54576102351	1.64226289752028	3.63511956529998	15.4219661472385	4.65509498666172	9.29975517331044	-9.97907318518063	-3.90665904256711	-6.49253295193403	2.35776550329182	1.02116245218343	17.6216105675328	8.2010716045233	9.93933096996747	-5.14836031049261	1.49067839721054	-2.85458190284202	-4.35405748393493	-4.13936582786965	-14.7300928967125	-0.860756920207427	25.7374559493789	2.22965902626341
Bhmt2	-0.599356723942348	5.28243668422686	-8.55488229934495	8.82351269749674	14.1176448039438	-10.5322774279918	3.12788939366957	1.42179385285771	-6.90422293542874	-9.90410032156058	-8.16558831526241	0.691279701289316	3.89962842822938	-8.28964397008427	-2.97146038054801	-3.80147879784136	-1.22128983169881	10.3685927910472	4.40325405965162	14.3546189260412	4.57295313950623	-5.6244027278664	-7.56490874287002	-9.38970222744762	-6.54340376346993	-10.0085917378042	8.46466118917145	-0.221704027016164	9.53289562043981	6.20273776467805	6.40509832881066	-10.1077747088593	-1.51583618425711	-6.70892532765779	7.5758961154764	-4.53627673874829	12.7935502871266	-3.66779646261267	-2.63975324604381	-5.51062631851849	0.625488418280396	5.180055896706	2.2201065770862	-3.44297430248369	-12.1811102825231	1.95962883733791	10.7292568636469	4.1334989220569
Adora2b	-0.507652768681218	0.057226632791517	-14.9491493011176	-0.194937614040398	34.0220910086833	-10.9577063071342	4.82447840967016	3.00325366468086	-5.28632082473571	-8.34009034904268	-9.24138636422251	-2.26836699739018	-5.00725767698148	-7.45735874713418	-4.16940800346961	-1.79823812050564	-8.76910253065688	9.21041428693658	18.3008198048282	12.35691315967	-5.24951451282542	-7.0258823244404	-9.74931795686624	-4.82184237160094	-3.98688405319573	-10.9600649186778	-9.0556075706964	-0.269064227932432	11.8316713878998	6.39497289881706	14.9411028839762	-0.188822019313912	-8.96120517279578	-5.15368837426844	3.38503499840752	-7.44542300329988	43.1666415224443	-0.635223016424872	4.92494969404312	-2.72304914970111	1.4785258541011	-9.27306647417504	-1.26603413608822	0.655397844314866	-9.87267043818131	-3.85328080803842	8.36055259012611	-1.2100922177994
Acta1	-7.24550257518724	3.03186994101081	-15.2783043171232	-3.33198996007108	46.237092334369	-14.506949271329	-6.5632983014583	-3.51223726999658	-9.83937530546191	-4.42688106664006	7.203783766164	-5.25483200606865	1.41486170986733	-9.54323890909941	-6.39781847818118	7.55848225707546	-3.35032054215963	3.50082944564418	15.7654574166243	6.30101933155883	-5.33494471394239	-10.2959266330222	-4.22435150666652	-7.22327034470866	-3.68595164126106	-12.3663017577525	-13.245162961723	8.02717662199511	-3.7576056257351	0.216904556923524	8.40704985222346	8.08182217931463	-4.78976474385173	0.658427085071049	8.00805974959572	-2.43859525862603	46.7057341214999	3.48547155198356	-6.99956187405174	-8.41221085116011	1.2204941736762	1.01110200192014	2.1476013388665	-3.77955277717472	-5.27855028696588	-5.77903453681226	2.59862430780602	0.978759691496107
Pdk4	-6.57794310057656	-2.84949609100179	-11.2605828144885	13.8267284998253	35.8787775071527	-7.35142463299585	13.6399592595026	-10.060647552796	22.0327339438517	-8.35955715665006	-15.951875715485	-8.55593941971854	22.0181944427888	-11.6125188412887	-7.89254345549859	-7.80492786172293	-8.32950425057598	19.5753703878143	-0.941618458276293	3.47920923919303	-9.07945798134744	-6.55947275103323	-10.7556472611595	-7.61062988602127	9.90904926823074	-10.6045751964176	-10.2245229863222	15.3608092517163	7.02069987121499	-3.42190267851861	0.897669513881173	-11.4906282154645	-8.71880933954285	-9.26959534802813	-10.8486234806814	-7.21354648483295	18.6788763813871	-10.591333877048	-3.39973011593682	-5.73129344266238	-5.03872251248452	-5.40301222359234	26.2479413592589	-15.2550857376733	-7.99604472811559	-4.24019267340305	33.3497852255083	24.3200149922914
Clcn4	-2.62366936615794	-0.156497375839486	-12.9784416474426	3.90414359201306	14.5098695617096	-7.38763767885537	0.0837683378455569	2.25572861872181	-1.39623307615973	-10.1930606461922	-8.90434719553206	0.530463065342422	5.78160201149995	-7.70889044746288	-3.63499293858539	-7.28086344494108	-7.76392312637066	8.53946664164018	15.4662179523045	12.2383272663896	-0.09623025150686	-7.8315193787137	-3.75746071774987	-1.79958883943715	-5.90899327168995	-9.77888547240795	-1.65790901591291	2.9572888574371	2.31053202312604	8.39791317608783	8.76428233838416	1.36459204789932	-6.43047645248101	0.506742552584939	0.858924709706427	-7.04531018098641	35.9196304689291	1.70562835679438	5.96090299207554	-5.92242941570065	2.41637543823704	-3.17305572408621	-1.98595099972185	-6.10898859656101	-11.3248234529626	-2.88050241922858	3.23857214706795	2.11906756788872
Duox2	-0.698048885140727	-4.03072118773074	-8.26166396429752	-0.0217953561245583	38.9494337966996	-4.88093887582127	-7.01044333333274	-7.4894160446498	-6.94910925839596	-7.99512919796582	-6.14463953989703	-5.38450588997886	-1.84069611931772	-3.70921587211095	-4.07451036638585	-3.57569814483943	0.541433984628194	-0.269512757169696	12.8352384721336	14.3038153564567	-7.73884378475967	-4.72143663474855	-5.94602114123831	-7.53610758018179	-1.50654909717382	-9.21920480649966	-5.41983393969614	2.86416418865764	7.11596991618617	-0.859490698741071	6.7373976120758	-1.24334228623754	-3.99576771193883	-0.167060512483935	-4.32018779493656	2.22144336712943	33.7015985538687	-5.12790234081248	2.89322373099895	-5.35496946679165	-4.3541399638538	-4.19042865756009	-2.20696016786634	-1.96681000294397	-1.0951732382915	-0.332280131884758	17.4653548919804	2.14619094329555
Ppp1r3c	3.32801338334824	2.69626496620202	-10.4656844549711	-0.253572177322976	19.2948745366283	-8.46402751328769	-2.0254055036109	3.03130844549136	-6.74474505448698	-12.3604339012961	-2.50221843498661	-3.74223495257022	-5.52629174390294	-6.76218785019143	3.45578879851848	4.47542527077299	0.0629424274806265	4.75951288052576	8.68352637929149	8.29911910008341	-1.96183417277216	-9.55395058100709	-4.67046701220785	-5.6335478271105	-3.85746312693657	-9.15793635967231	8.0700119580653	4.72074221975948	3.29940742824551	8.5830333539568	4.712864759671	2.67095259171083	-7.52562077061581	-1.81883711312453	5.65788380291674	-1.44442287261223	0.383518976487183	-7.48594013737695	3.56164114522849	-3.66514190930248	4.56293922728706	-3.36776097470907	7.63892606923392	-6.25003945892956	-10.704705402571	2.10959923603976	14.2877662613191	-0.953621442354738
Hao1	-10.0226001078684	6.3856324370806	-10.071257942206	6.92830705227456	11.5296337433081	-8.12927087741027	2.83327412685164	2.74035259236896	-8.19139512067977	-11.5257738359292	-5.13382796918239	-4.01904618950473	-5.23093445325538	-12.7023596951386	-1.45741206004041	-5.13973059251292	-2.26366754486874	15.0701419609776	11.2897777325124	12.6306245658608	2.87645348656448	-12.7362106296965	-3.41597524653907	-3.62706976619137	-7.44742135963214	-12.9965081755246	0.945821034112511	2.34249216289868	17.3428273221789	6.87928542934373	9.14255197895424	-4.0220398543973	-7.67277577135092	-7.9173016409094	8.53405392001441	-3.14483301025877	17.5218364791456	0.625574446513706	0.342463257675238	-3.81113109290401	2.90843189594211	-5.23745400060027	-4.21963414516745	-2.1404655444596	-10.4793129382949	-6.80962542366055	25.9114941690298	5.02604175161677
Aldh1a1	-4.5508702390751	1.59445830154901	-7.86133184084651	8.22236735025687	8.28518999371159	-9.78650049984237	-0.629964819784536	-10.2019055139231	-1.79191281168028	-7.62561656458282	-9.44221594593312	-3.49303613910972	4.79690567675195	-6.30483272763079	-6.90383553062934	4.0191615784345	2.5935184787108	9.18452790289139	1.60075261792333	-0.901616892781636	0.963287699335993	-6.50282067773099	-4.84155714701078	-2.19713947776066	-2.21421810471054	-10.127741320059	5.52607622758238	0.15467710839091	7.63270804224416	0.828120429495144	5.74325795686465	4.07393559605683	-13.009643420674	-6.38324714617416	1.95505193877686	-7.34520347324449	34.215376948017	-1.24983615279503	5.58322662649823	-0.878023514440271	-5.77217344433823	-3.66809902921401	1.1658675693035	1.414567652897	-6.95021569284452	-3.15468498362748	11.7712215515627	12.3740744514481
Mx2	-2.14487664121202	-0.683254964832761	-9.03398903266642	6.24504761768757	10.6633471974719	-10.4523919021242	2.08884449735357	-4.13818113413767	-10.4692608218346	-9.64911508399543	1.16112666028448	-1.89590337794547	-1.56413740088845	-3.74163963956701	-1.19158542874527	4.45847298513807	-6.34864507675942	9.86841510410406	17.3428616680002	7.09964512172522	-2.16505557781373	-5.95821798119754	0.597184276307066	1.45831602061736	-4.64591204642669	-6.90456206919164	-0.496027002859052	0.267929575800299	-8.99864312692725	1.03745614637823	11.1787170389584	2.1416355113719	-1.93097237558314	-2.56355925900711	0.446995840086364	-2.43923306030197	8.29315630997002	-4.36293877956085	-3.85363117492602	-6.95533602356405	0.543359423945668	-0.737040437310222	-4.85077989578403	4.13519707317596	-6.7432486398498	4.39370904140762	18.5951058986774	1.44826222552792
Idi1	-8.51649699386008	7.81985472629497	-5.76752056215864	-3.60765712311725	19.7693723311135	-8.3700259168568	-1.34691303512993	-3.08420500847993	-6.19838030517554	-7.86471981105809	1.64423546983065	-0.515606435416859	-7.5933331029589	-11.0737774232494	-6.85799251493803	-6.19555991452051	4.02843506919585	0.175701786236996	10.4501236705176	2.18697867557867	10.5974798753817	-5.18456076746936	-6.94097925079367	2.93500883067172	-5.92903065673974	-8.42697458422235	0.220331334413745	0.586143988526302	6.32880674596027	18.6782129318429	4.21436768192049	2.30142934865446	-7.35429830353577	-8.76074192950286	-0.997627419644814	0.864585117039452	36.9385694890904	1.0806056594114	0.450048662001347	-6.41717445620572	-3.92544709070449	-1.0490439383143	-8.906188767372	8.13431001809105	-7.34129311225951	-2.62444269609888	0.932910141094396	-1.30747775552597
Serpine1	-1.5018128561283	1.99083687226234	-13.4136859567844	6.11768583666125	21.9733565365575	-9.98680209849854	-2.41971735399907	-0.39182037740443	-4.73339267380228	-5.45844339903431	-6.67817616615517	0.722253102438126	1.47563173460482	-7.75995312129929	-1.1772078844581	5.2574031441382	-9.27792625928981	12.6001932220295	12.5656065376536	10.561406597248	-11.7147157075367	-11.453357395274	-10.9736375747693	-3.82174466277267	-6.2404759288716	-7.62679283466908	-7.19357104408157	-3.97649547540447	9.11604400361889	4.29242928744189	8.67184706924451	1.76035926896642	-3.33930877994996	-4.32595146766432	6.43566750754673	4.43196652827274	28.0465420045065	-8.99956226427746	-3.44433070670891	-6.56200341159812	5.404925603122	-8.48875160742865	-0.516174337859635	-2.93664502338679	-11.123944789017	-8.22155575607452	18.6129443473149	10.4852405114089
Gstm3	-6.4034988190157	6.12533822500877	-15.0948684109951	10.1485978358365	17.0937420600866	-8.92976340877933	4.3125931950504	9.25627566137008	-5.87817749392178	-8.23734312417152	-4.14208681790286	-2.28724137971523	-4.1711828779523	-12.580327508485	-5.2439464417222	-1.81945366536622	0.339619753017963	8.96620583913006	2.53218889305382	7.13198939917154	-1.18772604177367	-11.1860646265994	-0.215795966485025	-6.05779147820986	-6.57883279486335	-11.7962061812857	2.10542878047364	6.55792875278516	4.27436904739396	9.24994164920377	8.18331871709416	-0.923541218595767	-12.9821103676454	-9.95486163875384	1.01480112595703	-4.31630886060577	40.0638119064407	0.250268124749132	1.55198547138449	-7.19907016480491	-6.00570431611136	-8.40244731815488	0.579126251125158	-1.71697187589576	-10.6557315387284	-0.82726479479309	17.8154035876521	2.68078987665371
Acat3	-7.9733909963851	10.5638773580831	-0.801380913261342	0.288920984637686	-2.1056023774097	-6.73142084216658	-3.6702088836344	3.92615378036702	-4.78254606148851	-9.31841235618525	2.88664324487796	-6.85767139683215	-5.33942103286839	-6.64265492259595	-7.1741290861182	-7.28122578119826	6.72146042220609	6.42773812810497	3.02570640712941	9.60426774567342	16.0390607652925	-9.58670726246152	-6.58900631630273	4.13762834564555	-5.52047118223361	-3.54334687429419	7.01314677968971	1.2074429131853	-2.33039340505329	18.6157149973587	14.8563011189649	-7.15229344555761	-5.83039482564325	-6.92366799453309	-3.38067099906043	4.52282021593591	16.6898149333557	-2.62898119476023	-5.19352818252426	-4.40471821640678	-7.17695834632557	4.00494848868079	-1.2986270317397	5.50988533262395	-9.23765413176198	1.38570430084728	-2.3256065879688	-1.39240620536641
Cd36	-10.6377097054082	-4.96932864851673	-8.99875178496126	9.32766939727377	20.9999726056858	-8.46625096970608	-8.6512524355259	-8.97168032184669	4.10998854546705	-10.718025542183	-8.18161135837772	-6.58935444982181	11.7593298586381	-5.10670722135987	-6.82142340974555	-0.694496644385207	-9.69120198673797	9.05166206790567	1.98987742622305	5.82223207463168	-0.312122272431681	-11.7261910592349	-6.24099555204607	-2.37017649559581	0.826044712366626	-8.44193437304746	3.90298880936284	3.20939457649192	16.2848729181124	0.165317677851458	5.41427130871066	-10.7802427273296	-10.5017286296398	-7.53958285160577	1.58978894101215	-6.39803450900684	43.7690938494969	-6.67281718241925	-9.85609268344358	-2.48162185224498	-7.45790677866997	2.04015130395474	8.79814528710376	-0.585916446584124	-8.04489786727779	-0.679262409050549	21.1743901483917	10.6294498179436
Ldhd	-4.87865092575355	1.37401418042958	-9.58205254750486	8.50285445682545	1.48030803602095	-8.42771706151959	7.77661547537482	8.97642557339107	-1.07849615165681	-8.60525589497179	-7.69244540709389	-2.54959666577487	-5.13670958797011	-10.1926870529299	-2.97751103141111	-8.18025796510747	-4.33661357088616	9.76558035516597	7.90884400837295	7.34292018883218	0.395089462165597	-9.8169911719	1.23656727925669	-0.707407016193748	-7.03897662509892	-7.90758060854529	-0.365481182682213	4.55650300757737	8.9144799478659	10.370525248934	3.84576910674889	3.58252088710235	-11.7814746497257	-2.70458523015084	3.25632430086673	-3.58122795243138	19.4083258059633	-3.07960124536285	4.83903854648043	-1.43398098610249	-2.2259747637425	-2.73437150101476	-0.598072921491337	-7.43943489737093	-8.14778568044989	-4.33575171723099	16.0303096406985	-0.8038257835079
Eva1a	-1.50293152730788	-0.234218427612847	-13.4607993553375	0.464565845687599	13.6058911101368	-8.5816282225255	-4.36050566051792	2.94102160586501	-6.48922980428166	-5.42797042349344	-6.64277779511538	2.43373511842878	4.53720286742888	-10.4509470071964	-11.7512603785435	-1.59583547905718	-4.5974895616919	12.9010120102663	7.86595837701812	11.2717222771627	-3.14358553733044	-7.204396105845	-7.45408056496906	0.738289037962204	-3.82456666753202	-7.09307997406436	-1.75985641557243	1.57571152515944	8.19389474709127	5.72157643050934	10.2392522899172	-5.28335895354205	-6.3352520197481	-1.84430869217058	-1.00556198408723	-0.603232649241331	19.843191490799	2.13280883121037	-4.6016423133435	-3.20257254546351	2.70639862046137	-7.27333335852871	-3.19993501697273	-4.47140861191488	-6.56749059686307	-1.53816084904286	20.4578203811572	3.58370803970686
Sox4	-7.09903763265855	2.11713628047208	-13.1643485072108	6.10725484745588	53.6043354856859	-9.9584542712436	-4.56481198849206	2.12544682010786	-6.34758265946226	-14.5942682853618	-9.10596263021968	-5.93901881200476	-8.83152822493621	-9.87119069556818	-1.40217528339731	-3.25179862326307	-10.1757639490686	19.0302702706797	25.5636285231928	15.6422313397225	-0.19271778203532	-14.1017003614867	-3.22422895957781	-13.7749265557995	-10.3967790503014	-7.8329683009948	-8.97515223699889	1.40813301067256	2.08958932199112	2.51383164771932	0.250989656645716	-2.53284810542748	-4.75743224206136	-4.47421492709057	-0.417873502653173	-1.79454940322765	59.1515050937632	-14.7592615788143	-0.650467023820754	-13.3045089544911	5.57267294796931	-8.1182355923277	-2.3617116751734	-10.1049214848414	-11.1330417539774	-6.18948623873772	28.6908911404569	-1.61843660284187
Fabp7	-8.89379352231943	1.83204248188189	-8.06064353748803	4.33347390819177	15.6638297112977	-4.01167921361772	5.60914628215172	-6.67281337117499	-6.9972424522431	-5.01322044983379	2.60854369225752	-1.53666809130924	0.0350810689252459	-0.261335893601014	6.1694799864298	5.47456537828711	0.808829949369496	2.18990783755758	3.27615911303065	8.03057222971888	-1.79836906533582	-9.38215215057294	-8.2869580207832	-6.05042055773677	-0.901104400308883	-8.48752555567449	0.73523146667636	6.75040485291033	20.0991997016764	2.80427265496281	1.99651302263373	-4.03729764927285	-5.32212102153727	-9.3377158235307	-4.49289910314077	3.22009809691857	8.02619120463752	-0.951976534708518	-3.63973855986498	2.59129262110604	-6.67471060887613	-5.25295918516643	-2.22678780140488	-3.83076231373399	-11.2506869709206	-5.74743684271716	12.3428374885518	3.09265898798223
Gas2	-13.1393193522549	1.30932857141038	-12.408606481229	11.5962619129268	17.3133565072861	-12.3235871285223	0.605925944525639	-6.80876219595921	-1.65482809646969	-12.3347438219409	-5.11435843111359	-4.33157159409825	-10.3404582520403	-11.1237818737601	-2.82118777533933	-0.436722995545326	-1.90279925455464	9.1266626656323	22.5431101279465	6.16438871256849	2.88271757885704	-11.859750253469	-2.98809324674669	-2.84245018356623	-8.60968493871755	-6.86601608525042	-2.29266585562367	4.95736010002239	14.2327960197534	8.71659358397959	3.69680066546303	0.267306698721244	-9.16972108705657	-3.23861804052263	11.4384497237649	2.64703694058372	14.2630395678958	2.94916665828058	-4.93779255926361	-7.82009955892381	1.33806627332673	-4.10822457832111	1.25166997435658	-5.44767273977112	-11.3351580631835	-4.89202009834029	14.5389888450851	4.9443644544497
G0s2	-2.42852255451635	5.3549773203168	-16.8151950531012	3.84929628196832	27.2194936601322	-13.7861419008173	-7.1280202465822	5.96172444342028	-5.83110000411725	-16.1639376657066	-0.0839746317658037	-2.71183261072835	4.79493966348945	-13.5322376618523	-5.8534247705485	-10.9363256113224	-7.42922762024941	16.827101026651	-0.778825406220005	8.99181079413589	-2.12736612545974	-12.474939906904	-0.327829092982899	-10.3782032571819	-9.19764155405197	-11.2942894201104	8.42288675482784	1.20821669782342	15.2899387749564	3.13631914397916	-3.11403546457389	-6.87609005191584	-1.19996552637157	-10.8347013901068	6.70290448148678	3.39077247933215	19.8163768987721	-5.92471120204557	2.69402810287222	-7.29217287745441	1.38281605603884	-7.693445012356	3.67771028729418	-3.12481819658041	-11.8438639045696	-7.90759645737939	42.1009601058114	8.29701362499282
Tsku	-3.24304442416595	-6.57881928946472	-10.0945260248825	9.48754537419635	7.57677137237025	-9.6641341366522	-4.1073636749168	-1.98039853678262	-4.12539768851259	-8.19358012593635	-0.465108670270082	-3.16144752840163	-1.64295754892868	-10.5203133252492	-4.21105443200545	1.48283208546248	-1.22450066639764	8.95430833505552	2.59212014432258	5.92710557048403	-5.34477343636013	-11.1899818326772	-2.74223403748749	-5.50849960907664	-3.25600255435692	-7.08990472817529	1.74686261190231	9.91812607266576	2.15293480681714	3.66261412216916	1.15877616990987	-11.9212685042894	-8.09568466107817	3.14993636827635	5.98006026530128	6.85281323224359	28.4781789935286	0.947485248352505	1.92512373960894	3.06785100567487	-7.78339649702661	2.0917840756741	4.32628489697519	-5.30387156540414	-8.52402974239736	-5.41110040739207	12.0762154450316	1.53221806384523
LOC685067	-3.65604115157554	4.59036357209239	-6.89897374965944	4.64174483731937	10.5379691240304	-8.25559729924772	3.92707959698405	-6.82656753182722	-4.34193336984305	-10.2261902190393	-6.41113595627623	-0.474831811244615	-5.56440331291075	-0.83607229519296	2.37915917819665	5.17432488017735	-1.58074051639426	8.46850164363281	17.9639347302493	7.28969782155761	0.276482222172891	-4.10130999413861	-5.91809807230736	-2.76420841572955	-8.50863343371894	-11.7124562194258	-3.30143017340623	-2.07449494437665	1.95897805445284	-2.49852765410631	1.46763267437226	4.04645625221057	-0.321969819763332	-5.31964017876106	0.851701736936926	-3.05814239806729	9.53854122387602	-3.78483075622121	2.81556531482567	-5.76107224190729	1.14897864964836	-1.59053930141753	-2.25429441278047	-1.65601641421431	-9.18928018911846	-0.732909976031635	16.492288165563	-0.746538958654121
Eno2	4.77398466932395	4.98905306786963	-9.14040636262609	6.01240258351856	9.25436708758031	-9.93447911779961	6.06341855415201	-1.04086903837981	0.308901966819571	-2.33187446937608	-9.04415954156068	-3.38345444282779	1.82176941240746	-7.1182285165985	-4.76717804439991	-9.42426629500885	0.228100758712001	2.26163817722012	-5.51609817821044	7.6349650105502	2.04627666626075	-4.63402210663339	-5.38293478572086	-6.12759415680184	-0.765591590197628	-9.4099312332554	4.91906590981244	-0.0418826328439401	14.6207780334432	-0.0628057100361179	-6.70465393562056	-4.6101596076533	-10.4719068387732	-5.5299014962183	3.29054871902743	4.2168644857069	9.22976408343082	-3.93928722314853	7.80038811627687	0.705674293574342	-1.1801014336823	3.02557174513895	-6.52303226948493	-1.55456617813817	-10.6354617279502	-4.83936919429194	12.7272730594139	10.868747788061
Acot2	-4.88913685323026	4.73097034179569	-4.86706035656676	2.1312824964871	33.1346782878794	-4.55109812422958	5.15291017865627	-5.94826174171201	3.60581950814689	-10.7105089869023	-5.96783485314352	-1.3827979934646	5.42277039020702	-12.4646214903994	-2.16315315214821	-2.42148148079451	-7.66658841410253	7.79008822585024	3.58441848742564	7.62775970292253	3.91653834425119	-11.6213874526828	-5.94292447481075	-6.64107521679844	-0.609311421685446	-6.98193274771513	-2.63929974886082	7.58521701547263	-0.483473671528158	-0.78646137147906	-3.814733967141	-1.1672071076539	-10.3258226746505	-10.6723697833617	-0.106322836986291	-5.15980494673404	33.6761430922053	1.1715588385253	-6.99390411481898	-4.18751510804975	-6.29667597553174	-10.2921696089368	11.2448723480494	-9.50079851462228	-11.8590642615012	-5.87793942531282	19.4015225758699	5.6794125360273
Popdc2	-0.649904551284617	2.90249125467875	-12.4494429486924	3.17929702673327	24.1083516513523	-7.27309075283013	-10.3972010863861	3.14586854430815	-6.86127804632165	-5.80329252231043	-4.20923714479081	-4.01368764288323	-8.53954927903572	-4.44347819161934	-4.71948075930301	-0.887100310679173	-2.66383237311657	-1.40329952805657	16.6831719631085	8.91512647080005	2.68999772363142	-10.3617427088798	-6.74137456838431	-6.46837309873609	-1.13483392057954	-10.1992300339892	-2.38263211168875	4.58649737492599	3.07400207011148	6.75913878921562	4.46183519156308	-3.97236793296809	-7.054727662268	0.0272174107218532	3.53490153620336	-6.48479878834177	17.5364903772791	2.60908081371097	2.10022262057998	-9.15559036906676	-0.311946843499893	0.71014471794784	1.41626916503372	-4.007183255944	-8.30002035898792	-3.02559261115547	21.2574917694777	-5.33900148403592
Chac1	-11.1852601016929	10.8148793791262	-10.5661689389867	0.412832708514454	8.24848329641202	-10.2046456905733	-3.02174010524476	2.72622304236512	-8.41215680700967	-12.7846904490939	-5.35348049478585	2.48902421276632	-7.74544335080785	-9.30783849855063	1.79964439058443	3.16702825656518	-8.81045736461325	13.9698222219872	21.4941561772864	16.3856082659861	3.51992604916862	-11.4176702027505	-1.44577328766443	-7.50767763561915	-2.24949367639102	-9.13903727068575	-3.0609813808477	7.35159291202582	8.64472113297698	5.55953313089059	4.61822949569764	-2.55399671933722	-9.37234194432087	-3.4031585553651	10.9153136174629	-4.57260385479122	20.0764539942422	-4.16148262580442	0.924586967659964	-11.1341571071708	6.50155368887087	-7.32736693512518	-8.13891872116982	-7.36618943221383	-12.5593885432341	-4.986134224161	14.8715625943145	3.69784132787659
Cebpd	3.43396444944024	-3.04390196085225	-10.2089576319191	5.47156094907917	10.5396993464955	-7.32790353685667	-7.48971192356301	0.468613916989762	0.796902310099828	-5.85194244580787	2.02867134146227	-2.70653048984657	-6.10916074678976	-3.85069452810325	-6.09815107664123	-0.157322421292003	-5.64706702725283	5.25834914702284	9.81027100908164	10.4016845752156	-4.002260759597	-11.7206255752044	-9.70645415117131	-4.78682576195084	-4.32938278156593	-8.18792867310468	3.97193787758334	-2.51591055001592	10.2633914324559	2.12602011095561	2.40107726189505	-1.5201254032973	-3.29165293936974	-1.55099165392777	2.30035211392444	-1.52506752522312	20.0357186290164	-2.10510580178244	-4.43779298687228	-5.53134652097078	-1.33909391297401	-3.59857608466804	-2.02707964788969	-5.5224470246269	-8.40505812324922	-2.43236736680963	26.8368943628366	1.17737587968248
Plin2	-9.91277566787663	-0.956611897776106	-7.59244630602766	7.26930759356645	-2.66537234778879	-8.83630199559046	-1.20939554300687	-5.7232937726005	12.1422159174588	-0.0698429915962784	-3.44683291029634	-8.95392145636588	7.96298831421292	-8.1064972849029	-2.80883128925524	0.614876374821264	-5.91279509694475	12.2368464572184	7.74417146564972	16.1470122239641	2.81349936256165	-7.43893329638192	5.71911151728657	-8.23293901112871	7.1860290156638	-10.2025871578695	-4.5123642531581	8.7429739565343	-0.967004309842116	-8.49430087714755	-2.96369628269351	-0.947742748328553	-2.617536059553	-9.59809290236882	2.04438579876919	-9.33352387422666	-9.43021792913422	-3.80284083524859	0.804960695016822	-5.87763762176029	3.98847294662666	-0.575285393968798	14.7844255681825	-2.05434059188588	-7.93376792807737	-6.53273213387623	13.5499860944526	12.9767748565063
Ccnd1	-12.972818886574	-0.292243011838744	-8.06113985234333	9.5741229849352	22.6881421419731	-7.72676308817492	-5.05574202977527	1.75474839242661	-6.61617676100244	-6.80366494014583	-10.3368267235377	-1.7045713929914	-9.71908194906544	-8.0851199022466	-0.105072443596319	-9.78846545066509	-6.39062118637996	13.4005294820012	14.0991796102987	12.2606305147136	0.327819257551274	-13.9532301693156	-4.94900402341614	-8.62249818824406	-3.80807863998308	-6.38228985836578	-10.7604166397283	4.26180337521386	8.00027920539459	7.04690289368326	1.88780912441658	-1.60203036833153	-6.43611777580499	-4.86449589305642	1.87717142639677	-9.84587774149895	37.6961171552321	0.681215824271293	3.62448117940775	-3.21194601631047	1.04642803398957	-7.24768316074445	-4.70456623068293	-7.29642914265799	-5.2604326106908	-7.43586337267272	24.285637030602	3.67570632150291
Rarb	-8.00059812180668	-0.770063916340035	-8.62772542569625	9.32497085145079	8.18693856692669	-7.33968702243525	-2.48848622533307	-0.313025469508107	-1.63518865625276	-7.6125165719041	-0.372247584206017	-2.62804903995979	-8.01154443407418	-8.53650982202424	-3.7134892654684	3.71957597094474	-0.193676805504996	2.88572749926176	10.3204923406394	5.55682681047663	-6.13762032277019	-9.3808416478519	-9.99354367059354	-4.4777930377999	-4.60735981232131	-7.92972077977731	-1.78917996351713	5.11118486463985	8.22927948109725	-0.851568914301508	1.03254583368744	5.14521300400969	0.200333040113561	-5.74850121252042	4.35628736791663	-2.61965320232854	23.7106460289599	-2.92648891594089	-1.86389305492889	-4.17911388694041	-1.28772099403384	-6.05025450486252	-0.163732765950044	-0.0349596825475142	-6.71710596882015	0.258163166462014	11.037410286638	5.3148175861093
Cxcl2	-13.1796253433755	1.91420963985069	-10.0952396339882	-0.0655085316032498	29.4590375848887	-10.6168474307173	-3.90075894723462	7.23393851052473	-12.5651483166048	-13.725418209221	-12.5505307335152	-4.31433261991559	-3.68582765950995	-8.85329866871948	2.29287820459363	-1.64197896049317	-6.10088013774551	15.4068416786869	5.92841200144858	13.5937405614875	-1.80953621287067	-5.15954560040057	-6.70305454042746	-8.66128851643597	-6.72122807742692	-7.93489570903602	3.60181387796585	-2.86134812031105	17.6793566114247	-0.217918040970806	-2.14959884196043	-5.14440203144333	-2.1271337048846	-6.22042080985684	-1.45962586781058	-5.47186669190188	31.3832934840594	-2.28250679978367	3.95459055101033	0.291980182722721	-0.949049219414528	-4.98830196404654	-0.662647182269041	-5.71247417844989	-8.01645319316767	-3.6338216697327	20.5697391446049	4.05344947922424
Esm1	-1.89740836310503	5.71698252565589	-14.7163838436552	5.58686003646855	18.6188774194497	-7.99666549702332	-10.0295038742555	-12.7346252738952	-7.90203801758098	-6.75329263872097	-3.37230302251235	-6.52590114214895	-2.06756302604724	-2.76662086934095	-0.730284463207919	12.7737730973619	1.77985074665667	7.8283659053469	2.64314305612655	4.14662818834072	0.851695262828956	-7.90035494695697	-2.77325478561132	-0.853542754049128	-3.82202553169519	-7.97280919840669	-1.4810409811331	-6.53223952203581	3.73274883974124	-3.34019059094218	3.75948583369075	2.28270302454346	-7.54290709940624	1.4330812824835	-1.72647418225429	-5.24977162734298	20.5256954645158	-3.11612807429617	3.31513330952815	-2.41782240932772	-1.18921941121864	-2.09649015015604	0.817302840917547	-0.879629497764324	-9.35464942034474	-3.36280094533928	24.4380062766748	-6.47524558975391
Ripk2	-4.57695737723878	-1.068405827534	-8.66318311363273	-3.50415581784467	8.41172576999281	-2.79005637906495	-5.5250655739274	-2.97642577823271	-8.39462005097265	-8.40159302019807	-8.04186818051866	-3.26786169020113	2.5976146868727	-2.99972083549943	-9.16986893389917	4.58953860658113	2.96819772912788	5.72055590454764	17.0753489702895	16.9137493412689	-3.93770864841672	-7.23161505540544	-3.99230685353671	-1.60787363118543	-1.10757404249275	-7.26348131804076	-1.83164527259121	5.04918119168061	5.31534029876187	-3.76339188115562	3.40404552699966	-1.73866463699356	-5.12468979786706	-1.95791376445343	-5.73416788298312	-5.60170299352834	18.8990742769301	0.0429644974297503	-1.01562882066865	-6.1656709681643	-8.23778971189674	-0.901590033238895	-1.13253407810112	-6.69335606076956	-6.35559551829316	-2.43866398139223	24.9739985441319	1.28280763396255
Igtp	-3.42623809115913	-3.69044188858667	-10.1831149763843	3.1265618464757	9.98071405790723	-10.4075395820187	0.321394183672627	-6.2229215382291	-9.94449597140322	-13.5730286613442	-4.33767179397309	-1.09978736462602	-6.11034272282329	-4.78327135607936	1.76161481615961	5.57841598714622	-4.69381422968863	7.32250770357691	18.3442302904807	14.065905530967	1.9497032116861	-6.83755814178414	-7.20975347673996	2.20699816978584	-8.95756105540744	-7.93961871617025	-3.33519080807725	2.54553990878086	-5.02509711922764	4.10490539839502	8.78682737748207	-1.34379022544121	-1.99150730615619	-9.03438063942636	4.22555364118262	-1.62225523883655	7.20545973988616	-4.23099776748672	2.72835075824412	-9.29354992306192	3.00329031502995	-1.96882949609606	-1.29841073895016	-1.34392923460477	-9.72056137092938	2.55638881910812	21.1974406587328	1.50469097422816
Zfand2a	-4.31793569082901	4.18676792533349	-18.1325573993648	7.55978093061824	38.4468115439137	-14.9854996780535	1.63953052526848	3.19974678698838	-9.76490878378596	-13.7079348966966	-9.71981725970981	-1.15722844636004	-7.71458182817929	-12.0279310147038	4.89516521643897	-1.02479871972439	-6.3769476020207	13.4250584010286	25.9386207343162	9.41787481685367	0.614652732350116	-14.1586947181235	-13.8814526703261	-10.7653750432083	-9.20702417874806	-13.7746674896435	-2.48120097616683	1.96179313607322	15.4692067023313	0.925590927977357	5.74299879805973	-3.09041484019996	1.20212697622089	-14.2252968403248	4.51360195502558	2.60678997175591	50.1476522214845	-10.2534519541433	1.51918538704376	-11.4953052637726	2.47420985291057	2.70346054462909	-2.9904364160386	-7.41151009595829	-14.2486814398553	-8.71382333065332	4.87388087213161	-4.96001019814332
Sdcbp2	-12.0374568775519	10.3511484659652	-17.8214617464403	2.38859222774964	32.5524214723933	-10.6349879574177	5.01097616616084	5.3766294392872	-4.67323923156927	-17.4594054074159	-3.32002862533157	-2.91579482836553	-8.11465617126945	-11.1597869158745	-6.49960749616205	1.78427795880523	-0.212686952738231	5.54534756806172	11.4492649831265	8.27683541483786	2.61723317748667	-11.921168893523	-10.8607640748315	-11.4818654040242	-7.82539373294596	-14.6603557881207	-0.939646424458776	0.647382641091422	13.0232378111767	3.02952664888827	12.1672257116268	1.22995639232756	-5.38522780445626	-6.80566035158141	4.7058877278444	-5.74495426396644	49.8629531608654	-2.36443222061823	5.31079654397351	-9.83345420759251	-3.6473137499392	-1.90267122952386	-7.94546666277627	-3.74325764781952	-14.3256897130683	-2.04450608330792	7.32556052266434	-3.92828378460383
Gde1	-10.8387226954515	6.39421153175308	-12.321491453287	5.57703661618539	13.1620298621367	-8.71660078999084	7.47279337396409	-0.104641983722836	6.25046154128549	-13.9530357545034	-11.7262964086354	-5.3137593660052	4.99682926518856	-10.9820946029523	1.60118089108378	-9.70597800589547	-7.00087649457458	12.219563351957	1.00533954279815	-1.14573883997788	6.13909240937971	-15.1810804018165	-8.75883377127828	-10.9468940948666	-0.0378948972727375	-10.1600526898413	3.94554484703853	6.65162664825377	16.4039901438119	1.07708426382858	7.69294359493439	-2.34869539533098	-5.15716974858471	-9.98997155933179	0.813387163478591	-3.04881469618556	17.3254484285839	-12.1188200188013	-2.04827177423027	-8.09025387834737	4.98167483895683	-4.09617554891731	10.8056649169965	-0.942352287892792	-11.9069863017291	-6.55682165454103	19.8241015972907	8.33139196935226
Pdrg1	-6.3113419537124	4.33803703851821	-11.9706532763181	5.97509273075418	23.8618515678739	-9.27800093054612	1.11031181716698	-3.68886070616614	-9.99579453737094	-8.13628272728737	-1.7895597149906	-4.92571360527264	-7.92882095197946	-8.24895424364719	-6.89220934234287	1.08151168058804	-7.74660516486527	11.6201609087579	7.91892676300542	14.2953846357487	-5.01025506569929	-8.66363219060244	-8.65032289987766	-5.41417582806373	-7.07452945090243	-4.50602946569971	-1.83432680516936	-0.69686773753881	19.1265511449516	0.502166039554012	3.14358196971793	-3.26897956853003	-2.58620697614306	-8.6224868261934	9.76195981506132	-8.70143972976885	30.2138396785452	-6.86723917104819	0.577930624349362	-5.16133843393854	-1.30597716408221	-6.52416778893022	2.99315533473873	-5.8277007825035	-11.376873164587	-5.96506070784154	20.5806540186552	-5.1552917610038
Gdf15	-2.04864076681843	4.52105800209689	-0.191588686699568	8.2086858037691	-0.463453960180889	-7.02253317361866	-4.41858683354707	-2.88921327924595	-1.69285575789516	1.82248903835692	-6.86856150003269	-8.56370548522864	-5.57149668423951	-9.30565439275183	-3.06386401079886	-2.22704302606684	-7.02155474988481	10.8065794495386	3.76720028871537	4.77519359060547	4.89692713585531	-3.63039039353318	-9.197109456601	-1.18034996882416	2.01087053047285	-8.19661861433619	0.732291292552976	-5.24221291722559	9.41828754227593	8.12704247636195	-1.78022718050407	8.47518034025049	-8.94119807896772	-1.37022830352417	9.13303162361758	1.5174550953896	-12.6469483112499	0.645530689625021	-1.86549609914016	-1.30840772791482	6.04106901842281	0.165659022090667	-7.79284678174193	-5.14557446341219	-6.13142496453323	0.0771994841897534	1.40020644549072	6.05597283607028
Dusp1	-5.51753310574492	2.000852322582	-10.4516528854802	7.3913086173837	25.7556364568433	-8.57936220833673	-3.47401886694726	-3.46701085727803	-11.241536407919	-11.0130723084978	-4.60210025206215	-4.4769263207116	-3.13178263020394	-9.72154852774963	-5.40188478017969	-0.81247253907358	-4.27746681996962	2.61622464856277	-3.56450365827681	6.04417939861876	-2.29873219722688	-8.38214689837633	4.31064095532287	4.43581614508314	-3.53816424750651	-10.1348203062879	-10.3401464287368	-1.01880697642511	12.2117238597959	3.70521107739285	4.37419032529401	-5.3146168022811	-9.30573060529492	1.02292169673676	3.15977040129737	-0.442234960959375	41.0655047307016	1.73486522735472	2.8385190387706	-4.51655625890422	-3.37556284985824	-4.83497480314488	-2.31464664554249	-8.1528972702509	-7.33713034723336	-6.86599848025208	12.5520606441923	-1.04024803585513
Nedd9	-8.90817901766876	2.95612541837655	-9.61353945445771	8.26393529025056	25.6701118511113	-10.2271678625769	0.859384062083013	3.10954397424673	-4.07362559257892	-10.2336992525671	-7.2494109281967	-5.86264137497131	-8.53573704882854	-11.1897468113057	-1.88887757133023	-1.00751246498131	-8.35926337134726	11.954314704876	6.70024183689224	11.9605202973531	0.598328696331071	-12.5769264402959	-8.62126784001508	-3.31790486983316	-5.37649318236996	-8.8656134684343	-5.8964728972974	2.32689810301759	2.44166468889107	2.21793492300722	8.38318225650877	-3.16384039514784	-5.98716101762729	-6.44312927957915	3.89099800349801	-4.2912851119788	38.5555843201712	-3.70964446985616	0.717737324149633	-8.96566695574997	-1.34205335465032	-4.67679370708216	2.86852896450669	-6.7220649445927	-11.806425251399	-8.88833745038442	17.0204941061554	2.29935168141713
Cps1	-1.84252443403202	-0.846465990665882	-12.7098111273278	10.9273959652203	15.4202792064373	-12.9555129441531	0.0156237764856133	4.50696275373388	-4.56798149638589	-13.4065711309044	-6.60976011807282	4.91905993366934	-1.13935778050888	-13.6668070019683	-2.79603104954174	-6.0555485272269	-2.25181319318883	15.1868194573424	5.49451169941767	14.7777262795193	1.36213510510111	-11.9868918451761	-5.29289392463449	-9.76667746726023	-12.0188989181618	-10.8824817621125	-1.71297835443218	2.65958305178052	13.9788589522428	3.26515757678508	15.4302850517286	-2.11125528742498	-8.21776839433913	-11.3244733734971	3.38922600511065	-1.66532894060815	22.7779763170295	1.97593695657352	-0.977743605977066	-9.33836042194661	1.30356018366283	-12.426671508509	-9.50130536715622	-1.44433260222386	-7.33519623722558	-0.951467076870694	12.9077121282194	-0.195675772941581
Baat	-7.08919935623845	0.301930606467772	-6.84338932981766	1.16419066312514	2.87647058335607	-5.27564801483781	-0.591552037151079	0.69791957215976	-5.19370021886879	-13.0526121429146	-9.32476693806727	-4.15893108476908	-6.31396487075187	-12.2667661901444	-0.526537151615852	-3.60130426894575	-8.74441227606109	10.9990606182953	9.86657965393011	6.38129014122541	1.10616008111107	-13.3151274857494	-9.27965947811873	-2.25792810080953	-4.54604918035442	-11.548136309647	1.41869745962621	8.10035939972225	17.2802912502738	6.8241655423416	2.85504307282546	-3.90690994662093	-6.19209805471424	-7.1139700824561	6.68424577188638	-7.412784298745	28.70733983761	-4.3283085656952	-0.134483369311155	-3.20832536693124	1.05384304136019	-0.301087756853883	-3.76473991948042	-7.38152731373629	-12.8842948915547	-5.84015060603024	30.3093348512275	1.99556326858849
Fmo3	-3.69579947194128	1.45605630525154	-14.7260765276565	7.95496444710136	24.3218604500287	-9.91066434544047	4.70348018543381	2.21084788365475	-3.75057224247866	-13.4459744161106	-9.43783795585639	-2.03795658740462	-7.87159076063472	-12.060526770724	-1.53356571822896	-4.95204335255412	-2.05281801927923	9.20960957651788	15.3069600212447	9.10137433905769	0.379800395497799	-11.334368899948	-6.76083395248365	-5.8120913130261	-8.73991629941817	-11.717784116878	0.372977785459168	2.47530530002293	13.1679012191031	2.90573888468256	3.94832412121154	-7.4892370878349	-7.3375680995571	-5.45758201593627	5.71183337844571	0.65881090416603	12.0714537112479	0.882659123700643	3.52101440646638	-6.00296847653355	1.64299618078803	-6.23960589368326	2.83301598877826	-4.5340867865513	-13.0183366316948	-1.17174755415564	5.66212943679431	2.62011305243031
LOC100912446	-3.66121749992874	-6.28463616492045	-6.03824869615825	1.2378361373802	3.11767047480735	-6.1862971694148	-3.84205251498291	-2.20849654312776	-7.55003305523464	-1.49368686131713	4.65593476634062	-2.0369236352106	-3.98352970056775	-7.57531708664042	-0.408392368402952	3.34862561493359	1.52695158210733	-4.53032590902389	10.5125025383168	7.915783745208	-1.47199558487531	-4.95189306274002	-2.08771310195443	-2.57681519302738	-9.0873981698794	-0.974010479152128	-4.81545555182646	3.16813209273316	2.56105810286558	-3.98502829148577	2.3983051918206	-6.62865609601148	2.6464957662555	7.26511221888202	2.71327629390503	-1.88674769295931	13.6995916734552	-1.7291052977406	-0.983796286108714	4.43329874683827	-1.15725264808187	-8.14282402569009	-5.83790149768968	0.387966268326995	-8.13525992820273	-4.23167733442813	7.37509299718445	-2.50026325388595
Smlr1	-4.96741275489825	-1.99159133103486	-11.8666529627395	10.3347880001852	24.2396359451701	-8.43259592043122	-3.91710833515087	-3.83429579440192	-8.75780867923542	-8.19852405456817	-5.37366765041311	-2.09196865162162	3.46921764120426	-7.26732958286872	-7.47285428344939	-1.751505971419	-6.24959255096276	5.72065061770124	13.6810780548337	12.0538424790721	-4.40749316178727	-6.94289909933529	-4.36586649510179	-3.93053958983283	-5.48367253274966	-10.5913678921489	0.717444090684106	3.76707925272024	4.79228143868895	-1.29299789160027	9.29169973629351	-7.80733533340151	-5.47600286896763	-5.05885723649795	8.06223147425248	-6.93963505112622	18.2650926681629	-0.0126231096967171	-0.482081801057451	-6.06024773302313	-5.03965030117426	-4.79815199248234	-4.05746249976914	-5.53354047296835	-8.67581476131597	-0.878895581220725	14.3258695874497	1.81248498367489
Mttp	-6.2521084995619	-1.91207170545297	-6.74307125762482	7.50318973953987	11.4109377349775	-8.57331035358943	-9.96804637073632	-5.13848768706103	3.95903890295813	-4.92430075168517	-9.21882906107665	-6.9382241146514	10.2258929575749	-8.87892725346643	-13.1646927932153	-0.535811436621691	-7.33834165552032	5.8125122879937	4.20976922394335	4.55714959564253	-7.50386290627157	-7.20087837869163	-5.39913955210371	-7.28455396065608	3.82768258604894	-9.24432168251693	2.14773003103946	-4.30014854987082	10.8358775698836	2.98065119355281	4.25365191331758	-1.1581952451496	-11.4676205888515	-6.72355534530259	6.3578914311978	-8.8217537736573	24.0061631565246	-8.56640235389512	-4.09293510049366	-5.15165477888061	-5.57125063856853	-2.7140033488505	13.0860715364423	-6.3822920636417	-7.51097209660452	-2.26891696735619	18.7373743759382	15.9018088944643
Klkb1	-5.76077981857188	1.20629205699158	-13.8056925417112	4.0073808155268	44.9116252078001	-11.2768986986472	2.89942970987095	-0.434179927939917	1.87162109059913	-12.7978807456689	-9.08325337588705	-1.89221663628419	-3.96291996910073	-9.41482439164949	-0.164711895231138	3.03558828827839	-1.44837697159173	2.72688493703666	-5.06129591864403	-2.29408325035434	1.49486776232082	-10.248353270323	-12.8198522708679	-10.1328747787954	-4.00030378202877	-13.4760777171203	-4.59399782876208	4.88198530734883	11.3730912304692	2.02195876960962	2.71820976049552	-7.95671654407781	-10.2617406400107	-11.9617521125247	4.6990787839435	-2.9408531197067	44.5277248652962	-2.84436676774916	-2.06203318676473	-6.13355673537997	-1.49909431886494	-5.25297312796788	-1.63557333974621	-2.43712776250202	-12.7259598555311	-3.11031236143813	12.0129546301788	7.34477018039957
Stk17b	-4.80055878581024	3.16028497082222	-10.784916321816	5.78381295158053	17.4399600026267	-9.2195049666281	-3.33264230618241	-1.35680763919757	-7.25825114673916	-3.8207437935969	-6.8090434647061	-2.77732647405759	-6.00543793341675	-7.18814541435424	3.38957482814282	-7.33341484764935	-4.95860211067524	14.4451469930819	0.268777246733759	6.27963030779393	3.40612655416591	-12.1589202022378	-6.79207255172701	-0.755621071292367	-6.4861408252628	-7.55665631758303	-0.551849971611133	0.984381332899876	12.8333969083746	4.23767362051347	4.36870942392012	-2.89808086884916	-3.22678595557718	-8.81951370098468	8.15577303371946	-8.71189481897087	21.1913362789753	-7.09200089768058	-1.06619855991553	-4.58777260155025	3.56827436787279	-4.68423034348948	-7.84667369679177	-6.36994200358931	-5.17018857156429	-5.6053657953199	12.2539881574031	1.80657562302178
Akr1c14	-4.73927199186308	-0.41046413267081	-11.5660219419128	5.28580963286183	29.3841696037788	-11.3165667024794	3.99639304591035	-1.83754658104139	-1.70012433245159	-8.9011879029378	-1.59410215222245	-0.0453830526354908	-7.28266958583776	-9.79158613813901	-3.68139438395782	-3.9101129184462	-5.43490970939707	10.1452729836036	4.46372296522619	13.8955904851914	0.0463687324813478	-11.1605598953635	-10.0113316523413	-1.45434967183989	-6.43002726518292	-7.09486289042708	1.48228365352214	-3.97950482471598	15.8162240018011	1.50842794019762	8.67032955139163	-6.74685026872933	-7.68145101470771	-5.60922568165991	4.02526980604258	-5.28982970867991	4.06509451919375	2.73177929848191	-3.41205693330557	-2.43571352025888	-2.3509849682904	-4.78657465694	-4.31951371813708	-4.98748336437472	-6.63348560184667	0.0559471609444575	8.12806867314198	-1.20987051847
Rab30	-5.63741096476303	4.50612691653722	-10.1791008734588	1.71544930773699	9.75826727401058	-8.44614398804995	8.37565944563604	2.12526421115965	-2.80454477619767	-6.3546176053152	-7.11894452521181	-5.51771907941381	-5.85704224480872	-6.72856356321394	3.81846874185521	-5.68284911695227	-6.78798792849318	8.51735993492547	8.59661055848617	-3.25227262089766	2.71643033527968	-13.4579969912938	-11.0400306463638	-8.11775368221105	-3.73792567245987	-8.33571587559686	-1.25069969734332	3.23751910067372	12.7507936461957	3.95598668500346	10.6010157491736	-7.97926664199944	-0.869356029234284	-6.13983353941285	5.80022255923531	-2.82504435191282	14.8403973034772	-6.14813255052069	-2.81825712907191	-2.37360960130714	-1.84439841817079	-9.49399754218616	-0.630793488515128	-4.16279959620022	-9.73909039253211	-6.0826079961981	20.0212208275482	5.41813935005377
Cxcl10	-2.56091690928873	1.34620447836652	-10.424740041167	8.10401222924049	30.5622747554709	-11.3865952734711	-1.81290429878312	-2.04847128828071	-9.07642149444767	-6.52558499438383	-5.82365678643704	-2.58397967254125	-4.37054596808831	-9.36880055360215	-5.05925648516026	-9.51107156078159	-4.15621535236067	9.48834115894961	-9.40669964678147	23.778054123593	0.0804078233941947	-9.92262055621872	-6.41021184508682	-9.23965427937762	-3.41879477799641	-7.6414205896432	8.97408943958823	-3.33246163448456	3.32783474375072	-5.20460100458169	-1.53255685462212	2.13545155909021	-10.8460963246957	1.86455304756412	-7.7571673895202	-5.73392300209744	36.5072822329137	-8.512626320584	4.86113786250839	-7.68569725510745	-2.83471202590881	1.25828694103195	-4.31559328323133	-1.52438159763245	-13.030143259757	-1.80950804414097	19.4193357064849	-1.8478660389206
Hao2	-1.69050206401043	-1.23640736664526	-7.33229047852775	9.49454775738091	30.6882063734376	-8.44141484177488	-0.0799647925034197	-6.89501904893896	3.14388893736374	-11.1057596551409	-7.19527135300915	0.156642972906033	-5.1055915307119	-8.85417514033468	-3.18167235106966	-4.82071509195197	-3.1019749556982	7.58920683893975	10.7118752818224	3.66164580971402	-0.404976660935906	-9.3028398609816	-3.3554815599802	-5.03205521274638	-4.94865881090204	-10.7459082298429	-0.137140931497072	-1.64254908085057	6.2171079829342	-3.99568751616829	3.54217538117839	-9.0572474669272	-8.33424848013931	-7.2776640509235	0.00468865585113321	1.10236235080514	25.0238867500558	-8.33475067201491	-0.394088559654833	-5.44994024492965	-6.08878986857867	-0.850843341023994	-1.36820876604457	-4.83708063116387	-11.3362922287005	1.36089245852213	13.7595771287339	0.365399458309982
Ddit4	-4.05543999994652	-1.1165784714521	-11.0339388257978	-4.12931112296367	34.33600930223	-15.0546969430098	-6.29684092915087	7.44032932661101	-3.45662599809228	-11.3094743761172	-6.94584738896396	-0.646126998596215	1.5796506582412	-12.4293306321337	-0.880099924958664	-4.8125267661512	-12.6497522538167	5.74062436091883	1.78759336372757	8.29092585549931	-7.52111803033799	-7.06949185777378	-5.83948090831476	-7.52521994457509	-8.70123630780078	-9.47227435454619	-5.27079328266671	-7.0357990017813	15.7948427236416	-0.427592687583196	-2.04172559530747	-4.93715405514662	-4.66899100214514	-10.2489757197591	4.53321785019156	-2.4469867718089	47.5449917630158	-10.2810877517957	-0.901174260475305	-5.672834031033	0.724095985777645	-4.85001649344564	-2.48307231315766	-2.96921999659733	-7.38620346067744	-4.83032967687273	25.7376062851635	8.31337569327264
Nrg1	-11.036920341332	-7.19547508975419	-10.7604630256702	-1.63636288441306	21.7139781912651	-7.62212852512022	-5.45857735267968	7.7856169360442	-4.64620629399764	-7.31764762235802	-11.6124291202237	-1.60341830278537	-7.99858532966807	-2.93454689504657	-6.66996980272961	-6.72009267065374	3.56184894170357	3.46157294692801	7.7905198021937	9.00005351679685	-1.23191669555863	-7.24646625041425	-9.69674262173219	1.61118557174621	-7.93143175560466	-5.00893220911995	-5.0798360756227	1.3133792158849	18.4696606075766	2.24545013338391	-1.55125408262355	-1.98080797887393	-8.60141991076483	-4.33383078803842	8.333359948545	-2.414590658829	26.4817002181924	4.89175451286471	-10.6798017783314	-3.21835269669844	-8.31253505521896	-1.47061118087981	-0.390635757269688	-5.24130000547483	-5.83989746551061	0.0151680564254608	16.6069651793946	-6.50922116311159
Qprt	-4.84944662836665	-0.798071382875779	-9.39881513373358	8.27800866231946	24.5996165270692	-10.769061478972	-2.0273717587399	-5.38480879933124	-6.06824112647171	-15.4716610291626	-6.58830392814779	-4.19579105228373	-3.59939117080705	-11.3251687791502	-3.01389681817366	-1.31931924885166	-8.53119201677154	9.65067979054169	9.41308737432777	8.02309008625415	-3.27624384607124	-14.4740313741791	-5.47641981025402	-1.91866366972347	-10.2426554160872	-10.0303200349219	-5.29651890703856	6.93977798009019	9.52391580457579	4.34403932595077	3.59151852860317	-4.4874327265846	-6.40806159784166	-7.25445056850756	4.82253505988179	-3.67974628987471	44.5964692591134	-3.79569874388794	1.96292886635183	-8.10063570789197	0.944292496693423	-1.06303940361231	-6.58776491267513	-2.52653392676144	-9.063802773405	-7.49335181545361	10.4687494964398	-0.610264563634013
Car3	-5.14030443966983	-1.75757776733611	-15.1919115524657	4.17662308335914	24.0715032705441	-9.21482044653361	-4.14110784504447	-1.52869209696929	-0.208125926258605	-10.3687031131927	-0.389616485718699	-5.63857291107058	-1.83816246921834	-12.1216902479777	-0.339020374741969	8.44488229752072	-0.395079608083895	5.81781906785467	-8.68333493942339	-2.20420198663924	-1.79715031774317	-14.6202349525338	-8.83778903741361	-8.23399303542539	5.02959029368012	-8.60037659678538	-2.56682494980569	0.93804553074103	15.5642430102305	-6.20761907680083	-5.82293396871935	-4.26522850028644	-9.75895802358371	-7.42709147604424	5.07974663536256	10.7268908801795	26.9976583661016	-10.3832209481334	-0.421099260632122	7.84898755165127	0.481330926634275	-4.1773834304682	3.12442276883701	0.359022419905672	-10.9069740832303	-1.38352696684465	9.3706545467363	-1.72979290039683
Akr1d1	9.53954986152875	-3.01815573896374	-5.1735653443149	2.43786772515241	13.0556901937705	-9.20994378485956	-0.636185049331093	-2.80644031431655	-8.33620182501067	1.66930327697924	1.39794821938254	0.773493247763833	-2.46521296101776	-0.626657759015298	3.01854228447898	-3.08836482531465	1.01393649832173	2.57647930137597	-1.07267652769882	6.55430646550022	-8.22751265523779	-5.14629971246213	-0.718231258697335	1.16751957593308	2.95638615036368	-7.33698214961121	-7.46476785049564	-2.54477808804178	11.1858870656361	-1.94907482416312	0.980244534624713	-9.79957614331714	-8.06096159028714	-8.72818515914314	-4.44970452729129	-7.94182134143807	15.1803496724801	-10.4626668755537	-1.43127576353708	-6.94279755827284	-7.02896271666862	-3.33506865441657	-1.82904745305853	-0.811616071351601	-5.23963601156744	2.56277471816181	11.792757048845	-0.775304908122656
Pla2r1	-4.44265581289876	-1.60447640772511	-8.13836481292849	6.15725872096528	35.1162954458519	-7.59342812874363	-10.1893578791118	-11.2105032503541	-6.2788415298695	2.59251245108311	-9.51615101144416	-3.24374258223841	-9.08917794835466	-2.74855639624922	-7.77814687862338	-5.52529486340772	-2.68875108424861	4.47059022301691	-0.397011061041333	5.98161132929694	-4.46470284481814	-9.14399435529381	-7.43988199863971	-15.6885146487193	-4.67540641260351	-13.1286067479682	0.769778401000965	-4.76114372955633	4.26230846635579	4.41279268243696	0.125661712952398	-5.07748400243565	-12.8322994839878	2.30070685578749	7.77188508256905	-10.7125955390403	41.2725750226055	-8.63047585355566	6.09808896501516	1.08128945153814	-1.22749385050638	-8.92873725355383	-0.0154049470492268	-3.3362510213751	-3.3773463617126	0.171630630676121	21.1607794385331	0.968991876815908
Psca	-7.56680178608976	-0.863363916809954	-8.87623480949375	7.0805295218533	40.3621485745914	-9.07443650284477	-5.50369757687111	2.66457295658515	-10.3254940616504	-8.86008417259535	-10.563189702404	-8.59259109529829	-7.8360447021392	-4.21296434409846	-13.8312015878973	-6.00474695314078	-4.65362900286908	8.79124591848888	5.7680809029304	8.09362877179229	-0.62762117983282	-10.1024347648608	-10.0646169648408	-3.26381323381643	-8.72986579437309	-9.90380433992427	-1.30065845479714	2.61068696358751	11.1655704521156	4.49358947799671	2.9894907125139	-11.8616862712199	-15.1763310924957	4.1161823852344	3.48579741245078	-6.36659550297047	58.0123895202016	2.51624843338716	-2.39583494667442	-10.830432649905	-3.1119818851444	-12.2548633558071	-7.54227456854976	-2.79108232466661	-9.84418091870618	-7.24864768914446	17.0970724715951	1.59418491398953
Chka	-7.33087411358415	8.59585884893583	-9.79157182922589	11.0257950017882	6.96563391009605	-10.1131651958337	2.8112511940068	-7.31989655576427	-4.38688895265901	-5.88812238317253	-3.1615432267317	-4.6673503195247	-5.78698888256665	-7.69659680564575	-6.17180793906432	-0.88020604743018	-3.11777109363985	5.07585521316321	0.144848641687764	10.9211860471686	4.81696393648533	-12.8352238867399	-6.36367000166337	-7.01081536852956	-7.55746334531863	-9.5260618789524	9.27895067722071	-0.975887735169351	13.2084652606684	-1.02789656255294	7.60700338895193	-6.12588997133084	-0.0518973148935782	-4.35080080336465	5.87838986854688	-7.81453485661361	18.5472053755068	-5.17541491650517	2.25483863751846	-7.87024147819117	-1.80657384841514	-6.75945533271561	-5.57337933453327	-2.20308564737176	-11.14056533266	-2.78325650546467	18.5829518629764	-1.79906887339518
F5	-9.26651326975057	0.190928253066621	-11.5128018813961	4.35125585168641	22.534609575608	-10.4256601794764	-1.38293927190611	-4.99634665834007	-1.16192844451537	-13.8054430912502	-13.0079701509941	-3.37461534426431	-6.56977005892629	-14.0690094942966	-0.16076417310607	11.1816042665401	-3.64292224299555	10.8158974488991	9.93842516520205	11.144507706638	-7.39422598540761	-13.4839405821386	-9.25633972537583	-10.1603806333304	-5.94266782729213	-9.74846380791197	-5.69945594729161	1.97516055115805	10.3005259870659	8.88284431492689	4.71466522260311	2.05604477435449	-5.223845833288	-5.37494810433535	3.44950447958205	-6.32061020284983	37.1674603322292	-2.30183403389824	-4.88165236342867	-8.48918787813325	3.72294963325123	-8.65037167945047	2.18440240358953	-10.5456210962724	-10.6992826389427	-5.51096163049602	12.0201824496192	6.771662545386
Hsdl2	-4.78950807910053	-3.91358107796849	-4.65997668681131	12.2043183661909	-0.407769098013155	-11.208681353771	8.40381530139323	-8.90024597815623	16.0986436437698	-11.4444205179726	-8.34143412643542	-6.0173956721746	10.4800032375705	-7.01324590056526	-4.0732038530746	-7.34999145728791	-6.95579313528569	11.7833377667383	4.96021545100737	0.263546912083196	-2.13447169316336	-11.2768456327945	-2.16226441003574	-8.93999702633496	6.22589125503338	-8.44054031946942	1.34382234331352	11.9076368626867	-0.809507227908101	-0.754315229753358	3.96564277870958	-2.88031635203436	-6.58613626442317	-8.40836001699407	1.8396675177053	-4.59015418970075	-4.73099342877065	-3.15862646335329	-2.33297928685716	-5.66091826238159	-5.77548347809363	-6.14581856475712	15.88327675953	-9.15780374519165	-11.5240267886065	-7.97107390920013	15.0827011457648	18.1127768580245
Palmd	-10.6887580747218	1.97500559138004	-14.5400334990876	9.8975803630495	27.5947567726145	-6.37012208325551	3.03628135551828	3.75411170076626	-11.834887330241	-12.6699138117863	-11.4686452772169	-4.43039829403364	-3.7163975318619	-6.44118103404667	-4.49041381671362	-5.51896918098243	-5.56958351217443	8.18345566566614	5.08227095578343	9.60588117744498	-2.78846275636703	-12.8717663282698	-8.52310848552724	-4.59236157080603	-10.3405715165834	-9.67381056811364	-4.39084081130413	-0.0557372080590888	7.9493508995267	-0.167558161178517	4.41932025743677	-1.85769686315681	-5.41416607318457	-3.44577511648576	-1.61871841779583	-5.72249311391851	35.4350399328511	0.348254216015741	1.84465109245615	-8.70890781107121	1.52597956249543	-5.03938442875262	-1.72950583470228	-3.51208046670072	-8.74198041814153	-7.14659945499977	25.5599802758346	-2.34726971349178
Zfp36l2	-4.59277467118874	1.3515029098624	-10.7142373811973	9.97691152163397	14.5321881585572	-10.8976286448465	6.27442204445227	-2.16914275751182	3.62400635809835	-10.3807701666391	-8.67811900339163	0.639223579414511	1.10352957054583	-13.1022662031462	-5.84110215310562	-3.82072898257395	-4.48051254123873	6.91052749742132	3.71889581626992	9.0548118259955	-1.75958454029112	-10.9216009143175	-9.04441976191643	-2.71674197860024	-5.15440795591498	-7.55039759249594	-2.4762087932732	3.64129375528091	18.4896055164599	-5.2180959928654	-3.99144754537354	-6.07148226445322	-7.97277946037661	-8.76209864317834	-2.09793946940706	-7.1452425250159	21.4766397483058	-3.01655447486828	0.652444484798165	-3.31361311929293	-3.76014428426579	-6.57691279827632	4.44920406144187	-9.47097155858109	-4.8422927322875	-4.31243839890827	14.4060447995739	7.46329836585832
Tcp11l2	1.09321349931622	0.650973798801658	-6.39170233830059	11.5650319898142	9.4208058552937	-9.41372121104098	-8.25946174061261	4.38180158497721	-8.56992851327369	-5.70156103524013	-5.75051263745795	-2.88151758382694	-6.14728581840206	-9.04875620337333	2.2609152094633	-5.76012075501858	-8.073682264646	16.2487935303373	11.4758558098655	2.05297097231002	2.25547455302627	-5.3833645946634	-3.57777814560551	-7.53468901275263	-6.04989297682273	-7.90591819845829	2.74225540476466	-3.70620287631363	1.24766592725315	-2.49990892723616	10.3680883314072	-1.26102066601316	-6.35328475512577	-8.56745474176228	6.12465507297068	-3.24329699806152	3.57659542196391	-7.31979866942643	-0.259561821938449	-10.5819645174293	-0.447680028345616	-3.76190589653546	-2.82013603193474	-0.524558767621208	-6.03350932287845	-2.82242549528494	16.0792734777562	1.30682859646794
Cyp4a3	-9.46810311189984	-9.08332924795145	-8.63120386291275	16.070300998282	34.8910591187451	-9.38365148349342	14.291527435145	-9.59058601772654	20.297976804679	-13.5075188413869	-8.74260111774334	-5.3705748755838	19.1349140264706	-9.50079699375775	-8.19994776005294	-8.309772023344	-6.39690967043478	9.96110694727997	-7.81936874544933	-8.38921088621996	-6.99375875376635	-10.6041801270393	-2.48267861472506	-13.0204126743161	10.1506761258841	-11.2850067445143	-2.37026822302619	10.269967899475	-8.45702065299617	-7.25407799636518	-6.06347630191112	-3.58672359892392	-10.6385903590253	-8.47974322192343	-5.6730430803234	-7.2839383071355	21.4492074083504	-5.91521552795364	-4.9961645225623	-7.71656211066309	-5.71305437094331	-6.28501491871885	21.0608615919876	-9.09940907990284	-12.5091030404669	-7.07004172007261	21.0780457368503	23.3496495818732
Lox	-5.16993526604523	-3.07810575113678	-8.07057857173811	7.88695870645624	26.7842565242561	-10.1955380031189	-9.98823422432474	-8.42003724014718	-5.83001185396331	-8.14816066594088	-4.65531167474141	-6.79040191655147	-2.09432310882472	-5.85676439425556	-7.46653636141773	-4.55105216312201	-0.500584211124812	12.5700468605601	14.3057863495882	6.64781688655086	1.22370829888628	-6.1932483299306	-8.25891241565981	-8.97183217803031	-7.6208470683998	-10.5567110857933	-9.72080913637764	2.51583220636714	8.05166865658733	3.06710991443933	1.59974934264668	-0.886457090432625	-9.88166503358609	-1.55473782256159	5.24470230075428	2.51541440955671	23.6582114482146	-2.20708138405609	-2.42496201762413	-4.36041414190481	-0.730720547226012	-8.53104041647462	-0.943980380560465	-5.74626603738395	-9.31711150683646	-5.93792523766234	16.0827546474259	-1.54427588538739
Ppp1r3b	-3.32854337956885	5.04381163574154	-11.2297859059202	4.45357217277119	9.97746597375844	-8.56782420251436	6.05819494310158	1.76324957936014	-3.95498676508255	0.312921312979052	-6.40304768009821	-1.61391113893148	0.376404819290409	-5.91125593663376	-8.73298677213623	-0.818700705522017	-5.01685035016492	5.47397259660201	5.53637209314576	12.1367632602953	1.60933653371108	-8.7028386359823	-8.1661626297407	-3.7520672979414	-6.28023683727737	-8.04765061569591	-6.24357981144135	-3.16773918278607	5.58515049489806	3.11641788378142	1.46513406356577	0.588676542743629	-5.78945375618361	-0.988997597459932	0.311069837142902	-7.7037922587257	4.61000632700486	-4.53805960111523	3.21052283510839	-1.93486950172709	-6.18645692279105	-2.47830255539112	-4.64608492832592	-4.88755392081988	-6.59545246562524	-5.34761689545559	9.82301972700776	5.38466096183972
Fam89a	-1.65366097767047	1.66271836706378	-15.8445588750429	2.1754095577028	17.8793083593287	-15.2913575652449	-8.79050582148687	-4.53188876505047	-8.35670430965362	-11.7998367155445	-7.45711544257471	-0.508099869195519	-0.798786503909504	-14.1174707042058	3.59835677562346	1.24362150163997	-9.5907318833901	17.453380730593	21.7387308868817	9.76162644006587	-11.2394046408602	-13.6883352770378	-6.68938602876468	-6.82764340804679	-4.49372676367465	-8.91864544323613	-4.81853313170233	2.8559891355782	10.2802645902867	2.43777421227896	5.93196451144463	-1.73134643684679	-1.83487441263536	-10.1358639315365	2.64942145874729	-3.57601791372644	27.4470367931407	0.295840734407593	-2.90745332777972	-4.91216997793624	9.77547821280268	-10.6627925277209	-8.68054702567274	-3.11532665953752	-8.9138222644678	-5.77492530686168	9.82658347085822	6.41499695195648
Glyctk	-3.31693293509291	-5.01570416676821	-9.22772078264506	8.56935848829135	3.16159183946159	-10.0618872729484	-3.80912557082783	1.53833712160197	-4.259312484835	-7.83113928553123	-4.20237462487697	-3.72953918503578	2.63897244314212	-8.54666299363712	-11.5597468589491	-10.076528426731	-5.69725181784912	7.51271556554138	-0.745373817207469	10.6876079036326	-7.28005289421551	-7.79165008195256	-6.08640390004606	-2.30841156492592	-2.93214703784562	-8.62581820518146	-6.51891357976454	4.11784095490724	8.83772944453765	6.48211861012004	3.57217073236215	-4.9943896770557	-6.72646405830964	-3.65889067282054	5.6761675153429	-0.0531583614271458	16.8447117908941	0.739358097287425	-6.325117587847	-2.71617235020427	0.705078541472727	-3.25454314188447	1.1547328562809	-6.82236756249315	-7.02866063600282	-2.85460145042971	19.1771535379492	8.35013374197128
C5	-13.2032536884323	0.557135476605572	-11.1596574042281	4.9661656390461	26.6059916824551	-11.8980048495751	4.67022873675609	5.86920317754671	-13.4854964603539	-14.2891127272335	-11.4868312973285	-4.38288177436536	0.0290937286333932	-10.0346670754036	-2.59630656662005	6.16955104816132	-10.4327856219672	15.6695761037709	7.42817510017766	9.88955713570837	-3.53467398711283	-12.4869812632579	-12.6898812387443	-8.84778267772364	-12.5686715222349	-10.4921636924074	-4.23836804112292	-6.07374315071812	10.0294115361023	5.37032521394959	10.3214730800101	-0.259565064754904	-1.48296902190493	-7.92619709550882	6.58260387262328	-3.59755589800633	36.5897107249883	-5.1202438065545	-4.11339887716453	-7.66145319061474	0.076325731509499	-3.93102886074113	-6.25903451407461	-5.9004249440795	-9.7561395500002	-6.89184629794688	19.3703761901119	1.90744127035465
Tmcc3	-2.85176043190085	3.94589587208659	-6.76166202943972	-0.787413597008275	15.3471592377547	-5.65345320843624	0.781591637743272	0.0945666415838726	2.91622396849339	-8.00830201341041	-3.89420244216766	-0.528565009660216	4.63502130941568	-5.05368802967207	-9.25007305524647	-7.16152303240667	-2.89831894785946	5.33334535084903	-0.936774873910707	2.74334252734474	-4.49382581343008	-9.62006243217025	-5.50802898371173	-4.68168922237281	-8.41248383135912	-7.86877463568661	-3.35602678976095	1.72023410991646	7.65447378501265	4.76403009426624	-1.40034358930972	-4.10275839081897	-9.43074424739925	-3.253682940346	1.47295557474482	-3.69947114080291	14.8950440525199	-1.99925936094322	2.12098706681952	-3.37806597982521	-4.82814586905917	-1.76741588431666	1.45045037655983	-2.49267170636578	-7.09440826103786	-3.90480115003528	8.41408890434628	1.90079446230025
Il33	-13.0034089757301	4.22733421076395	-13.2131885830688	4.12189470978721	18.38007172307	-7.86682722538254	8.0467803372553	-0.302841567017648	-9.91610983393494	-14.2653305368479	-11.9747885469632	-6.55478676541813	-6.9041455146541	-3.86702682368312	-2.19734113205893	-4.87582287134114	-10.0515984742314	14.0231884245821	14.6763135322925	7.17187073219261	4.71063752575329	-6.37973298320732	-0.855165761387404	-1.72908559785863	-5.40238962127749	-5.32606518710566	-5.887721571852	3.09437944216312	11.3662490287556	6.18554879744299	-2.51452257214518	-7.59631203525579	-4.63217626853496	-8.15338728810585	6.07155239007466	-4.10126846576169	16.2492370840163	-7.67637641106382	-0.150478349349184	-3.20304998884721	1.43890224695516	-5.32381539494867	-6.44668546978339	-1.54640615073757	-8.80749377393727	-6.34082261733136	12.7392751749286	-1.9801070083682
Slc10a2	-7.16823713152092	3.25005925333437	-7.46111159823163	6.02650196409408	-2.66904572603687	-8.21327299955018	-2.03644040708314	-0.171514645554865	-0.632017867305638	-3.50444053536535	0.163905173381959	-6.04080851622637	-8.09958161716917	-4.32820655974378	-7.50769689637762	-6.61223310556597	-1.0102723674272	3.31959566499948	12.9303630847222	3.1304274445401	1.95046849022588	-8.18253713069202	1.31114388045151	-6.47964826082888	-5.61181215877701	-7.99260990423341	4.33290938774918	-1.07847732253569	7.68560489873659	1.68042786677796	6.17122297975027	-5.44418767082542	-12.3603361152082	-2.63044705869938	-2.87328461716781	-2.7008740788494	8.82850070763832	-4.28653655398643	4.32227315932531	-3.31462520431	-3.52948247840731	0.86816586661323	-4.40207905500328	-8.10822714910871	-7.71488925228204	-2.26092782426467	18.1618894780195	0.847822649104994
Ampd3	3.62507742858388	-0.9254561304093	-11.9801027693696	-1.03827482318413	33.1227348811808	-9.76428877901217	-2.60259197715888	-1.84004017631778	-8.50271877634022	-3.99568229680263	-8.40773586345919	-8.09359850155643	-6.8608380935693	-9.61954801860382	-5.42325376560691	-2.04539854132631	-2.25503955695808	-4.2103285519176	11.6908434622661	14.0277545795396	5.09481087156262	-6.71582212626768	-0.956409329582014	-13.3239765500722	-2.20490627689548	-10.3348482734494	-2.75794190094098	-0.229187686286016	-3.08362464896125	-4.30893467199689	8.84442268412443	-2.40241322927204	-17.3211019534993	-10.9566720325142	-5.63441140698802	2.04405568241861	41.7672135701143	0.359003049898799	0.468645384206447	-7.23753969265382	-8.07504949501527	-1.29820917434112	2.25387517973859	-3.60652659321347	-8.25968242893621	-2.31630247639024	9.88550108544521	-4.69101296661321
Abcb1a	-3.87242466429102	5.60786194778346	-6.48277656598433	3.3585004817451	4.58918942500815	-5.71765285642705	1.69632025177682	-2.77356786916044	-5.12074937140465	-2.8552875025994	-6.11314870288418	-3.00914043928453	-10.4858628133647	-4.24724868430691	-3.85912562663051	-8.49094009020302	-5.05615701887716	14.3064618765738	-1.20807824691109	-4.85824291482627	1.88390952263462	-7.86764375911359	-4.71325389100512	1.98987772388685	-6.57312314198626	-5.92215385492724	-3.93607162649569	3.88886919583488	13.5901941187459	3.01485156496759	2.7362903683	-6.73032373922499	-9.12082403392107	-4.63555708127102	-0.168179735795482	-3.51389475099402	27.2763392220466	1.77126178229638	0.336573164214755	-3.44257333268242	-4.02179435581201	-5.07783722251815	-9.31449986271779	-0.0278438267589145	-6.60386497306462	-0.926462361824065	4.17180866450977	-3.72401696148508
Flcn	-7.23406461339346	7.3525850508091	-9.10625501516869	7.16742493746671	3.90641440376372	-8.29667049458163	6.64110978327463	0.815989848084422	-4.70110673029751	-8.83639768724822	-4.42271855848755	-4.35181674551169	-7.81894842307541	-9.74869058631527	-3.95013716225391	-7.05657313230594	0.998737393278891	8.85226876786531	-2.03099202445558	1.00493295406815	3.57687200568971	-8.58248025173439	-4.70247257254166	-5.4201720487766	-9.55443432112169	-10.1462623879834	6.69967723893207	-1.29629225271657	16.8640676239892	8.84661799481822	5.96810047503082	-2.74300880907695	-5.13529850196179	-3.28547513541687	4.86505399965592	-4.13294122595906	6.37215583242187	-6.40873506818311	2.96782700718694	-3.5819143119111	2.13486908793031	-0.385023796440926	-5.64614496243176	-3.5805457387075	-9.25024724419992	-5.23591189292751	3.46592948813064	-4.15211441072353
Calcb	-4.06217157027675	4.25882608445312	-10.3219875950086	2.05066263424925	12.0030435115223	0.841293054096125	-7.86156803197371	-0.262926319058712	-10.2156989958357	-11.2111841409076	-12.5212010188547	-0.847989270173736	-0.504881183004326	-2.60478702893585	-3.8594197225906	-6.07808258559976	-5.14196536519664	14.0958197788846	3.24233867078164	7.87932699526599	-2.31633911777683	-6.90661138559244	-3.85530882543446	0.296919718905958	-6.30448928038229	-6.62516695355553	-6.92581219234938	3.6856782242929	14.3849718705691	-10.9276060898111	4.60128188367664	-3.48468733071979	-13.7664743155277	-1.60014367107637	-5.24274013986053	-7.12868823333042	34.4712002379787	-5.47573432471566	-0.401799101521858	-4.82740930404111	1.44039998523749	-6.75161045276096	-0.255764308950363	-5.50861053309047	-5.55050108729554	-1.94168693607986	-0.562248082119753	5.225455182942
Gldc	-5.42837851998039	2.96142622933307	-13.1310702402699	9.65894485089256	19.7001344807089	-15.3145616036165	1.12805612004986	4.9501197075186	-10.0736265632034	-15.5310776642646	-9.36577287042266	-0.654861497162439	-4.08767456637816	-13.8328402620514	-3.32426403345066	-1.15175228121714	-7.8376973901918	13.419317317936	17.4159493827108	13.4263468730492	-3.44832336917768	-11.7503861759518	-4.70598715205235	-10.129709711275	-9.3455843730629	-8.20420757736374	-1.30963996743617	-1.14603821919016	11.31721593893	9.98620848819109	12.0397682409848	1.75309821111039	-5.7421352839685	-5.58116291893625	5.61516139415214	-6.16284266872113	15.3072501724407	-1.574797570665	-7.50197220579	-7.95080306284674	6.35377503462187	-9.10950157445642	-6.22957518326556	-9.27743125332789	-11.2975790814585	-4.77009480021727	9.28036337256728	-2.84737536889621
Cpt2	-6.3297938022848	-3.50137562334584	-7.44142492743709	5.97145209082533	-9.54273005523676	-9.92836055795972	-1.99707939303875	-5.32970454352283	9.00245733444626	-10.7983908111362	-8.48893912065823	-6.33033736292486	10.5265911924018	-10.4810398286954	-5.43705256290391	-3.53328885116494	-6.60071468659111	8.8710361767761	5.44451224312775	5.37502660928571	-3.50541174567189	-7.33558871625311	-4.24315945993427	-4.9338469246378	4.88295911021962	-8.06174666582654	-5.04841209831298	8.37810959826662	7.48736810712356	0.767803503612654	1.08346817666319	0.745788033780237	-6.89522264107983	-4.58370343192617	-0.799708815431568	-6.71907642949123	-7.59509552935145	-5.46687012025729	-4.54381066663298	-4.33022228779737	-6.33140433145249	-7.70912768047246	20.2184605355969	-8.43924452171476	-8.41152009208502	-6.57695467250037	26.7557980492042	18.0960359999023
Rgs4	-2.14632553559177	-5.25779831363595	-11.180561779263	7.12603571820324	32.7422771902005	-10.9683982658195	-6.1353704006122	2.33939329618072	-5.33426430308831	-12.8483551358764	-11.0823482736232	-7.90116037823689	-7.29152266187429	-5.85184085169668	-5.05900106267161	1.3125573471704	-12.1947109593461	6.09628957416923	8.55671515733197	-0.304869359335076	-3.18217627209167	-8.26423148505883	-9.40757931465051	-5.93509547245068	-11.798818121586	-9.49869323831317	-0.0389183127301589	-3.01265440237681	15.8884695479795	0.0856861596143226	-0.739306138453443	0.560470426466898	-8.13787716985849	-7.83939097885025	-0.52399196229371	-3.5758078594705	43.2737339446855	-4.49959446702249	-3.0616921619265	-3.75030542324083	-4.90518958185598	-3.39161538687301	-3.01631791954891	-0.940000785323202	-10.7660285660878	-5.36213760587799	25.7488266527893	-3.71830223282216
Egr1	-7.0946871735095	-2.70452099449775	-15.7996058385672	11.8009097234348	40.3214256614474	-13.6496512675603	2.00737647390187	-0.844169619627444	-10.3449591126507	-18.946055783348	-5.37969561745176	-3.77830271506181	-5.35766023587733	-15.9030207057113	-2.68361548286519	2.83089161168529	-8.01421048365409	18.7862936334055	3.57924635010077	18.8956167842034	-9.38629107925339	-11.4061646206066	-12.3694935414237	-14.3801106994948	-7.5205155423595	-13.0106811111467	-1.27604038404571	4.66730034864852	21.2585532822691	-0.939839852753769	-0.0237482378881371	-6.42539499994328	-10.6450306558519	-5.54405434931655	3.4069777769822	-4.01680947711046	30.9207848940714	-5.67747010285051	-0.433131861315127	-9.51462971992084	-5.59448078390037	-4.59781102623088	-10.760560952007	0.699246116486732	-8.58210128189208	-6.29168359290182	26.4498025278111	-1.94584320032599
LOC684871	-8.3088989482016	1.35137264890168	-13.2046162627298	-0.811954405401528	4.01144075300291	-8.49129849141439	-0.226966448904301	1.30771674893838	-3.74335648134792	-12.9114974264306	-12.2785845342797	-5.74209089368614	-5.31029429051235	-11.7274455708659	0.447986442869254	3.90809416060073	-6.33890485328225	16.7314090898589	19.7442527129259	15.0949778419516	-7.09538148329192	-16.2685586300769	-4.75677399810656	-4.97790594198496	-7.90516207376636	-11.1116781675269	-4.61287169324525	5.18527215165437	12.2532242449791	7.10939508742282	0.0938005494171552	-6.16501846520591	-4.90512643140597	-6.18203581816289	8.55022831555016	-1.00101783232114	14.3766973234594	-2.2470621560869	-5.07304324522251	-6.47563513983916	4.64581867317248	-5.3772905700385	-1.57981971964677	-11.2276758882205	-9.7832290706789	-7.83159145458452	24.0454497788663	-0.54646553332161
Gprc5a	-6.26249701439249	7.10615627628384	-6.46650643853368	8.43826804116359	7.26235175675108	-8.73286578162782	1.50035875500746	2.19017771393553	-6.8245515218877	-10.7869839200442	-3.83296458244117	-7.49834543466997	-0.264950348185966	-2.40928255258584	-8.15642009836357	-10.2784161488179	-0.574063275949097	5.41574640228475	3.49655787274322	1.27897065150444	0.524639902136453	-8.50310387178755	-4.48400820467853	-4.40888509041912	-10.4987402613927	-8.99424260612005	-2.62397923408971	-3.95726753353643	15.5006704058347	4.28461571337428	10.2588516216074	-10.1624738146722	-11.4220659905187	0.260159140235066	1.63986685040157	-2.480515602051	10.8863426376712	0.402863285652929	-0.815389234014683	-8.43548706905198	-5.63228261932151	-4.57701764734473	-0.719271897468959	-3.64715766491904	-7.84270642394009	1.94823040241065	10.4171502244585	1.53963931513848
Slc31a2	-10.4826769950833	-2.08443565382573	-10.3092875196582	4.58350469409479	6.24093262744181	-8.08168676709475	0.16330853313996	5.25488924140745	-9.35953055729354	-9.08701590578227	-6.5682693824206	-7.29808190395275	-9.98672664105826	-4.88480077442706	-0.910594028727227	-1.72869152695987	-5.34824716608906	7.90343932858801	17.5923409337359	14.794185346635	-4.96588947721816	-12.030025958558	-3.33456698665846	-5.22655193696747	-5.89633994534463	-6.4440559981232	-1.52473047841795	3.90833178136369	8.07323452918144	3.36846443936599	-2.46747350042005	-1.86889051350236	-10.5589725619538	1.89496952086475	3.7116188604018	-2.30948296767965	7.55626423128896	0.357203448746713	5.32734179630599	-6.58434604551732	-2.22857631825072	-5.40920329878769	-3.12353835726515	-5.5293432992091	-5.36288513002604	-4.11097271553096	9.02949908718892	-2.12783166360584
Nfkbiz	-5.70934500990797	-4.75879323252684	-11.8108081106807	4.43417640410016	39.2626839814454	-9.95457720181862	-3.54071659791874	0.463008884608717	-11.8461832766708	-5.61862679963702	-8.57194708406406	-8.03075921640939	-8.29346442599444	-0.562463901125028	-5.26320382731964	-4.1130724626374	1.06885819228947	4.04040371879914	5.82203261730474	4.03190009106268	0.0836669456932349	-5.66671624873187	-11.1287445501494	-5.05823356124526	-3.16151660317026	-7.58616111754069	-6.59666735441824	-4.35148323796317	3.57003483786428	-5.57532344423358	-4.68291268744593	-2.64971928632543	-7.66731290013836	-3.55884856559336	-9.56834477473528	-1.73639910637773	39.3994592490492	-5.74308380805552	-3.41789792566617	-2.34820619861732	-6.00412696154985	-3.15292949085306	-0.92765925256912	-3.79016931842242	-6.67989289306506	2.85391059893235	17.1759317868078	-1.51731226817889
Cxcl11	-1.50582899049009	4.41576535982636	-10.3700304179004	2.87940713001838	29.2219069753645	-14.6643167328778	1.77212525613566	-1.2031324318171	-7.00428445438169	-12.4812015031113	-5.57235463101353	-2.05503439759822	-8.26885995621647	-12.6649697652707	-2.5591439274091	-7.00613153725505	-8.00698641824015	7.32855075432099	-2.21428447448782	12.2215838520724	4.09187849466889	-14.9231233093963	-4.39847735769537	-10.1534453305997	-11.075061959283	-13.235537269711	11.5593726647954	2.37638143143191	5.68526804558635	4.7427487991467	2.6678515724483	-1.87157788527975	-10.1860472017693	-9.48620701879285	-0.912475866321529	-4.08394140192706	31.0298188321249	-8.35690629466716	6.6522478594425	-7.64302595671244	-0.0532026005359576	1.5845204324577	1.60026883474265	-9.38835466554246	-14.6212693606103	-3.80669559642508	4.43222662659605	6.96512250653665
Tnfaip2	-7.21468722180471	1.28970113855435	-10.8661683634993	4.11963286823859	18.9034336979245	-10.7346150485702	-0.413861971727385	-2.46259702253961	-9.82885019508688	-14.6347364594162	-10.370876204046	-2.78936415388831	-5.65285672225768	-11.21635430186	1.59785020646355	-0.0581503107001975	-7.39998629540665	20.3998126365464	27.0866582830512	15.4353608376413	-9.07913128797963	-13.7622157797292	-2.92780456280858	-6.24193360101638	-6.68888378273332	-10.9169519252739	-13.7845101185681	4.38862852651374	3.33390873815532	-0.0734696227723788	-5.77481578459028	0.206590328161601	-1.34201975124465	-7.16713910356703	7.42792634773247	-5.46543712396171	18.3245291623909	-10.7656107495748	5.70118047836486	-3.82789976923752	5.98509912262018	-9.29390608345671	-5.23935954393104	-11.523335703412	-11.2910583635991	-7.746568546227	21.1328898724886	1.24028786063035
Cav1	-5.4503659680567	-3.22172912466869	-8.85383175301033	1.96397056535116	33.6309816269926	-11.2518471432831	-5.25895545835535	-4.32195127705895	-11.4107594984383	-8.05887670914084	2.16136409822155	-8.69142520972705	-11.6309436596864	-10.6735573655141	-9.40842586388841	1.57884993318272	-3.21710521870375	8.07807047704783	10.1076881202611	12.3017553247835	-12.1689182927302	-9.54311645353277	-8.17361071085505	-8.31771041639209	-2.21245367934242	-11.7312875488919	-7.54231262394643	4.71197147601801	7.0754658187818	0.659764532199215	6.59494190868816	1.38974600447601	-6.8556895389286	-5.71165365028634	5.41408661867387	-0.948544386694996	40.5245754119237	-2.4492280916722	-5.47303791579756	-7.19346844765111	-1.23271359324699	-8.79179238617403	0.24385658753598	-6.18371646153391	-7.77856849343505	-11.7516848348147	9.77127416651286	-0.913688173030447
Mbl2	-12.469776465268	2.11988910398177	-16.6169024609458	14.2381682006024	7.43639311861467	-10.7658087519599	7.01953933480537	6.13382650439231	-6.503264905019	-17.1781155394991	-6.14190807362416	-1.48841400387389	-10.0264286878832	-17.1519839919438	-2.52121793792513	-7.62682849424479	-7.40643772147247	17.5892037015785	17.0994378686309	9.08942704573779	-0.770836710273048	-14.2743054426664	-13.6093224869113	-9.69318910019721	-11.563369316265	-11.2465297346556	-4.59060181059922	6.00469906530536	14.5054445628539	7.65889219283722	12.8119187883647	-7.59795055800434	-5.36853234084985	-12.9489035154667	1.49563705065594	-1.73879386863467	19.308286051197	-2.17926714271508	-7.31496326734575	-3.21034574389353	1.66443655085931	-7.52926169546199	2.9494571692079	-4.10582922435117	-11.1405165472442	-1.72420096370509	18.5048954362083	-0.251213117309488
Hspa1a	-9.09175366960477	-6.96383772611599	-12.6468138114924	7.90210357528621	33.4875812991167	-11.8570612504123	1.64296402035341	-0.756431821748157	-7.62381127654198	-14.02429623071	-9.191657531556	4.6466848690911	-4.47242465822088	-10.1474387412875	9.02331959134483	-6.01274362140936	-6.38577959007804	-1.96167611297051	22.2677354881064	9.69162301388889	-6.52947422734757	-9.07093956589227	-6.83168543815597	-9.62329228989283	-10.5402538992481	-12.5891034985966	-4.72127522714915	-1.36272516772693	1.48236088293737	4.81055685303492	-10.8281710194918	-1.46287723009723	-5.13206778958106	-4.7453255465732	1.69637310440637	-4.14894504414666	33.8491350730981	2.37530550132879	-4.56673605722573	-4.62861651557939	1.37654609772948	-3.7925551430266	-7.4317001196735	-7.01044281720217	-7.84030296418475	-4.45984615345667	15.7501389168572	-3.23635840300921
Ptrh1	-6.00504682748968	7.4300645546225	-8.64917295842676	5.88453434317722	6.35978414097145	-7.65951539102301	1.89116436583385	-4.18658514006413	-1.60368536657977	-9.92690448205847	-5.53226070085793	-3.98798506184194	-9.8806887146411	-7.5839554007145	-1.32238080383209	-6.64566035001946	-4.38888928704862	6.31137093986007	5.93058793533859	5.15182524873029	3.55227396293667	-11.827334999205	-4.68299789002279	-5.40379178436471	-7.18136330810854	-9.37587106667038	2.03913301147991	-1.22792880258	8.50719266720394	4.55941689587277	3.0698559196947	-4.29757598338921	-9.55545472520872	-5.96168476697701	-0.473798608514596	-3.06028605550718	17.3708509144719	-2.66564197178405	-0.627845747233929	-1.53004434961808	-1.76925017756288	-1.67943225348043	-6.08414323544161	-4.51865396326771	-4.84213530763721	-2.14266611405059	8.05241542767098	-1.72232554870672
Klf4	-6.2039737162998	5.49827351715003	-11.065042564425	3.76428240946163	-1.7869999694488	-7.34041657818534	-5.96761161197137	0.552474950006653	-9.23182095388652	-7.83836572570537	-4.14277967162854	-3.2907077870903	-7.29358915945405	-0.677345678191722	-2.41649745372076	-6.43454962778416	-1.23527677656487	9.84746591851519	-6.57555670488645	10.5756135586275	3.29903413842326	-11.298349877309	-2.9614019153554	-7.61478457135433	-5.41125806124755	-10.3718727533953	-3.11935663914008	1.07728590595396	15.4418029924506	7.42158108223927	11.4396395271358	-4.39673666066961	-7.57079538962574	-6.93510397863154	3.51835772999437	-0.93415933669184	0.562627247830353	4.63319801913984	-0.246942244154882	-8.10627995574692	-1.32769122444542	0.291344663126683	-3.96667378153849	-5.81590343458908	-10.2843449290201	-0.0556370189590538	10.974074918447	0.779005453072523
LOC100910973	-11.172274312093	1.53368278864543	-13.5891719575269	6.05868758861299	43.2524762492466	-16.5993210727576	2.62308852770227	-6.24251394018326	-9.72169657251329	-15.3240374310248	-14.049692940092	-7.53603364762568	-12.4571084814938	-9.95824589114492	-2.367289315616	5.33764165485603	-12.4078427310432	7.01955454359017	12.1003171672533	1.52668748908254	0.901666583606874	-15.2786787309454	-3.76455395474998	-6.95144769831357	-12.7005769503412	-10.283878697271	0.212211399637873	3.33113529673282	3.35262950520284	0.0584663871161659	5.6265276553855	-3.8050288916946	-2.67163176918373	-3.89437442270292	6.69586975122157	-4.5340738602964	54.5639037137102	-10.9060622545071	5.61721568721449	-9.83767897270975	2.99289856943745	-3.63425700917952	-5.90119354493114	-10.0471880131783	-12.3320405412845	-7.00050561173044	14.3311584479534	-4.53347194295541
Tmem140	-5.91938222908218	7.39227195121343	-14.7179434659506	7.92064782830725	10.9118646779847	-12.1625521451274	4.60802453273736	-2.18407750642903	-5.14517443616566	-12.4771143072418	-5.97215036453159	-2.79231361674708	-3.3862992828049	-9.96765895684984	-4.72826473569375	-5.73802796113167	-7.94158941297971	13.9412627275935	6.19484042478006	11.4633853569243	2.10814416293867	-10.0794046145572	-8.4868615396759	-10.8141943694835	-4.90341075882442	-10.7820640910273	5.95112002878813	3.54072219193897	15.388732650618	-1.24930237014073	6.41184777734264	-7.55592714785369	-10.3258684848713	-8.22618609128702	7.67565215116718	-7.13953260618356	22.0407630087658	-6.42100062088461	-0.341334113663487	-7.02690515187345	-2.89191303012382	-7.77704254778527	2.20866356812079	-5.43026644245694	-7.72048719066432	-3.4268842715115	6.10665363510488	-4.44949719158819
Onecut1	-5.57902228174929	-5.77274351101777	-9.84088490934264	3.50034406688127	33.6548445875728	-12.7745819015617	-7.75508228211103	-5.08699321853187	-2.38349671304805	-7.18901152488625	-6.47018241742891	-9.16451421241397	-4.29820571753943	-6.00621942542319	-8.29536625717444	-4.16833372320294	-0.529202883322437	4.48156510114965	-3.39310452786899	9.81197051883758	-8.01452675749919	-10.1880750684933	-6.88792289597252	-8.60061119185469	-1.76452551649374	-10.0939828496365	-8.90048727275405	-1.46846050860985	1.61613398717683	2.60936232428472	3.48774095429384	-3.86857638422245	-16.7057634977055	-4.63106778577977	3.36351047181356	1.39957975160906	51.5921004619742	1.56281779010189	-1.22115302238558	-7.06495544285355	-3.81684711203052	1.54818917473504	-5.147672210011	-4.16842618337413	-7.93865096665852	-11.7539949377635	15.5886830407636	1.88518499331957
Ahnak	-9.25054525366882	-3.83042826568797	-5.80391830747883	6.98892849904724	29.5099440450353	-7.16562513416743	-8.08485446993956	-2.83990410660889	-3.47404187009873	-6.32451371516954	-7.86014187647658	-4.92163115620647	-6.42534907872223	-6.07293201971346	-7.21240072063997	-8.76113744270356	0.787843786841783	10.5893709806052	-1.63076780868427	8.94237574446004	-7.77559946822873	-10.4144325942	-8.69312251980151	-6.81325544383388	-6.16868967832509	-8.92312622693343	-7.3719436004281	1.16585746723665	10.16236888149	-3.09734092897806	2.91701588389435	-5.14601573590058	-9.48952559259832	4.78983615980766	-3.44907801490755	-2.16570173883563	39.3387357459265	-1.85215001149122	-1.97740128679054	-6.17977261055912	-1.3480696399107	-7.34716915403045	-4.45010636633193	-6.77825224694024	-7.97260515522023	-2.30304751498857	9.50593879258557	-0.39708357164259
Avpr1a	-7.47406145546509	-2.37169005952021	-9.98328615852813	8.3507821112653	10.0404555346017	-9.69906342732508	-8.28896022275253	-7.74299164002031	-5.76030714222915	-9.12845400015303	-7.55033592260094	-10.1687559409754	-7.12067233523599	-0.993417189880441	-4.89055655231075	-5.69815005543175	-4.4875118575865	6.68060058392545	3.1601910104722	16.2449905798445	-0.5930397069499	-9.12488592974874	-6.46038747463796	-4.27617939709973	-8.26495988819777	-10.5387724184295	-1.40316438836551	-1.15933824183465	11.7231621867719	5.81384334890748	4.91876798716906	-3.54059045959977	-0.913687921794857	-2.84639491292445	0.734245390989633	4.90665261921959	21.0877659167454	4.3092873441216	-0.851193100814763	-6.58540210472558	-5.39287412679791	-7.91105589241554	-6.91484248752465	-3.51176412253266	-7.29018354637363	-5.16681307179393	10.5059205732894	-0.288654865803123
Sowahc	-8.71071905603463	0.782567360966006	-10.2516471854885	0.976708925175611	27.4311094566352	-10.6974194125223	-7.16653287758585	-1.44468568753272	-8.26159006077864	-4.0292930299523	-2.72814370212171	-2.13537371817224	-5.34691778094634	-8.20666065924587	-1.64592187239605	-7.45171029308949	-3.07548272192896	6.84388584688071	2.23207790333113	17.3322574166739	-1.0795148835646	-13.0167479366014	-5.78049249484521	0.410627958527462	-8.03350399176333	-11.3810791698336	-1.85901258849768	-0.646719076195946	4.88727280083312	3.07357014549034	1.17805108253997	-5.71555749750414	-7.69688289606611	-2.86180021784691	-3.40921028016115	-6.52804846719809	35.9971352613791	-3.15187594655442	-7.18219416610268	-4.47494337532659	1.22352084721999	-5.32400643919326	-3.09113143732719	-8.17497633986814	-8.3150532018672	-8.92147367972913	4.33967867971666	4.50563261322444
Dot1l	-5.34218074902758	4.88328400309462	-10.7647606718079	8.60184283223758	8.03323600774665	-8.19301315506154	2.5837349260062	3.75084785483515	-4.98297518015137	-8.27105982880763	-8.519941738403	-7.48054944406568	-5.89785394338796	-8.36145735456682	-4.0594073008371	-8.66329554629851	-2.03685712919709	1.20323021483964	1.22207013571191	8.2577525852759	-0.228836171827433	-12.1280608668209	-8.06745959065631	-3.53609937423001	-8.77508010867575	-7.36156489382141	-0.591282571445118	-5.51700834303086	16.9047346313973	3.56323514314743	7.0597272883767	-3.4888093313436	-7.29190885633466	-8.99768185365735	7.74649800644827	-8.48651907271925	24.4707319111706	-1.5955859183637	3.93435932730894	-6.82823941824612	-1.0758671399576	-0.185202533551241	-8.88937442699298	-4.51311750578476	-8.45018483447219	-2.63812671717844	3.91065994760725	-3.60667593169497
Agtr1a	-7.21602034813682	1.86648186633466	-8.60163883862151	6.67421620343478	21.0225841219617	-9.18265490982921	-6.7552374658508	-5.86695088175877	-3.10203202148307	-8.95101870196992	-6.36023127468704	-5.41041055263588	-6.15503348035323	-6.47075971245578	-9.40269422535003	-3.60006054324271	-5.89953441757852	2.79756202861565	4.82340743053198	4.8944973452138	-4.75794521621926	-11.8640591326273	-3.88865858096056	-8.12889138759775	-6.05230504028184	-7.71400497417868	-0.278540407017173	0.377786001656567	2.51880856789255	2.61178190469114	1.18697995729437	-0.527085895791032	-11.9469603997286	-6.32659045770587	1.111838824281	-6.23093634867628	45.2220820218791	-0.477185436460339	5.99549710387654	-3.2783425054234	-5.71762630357545	-8.5525482494297	-5.70219584815912	-6.34709307725583	-8.34377900383624	-5.63693873280255	16.0342467114635	-1.68979615247412
Cryab	-5.00307934942658	-1.15631707590645	-12.8003317981057	1.21454686902789	41.3035245081099	-12.5089459483685	-5.87882053012073	-6.36004509364231	-13.446573042863	-15.8539799724418	-8.84609544019924	-6.25825304176344	-8.11996596184628	-8.97933927870012	-5.0480848767416	-9.16073913526301	-7.50427219109316	9.49601536505362	6.46196157557897	3.37839807767983	-0.890974576008492	-12.6200826250312	-9.27851475210606	-3.39163052305171	-8.08152232401956	-9.42477942087875	-9.30658963455572	0.760385659325253	7.04371262401507	2.97611455184211	1.57944014024666	-1.42937882464848	-9.82448506213421	1.98067313158234	1.46080787363977	-2.49628966892582	46.8285201872549	3.08964203655599	1.61016815804072	-7.11107240077784	1.30697124276466	-5.60938909937678	-4.81319444238487	-10.2254962961443	-11.0130522731727	-9.03481301291359	27.7377198213721	-6.31440565950595
LOC100362347	-3.06983472269771	5.29961025556103	-10.8567462184288	5.1219865342635	5.06934980902288	-6.03708400813218	2.61039090743389	-1.922653350666	-6.03736494693294	-6.21744067775122	-5.17831517456187	-5.63971724571358	-7.09507603197302	-6.46431061644487	-4.67800491342938	-7.24026126238719	-1.29352280226077	7.95405747926104	-3.41143135993196	-1.34241049392547	2.26687296214772	-9.02146186892291	-4.12813290119362	-3.09799000562166	-6.41641572614387	-7.46193830750624	8.42815838885385	0.98932959821701	9.20391536574338	1.7099127805782	2.3097772985429	-5.60567662251098	-8.58000856224635	-9.84437154437811	0.527276280193711	-4.60642003642525	5.38439924506391	-2.59058445710476	3.48998380834063	-3.80146330004183	-3.37557111571521	-2.23299152691796	-3.08652288986273	-3.45162402602651	-4.36850975709516	-4.5082893097215	12.0581043060981	-0.00643996240068034
Pde4b	-8.40847543881939	2.40110308367059	-10.902841185849	-1.23993794510288	8.19324682699606	-13.2799278622975	-4.6167340571061	-1.85995153924774	-6.02200172402801	-14.1144441260069	-10.1720716915937	-4.96223131331393	-2.67473388003247	-10.2446631055423	-0.63806465612247	6.59004522787957	-10.6394228835621	16.5726799981589	9.47691452387004	8.60587109134672	-7.23523069941169	-14.2461478496529	-8.22506326609698	-6.66711875625925	-6.74584037378249	-8.59461565707619	-5.22739147740324	2.47547650972535	16.3139143701682	4.44523862837063	1.06292566775776	-4.57983386189875	-5.92253259253602	-6.27663398829604	5.95553281987009	-3.58238105475708	20.6672802079628	-6.44199171246289	-5.31949161348536	-8.93856624331796	-0.282663666273693	-2.53066222928689	-5.30453443486868	-10.1437568094988	-5.95515047960649	-5.12537737859071	30.6289993789103	3.39337287036336
Tollip	-11.5411837792026	4.32808497645701	-11.8429634709703	1.48356011466662	26.3828314402889	-10.8710549869466	-1.88272742180793	-5.03137614277466	-10.0991392540171	-10.1486281723273	-7.09968609542816	-0.349583805105985	-6.54113065207681	-8.90575864638571	-9.26729578990153	-8.93375071877198	-3.49733831191823	9.5712218283292	-2.72908428920968	7.85205464024884	3.86102866273736	-10.5786131652979	-6.7457733738984	3.71110846835384	-3.90446257118413	-7.2982041947938	-3.26809499758511	-4.50850563151867	15.4408337097266	1.64454454557484	3.76736744920864	-1.6389538394094	-9.71251227542523	-9.88272328219236	1.28054258722734	-6.60914837404884	34.8755381055376	-7.0816495682307	-1.30635537156421	-5.75135194430179	-1.36319193959343	2.01512946568553	-3.03845222083135	-7.1334778974941	-3.50721402470908	-8.08200178353294	6.8739863652615	-3.47352613474356
Lyve1	-9.36449449027559	5.82957943026846	-8.68885599721154	3.51625950919167	33.1113349389307	-12.4085043306479	-6.1878715712086	-7.32449469556441	-11.4164130654983	-10.1216657311412	-9.00134484240995	-2.17365339282334	-9.0521825764724	-10.9889159085438	-6.21798297719416	11.0510777680718	-5.66376211484796	0.315028346449534	5.52259146523241	-6.30981724507621	3.16011431591046	-10.1414508284031	-3.44725978704106	-0.385985793852875	-11.0867559157809	-11.6353003652921	0.123641199640602	-6.07853065852376	3.2717304334402	-2.70131258039678	1.96988659617552	-5.83945762417197	-6.42858872101196	-2.90245570729971	-5.38416485834373	-4.53484598438588	50.1562745387391	-8.28903688490433	-5.73708899527638	-3.77936164419851	-4.83596159893982	-1.698047559543	0.874094161338071	-2.52503778588884	-13.0495274187985	0.365334202249684	22.4454367508657	-6.90562436379722
Rgs2	-6.29033837187267	1.35875987667887	-7.65293510247409	6.15933689686889	8.59020544907304	-5.45133276019973	-5.50698660769895	-2.08488529157583	-8.65746717489709	-12.1854832008502	-2.88171501195692	-2.63352997399079	-1.94432066713591	-9.28562226601634	2.16438913502208	-1.3521000794808	-8.3298470283233	9.34404183786545	9.16026080038045	-2.36545998570884	2.18403161038583	-6.21311708941185	-3.66753307087106	-3.40579749157708	-4.74055829507441	-7.07617265401244	-3.86069237391788	1.02364548241782	11.179696519876	-2.33927881456423	2.90016432673597	-4.61583263121126	-7.19125380475954	-6.58295923100239	-2.03170195676939	-4.27584686666795	3.61619162969478	-0.880846821866264	2.5982091881887	-2.76759944072803	-4.67110558600106	-4.48577116677884	-4.74409729422729	-8.58401915565195	-10.7259565481847	-1.54507454084599	14.6921988130661	4.62709978275412
Magi3	-7.55166209453354	0.901400362727262	-9.2228115235114	2.91598982337967	17.8677257242185	-10.2796912040152	-6.98223164950773	0.969779512679478	-8.19380982486293	-6.0729064071586	-11.8436023074264	0.30444597463906	-5.68532427987553	-9.28562340521215	-2.41260336297084	1.91765772893295	-5.69699877484502	13.609303919729	5.746872122627	7.14440702284058	-6.04666057735718	-10.2583595574736	-7.76264654612533	-3.58246140954748	-8.04572778329805	-5.56018079694758	-0.123606857904218	-0.148716988144828	-2.55199325894054	7.14270448949136	4.90607633184468	5.48713291025877	-9.65984359738505	-4.21534270290949	8.62691227354432	-6.34431238909615	21.6931409276392	1.46678480071819	-0.243963893636971	-7.33872489855169	-3.30883281489973	-5.27343820593039	-6.50256006364184	-7.02850306049911	-7.74275696727115	-5.97193299688369	0.464351417871335	-1.70017533547638
Pcdh18	-9.17341134055632	-6.30494092498995	-8.88130456818342	3.13434589926664	23.8891556797951	-5.42012158820065	-6.33283073886165	0.0315496084090299	2.35018978259007	-9.52732248277441	-7.47674758133863	-3.34337177649029	-3.43766030380741	-10.2133321432007	-0.519017075862671	3.02795279382352	-8.15490225517972	2.12254547336108	15.6730630814656	11.1579721816426	-1.88793058591474	-10.163225932817	-6.50761627153146	-4.0575471359479	-10.9192152610803	-8.39478044292226	-5.54567030812351	-1.27272797040311	4.67617406103185	-2.28155101779103	-4.52575549877627	0.325606905578343	-7.06530745247462	-4.5901130927949	-4.55140901884456	-5.73799615026669	41.0467103029873	-8.0554897041824	-5.31623627087657	-5.95910266319075	-2.05944881085429	-8.96214266528858	4.84703492564226	-7.13192032731492	-12.4077211334196	-10.424249310997	15.5236391028851	-2.8470792198384
Lamc2	-3.64845213716902	-2.48927857360487	-11.293187853514	5.22744956373445	30.5850028678917	-8.50651623319463	-8.71266980483288	-10.3357620165523	-4.20834845541669	-7.91732097475294	-0.0595275884737561	-8.33152924569641	-9.21030736574002	-6.02591090198455	-8.51731294679526	-5.42657893755353	-9.03207817893141	8.99146173966636	10.5054954097358	-3.27595984510897	-2.50726197183475	-9.72992819101634	-1.64491045040167	-11.0771242185869	-1.99278432920321	-11.1982964427898	-3.6450852117312	-0.551362137066908	-0.713609477415783	-0.22199838743216	-0.14870297453589	-0.913633444479856	-9.37179815936318	-6.39825207656982	3.76904734196599	-0.254184329931251	41.7986424277111	-9.70870757675618	8.01720579005249	-7.19635081778037	-4.21390997002977	-2.52778224151285	-4.40719440444284	-0.706170715948824	-7.43891127955666	-12.4909749495968	15.1452362270409	-0.129420983376232
LOC100912041	-6.53521805126684	5.12314015767233	-15.1365535785124	2.46703344141734	7.60411351072488	-13.9132405329274	2.11453218821725	-4.02398903542876	-11.175829662487	-8.55104163435124	-1.98233210286561	1.33234328077931	-7.13127053988675	-5.75754669703941	2.1141548047827	-9.30734673901211	-7.95672253219989	15.2260105202553	-4.31819063482796	11.7194883179216	3.50462520944226	-13.3574043070827	-6.24470586956403	-8.78508484190866	-4.41571892426464	-7.89190954458193	-1.02060442404139	6.70450201485983	21.4528730506114	6.4951522727728	1.43382730103206	-8.99183825889126	-9.24457271512367	-9.5977971001619	10.9248155713014	-8.71758313293222	14.2845050685909	-6.96076306700039	1.49675964456678	-7.64722808782532	0.345210798895215	-1.5353210670459	-2.0400510373536	-6.91268435502896	-13.6757007736289	-9.57854115710951	20.3734438745515	-4.97903269786653
Lactb	-7.93883552198155	-1.02291846098682	-12.3876736551422	2.23567341897576	13.7052226018455	-11.2278154761324	-1.91238822313147	1.17744887839582	-4.51693933649642	-12.5952424657014	-6.16590412501816	-0.805771572828867	-7.71149751832948	-8.01923705920833	-5.6475088789102	1.97072380827707	-8.45317014206926	10.2366613400437	9.3325586434261	7.02054461621782	-2.24581041044361	-11.0236158914152	-6.94239513734109	-3.64559203159332	-7.00972999797492	-5.38217442423881	-5.16830881735899	1.30327001574227	4.38564997135181	-3.19097106871723	6.33230909463594	-1.83742367268411	-6.90208544284521	-2.47979373296639	1.66712477687835	1.35781002266692	21.6234753779972	-4.5953327596985	-1.63528492703081	-6.14883121314595	-0.737374896473476	-6.4718598073079	0.822692364205787	-6.40817760771334	-9.68396405415544	-5.4260108809537	13.5494716429821	-4.15281491458954
Xiap	-10.9723285277748	2.49228444786693	-4.93583394971863	-1.27215431803874	12.0715481207155	-2.27419393603923	-9.99528293302861	-3.52955074667552	-3.04221397865155	-1.50963635596026	-7.07560338845241	-1.18979422496446	-4.21207316986916	-7.42087483046392	-13.1090617583697	-3.8931990219593	0.510127430844816	0.742150519205531	1.53950898760907	5.18569565931896	-1.86512410644169	-2.6056994703144	-3.82493750636042	0.783756491429843	-3.07731594299467	-4.39380710420647	-3.6927163008837	-1.30222290099922	6.98309517073479	-2.56416761925308	-5.73366966554735	0.555918742824623	-4.61979671043973	-6.83853569906702	-4.95566996438168	-0.253441757854356	21.5793947461092	-0.283589918398429	-6.80149119344235	-5.27318764906132	-6.16349067246485	0.86310719533703	-7.20332669054191	-5.60238972279325	1.79084343548935	-6.27791464465085	13.0330248371806	-3.4691570945031
Crot	-4.02305237199637	-2.11280235952877	-9.37423892623255	4.66639316509473	16.8159321626737	-11.2520206540664	-7.23759935144415	0.463913783834633	2.47587873309775	-14.627472173687	-7.54799366943169	-2.21014197524517	7.64444437137773	-10.5349605041953	-10.0292791190475	-0.742590583224448	-6.8904945593521	-2.69790124176904	-1.47967075693617	6.76916502540719	-5.80865344286193	-8.736573700876	-3.77257690628839	1.92738339760952	-0.602359418851563	-7.85811339522616	-5.63164214374133	-5.23020282834263	10.126966530889	-2.78448285074084	-3.10735867902175	1.03311224760412	-12.3932557494661	-6.16488100906512	5.44738872261782	-6.51690632585446	21.1784926655728	-6.92044024343871	-3.09049878974106	-6.13937407769196	-1.08437767390347	-3.83321399591173	3.07958918611968	-6.20566051272394	-6.49915229858423	-8.29922513917044	11.9254157805086	14.4752335599966
Dusp6	-5.4124669197921	1.40320880704863	-11.8874578038008	0.478108593437065	20.8051265452931	-6.24060278512569	-4.02419886220645	-3.90694059511727	-3.07310211564178	-13.942461930025	-3.97796292655559	-3.60295822870957	-1.37725611811721	-5.40119169499813	-1.81978062935576	2.4344969266902	-8.94869705723445	10.3729443323277	-7.08485707430976	7.29218772250782	1.206427798309	-5.21516700629483	-3.7031403733961	-9.24955653597541	-3.84745206879318	-9.24165841581774	-0.534763361748506	1.94302840991999	6.83775203599682	1.12775467144606	3.13236669464009	0.828183875208751	-9.68083008643707	-0.902575976431658	-10.5075959425609	-6.13475845981581	27.0338777883012	-4.14489841313243	1.92246639483296	-4.82997679522676	-8.15168630751451	-2.71992963684442	-9.20253486785418	-5.00666190253531	-5.22277585730688	-4.48476962850442	6.161933692014	-3.8895498574195
Rora	-3.03564537668056	1.18640806344857	-8.68458958780772	0.206480872370921	6.06101648264466	1.06350894443919	4.50470390274411	-4.98715865668854	-1.79218290291639	-9.61878065890059	-7.32651827156973	-1.1320905169006	0.403688031084251	-9.52863175274752	-11.5699660372957	-4.88801621644121	-3.80553401052489	9.13814946651223	0.307443208476913	1.8652437879301	-4.92982112079928	-5.26469499201017	-5.86537731738403	-0.952569282306978	-7.72687050824235	-8.60102463607771	-1.31691984782522	-0.825918519612733	6.26205595456251	-4.02699576076939	2.07251611160152	-2.29414179470114	-7.18146908504892	-6.91436428873492	-8.89067601128985	-1.40476835800727	18.3175891537271	3.9456176757309	0.288618901939294	-2.03151494611365	-6.05165899450962	-5.19486251646598	-3.63916579789647	-2.93691754670163	-6.51953200217042	-6.38390740361116	18.9811265043806	-3.88109256552515
Fasn	-9.36838074313926	8.84556315431867	-4.7995537821842	-0.496794431933703	1.49542677057701	-6.45494252182853	-3.49022552015617	2.89892569534243	-6.9900292507421	-7.92013610374947	-5.77878130920838	1.80669053821303	-9.18180361953041	-12.1072723733436	-2.84743482102232	-3.88845900820212	2.5556972064578	2.8602878274406	6.50342423557395	10.6048383482752	9.1558063752082	-9.6115789188798	-6.03209099130334	1.4441367920435	-10.8306150353628	-10.3376502181961	-3.39455190982284	4.75476715293892	8.48978392868539	9.62592309866345	13.3637400916684	-4.35846678027268	-6.57692786587396	-4.67579417329507	-5.82889919621493	-0.696751851099227	-0.162857582754096	-2.86688110276385	-4.26747440828295	-6.47766583245679	-4.30544979484839	1.64001866360354	-5.98392858914236	-9.34370276039522	-9.83519418075737	-5.76603695166434	6.03285454695448	-2.30786760654626
Agrn	-8.88567682823572	-1.33866348616888	-13.2956426521817	8.9664108846825	19.6061244755154	-11.6737419263525	0.360478317307964	-0.0656545255052698	-9.41390902353014	-14.6398719712297	-6.26211505756219	-2.10663872465438	-9.97139203677018	-12.424214757484	-0.711619316064747	2.10804648472277	-11.4354495463407	17.788533905616	16.9852825607076	3.07153537881626	-5.42471102847887	-15.2760737923829	-6.47829328417234	-5.94010617209888	-10.4751938474068	-6.96580386849671	-8.69291430141626	5.00487272699667	1.80933721641381	8.17833668517168	7.72303171553018	1.22677823651986	-4.98459935095798	-3.59699325172797	6.74329912907421	-3.93173676071284	17.1343253212159	-7.77437828155315	1.91868775349496	-10.1550333635234	3.46589986587792	-5.39347755671952	-1.06839460066815	-8.36877057743761	-11.1127473704144	-9.67047596441694	9.60963415818204	0.893678645929613
LOC100910655	-4.62462982101086	1.63034564445308	-11.0511318791219	0.86560670520586	38.8860121841572	-8.23568317142694	-3.51508181563158	1.95842600525565	-7.37379717048813	-11.7822863004959	-7.3636951122587	-3.87723627456209	-8.36897873649685	-10.5687843621959	-4.91394847707006	-1.63692955246377	-1.14006234216621	5.61613437360012	-1.19717191313343	-2.02945799880485	-3.75549991282348	-10.8892024792695	-6.26812189030791	1.32983799773124	-7.15663488381756	-10.3250547624652	-1.9853707027497	1.34940892263036	15.1685923823846	4.79789535178006	2.91976864278199	-5.42593480345692	-7.70426210800358	-8.3791490874058	0.903877357715716	-5.55135859678343	44.8057717164601	-3.45734844422556	-0.763403320438721	-8.38749409139336	-5.84683943026739	-5.85638977951252	-7.59818589643344	-5.75910826888345	-8.01749435682636	-4.92565126434294	-3.30248027579442	-6.90438532215641
Eppk1-ps1	-10.4981001247754	-2.27352969566312	-8.34001457480866	10.0208415113515	21.3497131831721	-14.7186909005788	-4.38613957296084	2.71290575468287	-2.92480115482048	-16.5031624632429	-11.1813347348699	-1.11540638546682	-6.90267378589948	-12.4216833251026	-3.27962630790007	-11.2632404212776	-6.36758761806209	19.4995714763949	3.56894114975267	16.7932904278806	-2.26112374502198	-11.18906278132	-10.1205346352519	-7.59529908473288	-6.36903368655515	-10.2620307151082	-6.64440193954948	-1.47145433736305	8.40133362314928	0.330125830958485	4.78215457819382	-4.01081629361973	-5.93796301958887	-0.14943270997275	-1.3609018937202	-1.10078076132626	16.0681984812883	-7.58716518563044	-4.47682184691664	-5.43940060296665	6.27067230463703	-6.10071690654395	-3.47115052683648	0.115531901246626	-12.7544858411136	-9.68427424553841	24.8332315201639	-1.23450285724098
Pank1	-3.24152889291319	-8.30158911508092	-4.96043518094908	2.84276626366656	-2.25766246525063	-10.0812690907164	-7.46187272272559	-4.46420546692612	5.24094512399444	-3.82450035937419	-7.39934927354308	-4.85023452221213	7.24118050035403	-7.31423625819212	-8.80808506399847	-7.32228770145052	-6.9486050014295	6.39002437330953	0.807350219110063	3.21518823372578	-5.28353861444406	-9.40642987691792	-7.06936028176791	-9.56714937544194	1.71810427354863	-9.65847941224827	-0.441334093002939	2.41294066657395	11.6089740751064	2.17239019260609	1.32208949519779	-4.71393416172302	-10.4881004494493	-6.51770288971513	3.79996306299709	-9.98363598253192	8.06207985801844	-2.07694383104123	-2.5147398555159	-2.65580759856824	-6.02098745792158	-5.11594219904873	15.2448994445613	-6.15742816721054	-7.2398333692369	-5.28777247680006	9.70661425311651	18.9886281435974
Ccng2	-3.24858452714244	-0.132880676240504	-10.8107014104663	2.88754134101267	16.7297718169416	-10.2387797542093	-0.48994774671093	3.49953360309703	-3.74692913650965	-11.3664379849411	-4.37677314098978	-3.05041178531538	-5.15773008402191	-8.14575351434702	-11.5893572384918	-5.72326635443254	-7.8222601089749	0.125686441937608	2.73859973657804	10.0512593199089	-1.90310859876228	-10.8994586955734	-5.31700192315337	-3.08767690386481	-5.24746481284012	-8.72535833334535	-0.701178736744018	-0.738625515697516	4.73526626442213	2.12413135655962	-0.765085557200459	-0.128612338514984	-10.9678589452212	-4.25049770266516	5.9978804860129	-3.56322733063758	22.1148844925298	-4.73764773982673	-7.18877986335887	-4.18340280171067	-2.98317071039803	-7.24701302621785	-6.57110491144454	-0.181499073710228	-5.89269362832755	-3.21451550152708	15.1012780697088	1.04083607178088
Mdm2	-4.59628611675818	0.979895225733708	-14.0800396067947	2.0078868726654	5.51695586348562	-11.4117407324771	-8.72671562089736	5.04732074772862	-7.23887773569641	-14.2408333374549	-8.38129816320075	-1.99504301069986	-5.6542141843044	-8.03473518783179	-4.28745616426937	4.45896817890239	-4.91498916198374	4.99595798337389	4.84971164645905	21.5323069825899	-5.41149940571773	-10.9165232734794	-7.16609058510082	2.16970505552435	-7.01378226772583	-7.38854419830973	-4.23014910474801	0.457753917895703	8.25892294604389	4.77398653443212	4.93502975343034	2.55963064645004	0.684777384908445	-6.20068056625823	5.75248779322679	-6.66690331930119	-3.2360588283517	-2.66370414921898	0.563246916263335	-5.69199063195775	-0.00493334049653527	-5.38630368158924	-4.94969111237218	-8.43745804810536	-5.93832548512745	-8.84395965420974	16.9195412211067	-0.0640384561434217
Fah	-1.10287807962532	-0.794501362388299	-11.7280232701569	7.87793730580964	24.9298772046622	-7.53963758304834	2.65773798887645	1.1382331527566	-12.542174625221	-13.8833143497457	-9.87284142576981	-1.76206713970487	1.23960431683814	-9.37949195528476	-3.10500870294234	-4.57744719405665	-8.39495972348492	9.10616680501262	5.0775829248991	7.12900511419206	-2.85161568727148	-11.9079175791906	-10.7230053378747	-4.06571681056458	-8.23012261106085	-9.90356589795898	0.909810335100316	-0.000643517174198749	14.9548965911533	1.41256344092996	0.446664630590158	-10.144805964134	-2.8940992691057	-9.56266139403031	2.71821022037978	-6.20533759934004	15.2694981082509	-5.12882579741918	-3.17864512123398	-3.62952816555531	-0.503091710358358	-6.32386621248428	-5.94790114817038	-3.42665269575074	-10.1513152982847	-0.360230070482675	7.17948327666223	0.231729380927975
Kctd11	-4.67125961038766	6.72720715933737	-9.48486709784369	-1.02920932453136	9.2950040404529	-6.81478667895227	-6.66837101635243	-6.94146334762039	-9.64561803290553	-6.211543781149	-7.81615987588938	-7.87237650038207	-0.974172671949773	-9.73462089532162	-8.27359393014661	-5.10704289401781	-3.57846364389204	-2.56889183076088	0.0679376929374804	9.00838130849937	-3.49317780691897	-10.0614121852714	-6.54827224028768	-2.43246439654792	-4.89382518144147	-8.96867083841989	-0.921699377310757	2.75538632986416	16.0931459535169	8.0671280364902	3.28672271385841	-4.35181940553366	-6.89712830514745	-8.36105152365235	-9.69681149888747	-9.37942366148734	30.1394783064921	-2.90558620432579	0.838624378701866	-6.83263442521825	-3.68866623426102	-4.01069322856502	0.513742680383086	-6.41144543531049	-9.03195442533795	-2.39283433409238	24.8827834882877	-0.80418554029
Slc22a8	-2.83697908252545	1.53805843005033	-8.55966205421189	10.8311921266797	4.60167541901451	-8.60548432225771	0.621023688419633	-6.5516704934597	-8.42572324988144	-5.52901940730479	-0.668538497168894	-5.81575234798544	-6.47653160793388	-4.94859197904603	-11.5485591597062	-5.07269720323723	-2.47165530471738	5.37648244064075	9.23730181128588	7.18815931854986	0.668324628422299	-7.953407060315	-4.14792818024702	1.68370149558492	-4.57676810724528	-10.8412501890591	-9.22400646282565	2.93778784314051	-5.50891053669588	1.37313249702366	2.88572740901803	-0.301231040723469	-11.4015784365248	-9.38379273516535	0.781064409943436	4.29350234956805	10.0466801212682	3.37956834066472	-4.41212034639381	-6.46956573611216	-2.87903819951688	3.6592047751565	-1.87109303173066	1.56057779920871	-5.24584925859574	-4.83667592478455	5.44122547961626	-9.45962608591154
Gpd1	-8.08689454216568	-3.40423978818976	-12.9295274621688	4.15507936415464	33.7223632381283	-10.2987886992577	-5.17325422038861	-1.18983835205429	-1.11278369909405	-11.6739776352556	-6.83120705461626	-5.0288859842402	5.38855185635703	-13.2783089535229	-3.8636467967364	-3.79034010942141	-9.93045012092121	11.232893223059	-6.15620154520274	7.92941286004207	-2.62792305365594	-11.8194397636822	-9.31640209423665	-8.67533152047447	-1.94799734262479	-9.21294193607534	-5.44723171469009	4.8492284039901	15.643489063777	-0.0177360839391518	-0.407029000070349	-8.85261532256085	-5.89269264864204	-9.03815146949167	-4.44737151095863	-7.14986636015767	22.4476690507844	-4.14209080296037	-6.50923078677521	-4.75098248232485	-3.48875355483707	-4.79984591021012	5.3405274126573	-6.92500330079386	-11.538537579369	-8.52191922159989	15.9114196099678	13.1824572565652
Cpt1a	-4.24419987403802	-3.59700782480301	-6.01027155404258	8.04882466082399	0.351494051582653	-9.20918721967833	4.27743076324751	-16.9962948910248	14.1767453070108	-1.41334694275506	1.01130382899414	-8.48729471833134	13.8263158145587	-2.36328786461327	-7.78822902634275	-10.5274699529478	-9.22498623724264	4.45232188549424	-1.41016088715888	-4.31901662934742	-8.80109326747403	-8.93467311049812	-4.80924614058508	-9.46341778286065	4.83891090662067	-10.7864829559777	1.2468166782621	3.40190783704079	2.26759976674122	-7.12672251607667	-6.35711965168756	-4.00744777151178	-7.8653126288012	-8.75282599809624	-8.75852759967716	-9.60284079406408	6.43542343099872	-10.543885823773	4.24799794811722	-4.8078204433333	-12.2450015775802	-2.43376554183082	20.4035238106377	-11.5329272153479	-7.88764911176908	-7.16255603466999	26.7919342705187	22.505811794451
Sgk1	-3.64469619600382	-2.39263221305301	-10.2712011998204	7.47517321988641	36.2674624358333	-6.63616346882241	-6.73296076323175	-1.40714876136195	-5.05089699438921	-9.26022137704377	-10.1019045418243	-3.29113768136709	-6.14649440423914	-2.62950289259341	-8.63559458929504	-1.96914412130651	-3.26253729278231	-6.85892998035197	1.06219549326618	11.5766117158541	-3.88570546754693	-4.16844771563742	-7.13806398124367	-7.0322338344311	-4.47442794391503	-8.00586666533665	-3.73850050846784	-7.00122358634493	9.19934566229477	-0.963172673487852	-1.32716058351598	-5.78492608750017	-8.09337301924392	1.90806019087923	-3.89860888425316	-2.66108829833982	36.9332726357151	-10.9508040306351	-0.418470983044505	-5.71591630875148	-6.61311995193834	-1.73177488914506	-2.88234795247696	-8.63656345566748	-9.32009993125957	-2.13887219231826	3.46573057491241	-2.54631004886935
LOC100912727	-6.74935665620118	3.61919677599356	-6.87096282489113	-0.30126179236254	13.0159798311623	-7.3205490149302	-6.02260749799858	0.126556340088717	-1.3840557835718	-7.72921532510569	-10.7737055679248	-1.78566391633006	-3.95829734554783	-9.96993115418823	-1.59752257523175	-4.5149531302053	-4.86765955550396	3.3055265040613	12.2009424099292	11.5999160281718	-3.91908579997994	-9.02105706711902	-8.12614256453061	-8.90182828067815	-6.82590741916453	-7.78620460301953	-6.85357544446163	-3.32513364691959	0.956775051566753	0.266318548734867	-0.296505005724377	-6.75081772540358	-6.34134540682365	4.77194113804972	4.59090656256429	-1.39088526828082	8.39017773611551	0.0265602102000457	-7.48859780014502	-4.03271315166688	-3.57753106044687	-3.60292441128718	-0.312111598195195	-4.74417601811608	-3.10096098106528	-8.27026455657695	18.8470939703779	-3.20764885005017
Slco2a1	-3.73697404361147	-6.12703902124866	-10.1823290713219	8.46420266297175	8.34696269776659	-6.97386394393383	-0.767282246880704	-2.06815680951128	-1.23053951668372	-10.5856383916835	-7.47241341492879	-4.421727673561	-9.54386996322246	-7.59340510070245	-5.74116163198603	2.29172886516568	-6.87374475456124	10.3223731340545	5.23781116927865	8.88184233028609	-5.3236430264509	-11.9771760608792	-5.62076397048915	-6.95274097685215	-7.65585752438689	-10.1611008117071	-0.980103593426906	2.79821454463173	11.6013823462581	-10.6089527631562	-2.36490424903677	-3.14354722043146	-8.98364577107644	-3.87279135105662	-0.479841875776057	-3.21968247331104	22.3277552858308	-3.32737398511307	4.87492046652395	-6.66227762583731	-0.0866443385084352	-4.22916667087075	-6.85183497271149	-3.66245379309359	-9.52728054244362	-5.59205842358638	13.1930608150097	5.96320145637422
Pir	-4.88412398716028	0.542487224119377	-11.1842487945008	4.44678698020106	5.57850424162821	-10.4811482771675	5.57808038899563	-2.29632775704305	-9.46301428058057	-8.94047548582202	-7.75159358292505	-3.10971422158402	-7.4080426748952	-10.555954070405	2.8231258807225	-1.51729448957318	-7.50578227883049	8.93150410250006	5.50980538453219	7.48877933666018	-4.19672792792011	-10.6710629742903	-7.31551285137168	-2.63467680153468	-8.19103678277722	-6.57350322426764	-1.61743733798916	2.82430663094086	16.4819092277144	6.48203719365363	5.40338930933243	2.99857116907325	-4.10320005369581	-8.19391340681143	-4.45733819045686	-2.39042602875894	-2.96410198005361	1.03118162792004	-4.1836775387882	-5.35502393993314	-2.05518282422755	-5.48268315739273	-2.6369275921332	-7.09285909303025	-7.78097114431095	-9.82675946029081	20.3354190895995	-4.5691413209745
Stk10	-4.18033653347812	7.9189891035141	-11.523129471421	7.14604785156876	13.6078469128274	-7.72891678681681	-0.328370204258396	-5.04668886480938	-7.6870052653573	-10.0242604731341	-5.83967393565544	-8.0633483321464	-8.45374746678229	-9.21409083089337	-5.14184707107709	-6.79749677887039	-3.6155541595989	2.92302156746539	3.51432642302912	-3.41334439950833	4.44827581801189	-9.18424764614151	-4.9901866831721	-0.118492242394272	-6.66237793226266	-10.6454339467683	4.52191569984358	-5.62826887618945	16.0818437830446	2.79548418728418	11.4949420114421	-4.95324943622778	-3.63966493389564	-6.98992077007548	1.18947312139154	-9.32771613495586	12.5220708216111	-0.770926677865374	-2.48536778182598	-5.54928712521569	-1.82137832154208	-8.41651341717944	-8.0297392542292	-6.28216374846194	-9.68477482818618	-3.4001835704784	19.1489565143314	-2.91430726334018
Car14	-0.934202585549535	-4.24604727370897	-9.52675140594536	4.98763363579654	33.5920803938469	-9.11872263049464	-11.0300277785717	-7.49575304117776	-4.6881607938714	-10.010276832504	-11.4824938143102	-4.57859445529132	-10.2040160006416	-10.9314413012794	-11.2261916698065	-4.29059942009528	-4.9650022791944	0.932263791134107	4.04747614782112	6.03105983018089	-0.496775227678798	-7.59119846684073	-9.64680223001845	-6.96239459750483	-10.858680852308	-6.52786061644842	-5.62607210503281	-1.17804468471862	4.83142620201803	2.23357946982255	-1.9058659708693	-4.78556793669498	-4.074400458432	-5.04949716565296	8.42050878143516	-2.83380164389744	57.121424728495	-7.86555824772108	-8.73526071111431	-9.26550948575789	-2.34153870538133	-3.76798447997087	-1.30700768546096	-3.43746879173355	-4.79613043312772	-5.1673091005854	8.42627404384344	-3.98783985934257
Cyp4f4	-1.24775780522238	-0.662857922539095	-6.69004691921407	6.76282158524744	30.3844866650914	-6.16386045033514	-3.28383719775846	-5.49313668098343	-4.62898873780301	-8.09894678543665	-3.81024369525271	-6.34462220868471	-8.52829494016612	-8.65871199827506	-10.7755185808942	-1.23070654912875	-1.07868088308823	3.71762994790318	-0.13491172521573	-2.10494971195628	0.416695136423833	-8.57078889690733	-8.04131144647687	-2.21861241900248	-7.1070884368558	-10.3548887719504	-5.76432883015346	-5.04428064265325	6.52940087122068	0.586959109718403	2.07981463781026	-0.849322072125455	-7.7835719444352	-3.3032515975935	6.15010633479216	-5.83362143898032	15.2003301366568	-2.73089495259483	3.44054161805538	-0.745124451336704	-5.69957454595543	-4.52374788938847	-0.446239526754525	-6.33866694293226	-10.7814633109753	-1.8844813125397	4.31478754564795	-5.0806355475293
LOC100910396	-7.21819224519568	-7.1803960045137	-8.07650538351106	-1.62757991639636	31.0440443618437	-6.62983703173371	-6.74468732304711	-1.408636354874	-2.22140717817237	-12.246169373385	-6.41569361852681	-2.37916464515976	-5.72255711360995	-12.0568335085788	-10.6784042993536	7.14266403181591	-7.31428226611407	6.94571050138247	5.79827705599457	5.26848868338588	-7.49057100971779	-9.89307506501512	-7.96791166676903	-8.62167508349749	-7.89253082664013	-6.87485302048534	-4.18706469965681	0.85025154264124	-4.10102885391978	-3.52174062131919	-5.37163165779819	4.60451625325694	-6.36024404882173	2.80384180344021	5.1501037802431	-4.61256227465888	36.331522256048	-0.707068288786154	-2.22831621833188	-7.5198255139023	-3.94613980766097	-5.70567864956823	-3.38575818782585	-1.19304830054239	-4.73654189865724	-8.6632952988415	5.27580616952704	-2.93134867164109
Plbd1	-2.69935197046705	-3.3380500791191	-8.73725377065642	1.79765964075748	26.9619896366312	-9.00027355164917	-6.6439325782721	-3.68688747402406	-5.93409669366879	-11.4870674979065	-3.60877500912972	-4.04948603454838	4.09638940540922	-5.74753778464615	-5.675706430311	0.791490177730742	-4.64113924106614	4.03670485205271	-6.30929281101066	-4.24532754185818	-2.35631494007658	-6.97531962789754	-6.07443683090987	-6.51734274297053	-8.88903970863465	-7.47420667038167	-2.15031197260126	-4.08977749044083	5.17913648367102	0.106172525387636	-2.37878161800227	-1.67689632292692	-10.8603239120876	-10.0983898445691	2.50266619273451	-2.16122162777153	20.0565623074502	-4.05429595904104	-5.38452895069442	-3.14843374391504	-5.77059760730514	-4.11539502564002	4.50774462827022	-5.55858584295162	-7.73000919265322	-3.46678222957326	16.3470004461212	5.1835474393307
Msn	-4.66555892064001	-0.393067915226426	-5.29810198501139	-5.61897628534626	8.2760197866692	-5.95431587611742	-1.55587316394204	-2.66410889207999	-7.15086194204716	-11.2946770185547	-3.68807889962534	0.12697938345815	-0.175966089628682	-8.62338389676646	-5.1428702887372	-0.364355036416006	-4.58145908300595	6.23423252266694	-2.23307793506157	-0.580918900651596	-4.06508011634733	-4.18508718748258	-3.02140145790432	3.25290159295167	-3.34163981105564	-5.51437798436461	-0.149997576232948	2.13524624657979	-2.84917913669197	-8.13764585093496	-0.728173692794895	-1.59653528688935	-7.50962100579581	-7.07956848485315	7.56924150574641	1.34648009876092	13.3283690654438	-6.721727102668	-5.79480931127109	-5.84514333971516	-3.01034900869953	-3.36435448679283	-1.65833020063269	-1.77731016171901	-2.03726824599597	-2.48965607994804	6.35061547665745	-3.79413098468783
Cks2	-3.05181797425195	-2.10957431154374	-12.7672365333238	6.78491329280284	17.8859709277451	-10.4634797675747	3.06804161885728	0.498713004234563	-6.96862072252055	-15.3739619744244	-8.6679778115199	-5.1912622829139	-8.1257370915631	-12.3456080061219	-5.13491279448851	-2.57248404514716	-3.14116688770371	9.60467622642631	14.6657388768127	13.8305230837348	5.31679290076328	-13.437614211639	-12.0934959988545	-7.93549904327043	-7.9159448649503	-9.06309518067269	-0.68278043354116	-1.0375110450873	11.2574831169034	-6.66614984056409	2.48300752706049	-4.0979564507888	-6.2717374357887	-11.0873430170759	3.48619298219354	-4.61873308376174	19.9076121829756	-5.48835222838981	-1.55629426742951	-8.03208333601546	0.0853355421716753	-2.30055927544294	-4.42202133493185	-2.24849169560213	-10.7515938929559	-12.1519172079222	11.9715724458731	0.647403341157514
Sema3c	-3.7939074148564	-0.969765288249707	-7.43273560231341	6.66403773291784	33.6035362019147	-9.55675121098792	-3.48416832006135	-3.13207909324451	-5.65668212741533	-6.45230588883651	-15.4811028756472	1.95248616684022	-8.253988281922	-1.75485947401054	-2.23114266027551	-9.28429488084699	-9.01661986968957	-5.4787661866331	0.0108507052617739	3.97361904368737	1.9906610378746	-8.17455825907418	-7.25258011528792	-7.71072790677101	-5.23520826159966	-8.7937906077678	-7.39246956006514	1.35648457650446	12.902794228688	3.74546375550538	1.07170564168705	-4.41223059597447	-12.7427094989876	-6.01230140340773	-7.48393043922785	-10.4644796117328	41.4288137993845	-2.24943059113295	-9.86969579883125	-7.45365165708511	-2.96285335009029	-8.5202687463113	-3.57498233959975	-7.01651293571037	-6.80016512467759	0.413505468444834	5.60428301824205	4.84534991196677
Nags	-1.71409982641025	0.447349511114629	-10.6899452851785	10.5610925350485	2.68615465608165	-9.56574213649751	-0.550959814390627	2.1761848516395	-4.38608532963401	-11.0854662734737	-4.12321991853	-2.01860912723866	-5.91014044780079	-11.4817992228201	-6.4812521746822	-2.27478998709798	-4.56449369102178	4.77855881124831	1.12237817255776	9.03008987325489	-3.28748875787932	-10.9886558829972	-6.24328682512037	-6.63958780897826	-9.28570696320494	-6.09718360775122	-0.889614457397622	0.377840712249279	8.35362097789258	4.66279976124859	10.1303176847855	-1.47822703382277	-4.27493902266111	-4.70075991131335	1.89857295850286	-5.23160981766337	0.39699572376286	-2.30302789266884	-8.08560923807703	-5.59136647003386	-1.94222133206489	-6.16351906422723	-6.9713305573876	-4.12265248412912	-7.45817178127412	-1.79787391633124	12.4803393780701	2.60027181572448
Selenbp1	-9.58839336346804	0.197557390736831	-14.9772918231516	9.95024817215979	51.3683740758648	-15.8249565005509	0.596787426267168	-3.00096889922743	-13.1595339351661	-15.9503256006169	-17.7011562081041	-9.15475360652842	-12.0161101208413	-12.445168067633	-1.65605454390328	-4.99580687568859	-9.92366998505611	4.94347049791767	12.5116176377129	18.8075420779285	-4.11409007507712	-16.1491174830428	-13.8570258022897	-9.50843251230768	-15.1906452372592	-11.0932135074169	-7.27342240854422	-0.0314117224141217	14.0133498589918	8.45229741808291	9.41491531557588	-5.28224817437553	-10.41222166308	-10.3720315033685	1.99477675932201	-9.09113852911035	67.3697726371549	-6.15324012651247	-10.3579382363063	-9.82466583000337	7.13712324179041	-7.34325710548085	-10.1196423903774	-7.54733452847472	-14.390263548963	-14.3856507659862	24.9789441261616	-5.59730597748358
Filip1l	-4.35355940924113	-3.10755873203304	-9.6326071515298	5.2661685958122	33.1563210853414	-11.4483048934901	-2.38394403097986	0.252972384158623	-4.7488507874565	-7.88387862695833	-6.28349445367167	-11.6240930917576	-11.2317536856844	-9.38103794502197	-11.5849873588219	-2.64109308259497	-4.12459234082934	6.09527335045442	12.8564510397256	9.20720037889929	-4.78639658285227	-10.1339104739217	-7.70305547859623	-10.0437776570164	0.241615530494267	-11.2372038038532	-9.8812185409807	-1.30522403925412	0.145694651343495	-4.58065968094779	1.84065192808668	-3.89844015121255	-14.0268767703607	-2.80540048571662	4.20095171913093	0.264478298347056	42.4455070978853	-4.46385195902882	-4.75715961532256	-7.40224225001533	-7.78714999550653	-2.55975015630754	-2.56344930891865	-3.79810340472176	-8.86992397315005	-9.92653302126409	13.5407635771281	-4.10436357843794
Cd44	-6.17185789485374	-0.383071154319142	-9.87447889729496	4.89906989435734	21.3932100515975	-10.1096498201193	-8.2854150668566	8.18383485052844	-9.81319929735346	-10.4788204018995	-14.2996950487854	-0.489032422093401	-0.614772731160446	-8.24058216375191	-5.04902778371169	0.109909704556502	-4.17911338802244	4.32024084507123	-0.795541686160655	1.1635223565731	-2.25995218400384	-9.17796693671916	-1.66360080553163	-3.98404829813633	-5.32964972253851	-4.56297251399121	-9.90951385242623	0.202108640568495	6.94575134972541	3.30793337476632	6.81854962503158	-10.0265808493163	-9.1817690718554	-5.35735724612323	-2.92596162337422	-6.99398821241384	38.6176705623779	-0.279101395431841	-3.31792332770426	-9.1324426495738	-5.87735321632215	-0.0943014114797904	-7.95213396500097	-7.83698068081088	-6.32385347743782	-4.33845744683022	6.37470053141778	-4.63948067903032
Ube2g2	-2.92597806609779	-2.33747635580654	-5.61141109527454	2.21630998089521	19.6123206860807	-4.78249358853038	-6.08037906364666	-4.82447613050683	-8.48132514963916	-6.72655237821768	-9.56089274031547	-2.03057003866336	-9.46122204464229	-6.79101755438108	-7.86064509852658	-5.26602534483613	-6.12587391083483	11.6616935372689	-0.16850040660132	6.75765514336907	-4.59175441441089	-5.99506229738327	-7.46234259111774	0.707114633556172	-4.27335070294728	-5.05424775128336	-1.97973201439472	4.58160994462377	7.45560885583334	-5.06037598664577	0.721113087811577	-4.70815523440394	-9.20808563167603	-6.05042734921381	-1.28203891069521	-6.52373050550494	19.9241288791582	-3.28655991710704	-1.07593712283341	-7.43123321096424	-3.42357356956931	-3.74941571171051	-3.52977544484346	-4.75300908661717	-7.81457411935533	-5.94638192866129	11.3856303792954	-0.930527371422853
Ech1	-8.95381390609221	-8.45068568850803	-12.2553569015698	8.02674986903388	11.1716177675863	-11.0496562790175	1.69192184760417	-4.76935269651642	8.35994102644138	-16.3788585911112	-11.4671379162619	-5.91938586880134	12.4534379249602	-11.5956322078543	-7.84155099361116	-7.91443668791387	-9.02668760690215	5.4822501581635	6.75993116299072	3.2929196343582	-6.91067420434686	-14.6363630501088	-8.43621856085482	-8.8020961998224	-0.811489202940223	-9.27708156790737	-5.05060558229066	2.19140910002401	9.9363552802527	-1.13812661881876	-5.29262642328073	-7.69610090778789	-10.0927783693241	-3.30245713687695	3.43997735562747	-6.33078839597672	33.0990174230871	-5.76514820394119	-2.19469065373254	-8.06917495328736	2.0338650733999	-8.32226666147169	10.7845000951593	-4.27902694175157	-12.3833299555576	-10.8729270509004	11.318828432928	16.7138371603938
Lbh	-4.80262396029955	-5.2817025352589	-10.7581710130619	8.669276069766	21.0543244984292	-9.21383025798587	-6.74890789927977	-2.02854558253446	-8.61976884768053	-12.9088511303904	-3.33877173054801	-7.60619397937456	-7.10750541054431	-11.9897833695161	-3.05202437173674	0.354016997879169	-5.66626924883573	7.11893609987241	3.58870736246216	11.6170718170695	2.1789482677846	-11.6426754327243	-6.09263240997926	-2.15389156222731	-8.89059654680441	-8.90339578806976	-3.19383976360556	-0.604595769977674	7.94476889704399	5.24299366672871	1.52681635569043	-3.54019645567029	-8.68947365042177	-2.10919940750448	4.24586066022671	-3.40687411875721	8.95452990081357	-5.87478478496021	-0.662596495932632	-4.74164760511756	0.0177997004967168	-6.21746086195687	3.59423656817984	-5.44215394604607	-8.62035257958587	-8.56794616561708	10.1983520013355	-6.56251181544504
Dusp5	-10.6390283677133	2.37982620950533	-13.038486320825	4.24258551397202	39.8402697856169	-13.1065796023592	-11.3746244850411	2.02767898012759	-9.85122945077863	-13.005816677302	-7.44791271104788	-6.51341283923909	-7.90510872183305	-14.7211845254521	1.50360147114128	-6.80883687934317	-4.55284586115265	7.76765592559887	11.0165920398389	11.8225770410473	-7.03226906941498	-8.59957139689172	-12.0290552199946	-6.07218228668695	-12.3968374386474	-11.3230062752224	-6.99938029969328	1.61420977570228	13.2766722377059	-1.62114544630692	3.99994506705136	-3.55138759342043	0.308138752570747	-5.17684828639178	0.925552503548499	-4.98509961677154	52.2727269843834	-8.67694660570069	-8.89812684422322	-10.843828914342	2.29933946538935	-4.04052179340775	-7.20817272421264	-4.10144241812258	-11.7627951116596	-10.2942247633603	4.91951969776059	-4.63155003964387
Mylk	-5.86342450530431	2.81874214317409	-8.38804084580877	7.55324063314375	13.0782749870597	-8.68342044393838	-5.79405813905085	-1.79827221898372	-0.603894742476307	-10.3408427293452	-7.7845182075725	-9.49365405659202	-5.67670408888768	-6.48581030957382	-11.2328831911931	0.277457547676745	-4.04102216436383	4.98163700137292	11.3555606259	3.2364036619244	-2.32075448429455	-8.3059287572989	-7.48796071716362	-7.86168716197628	-4.84873455783395	-10.688208970858	-0.660082131440101	-0.448959292177282	3.86656477654343	-0.282019006235791	5.64105318919898	-2.25454747890466	-12.726077968386	-4.27428999159688	9.19619485032469	-2.96162247029531	16.5225451467218	-2.70110440938212	0.638771513156902	-8.12562386915321	-7.1582042295411	-2.52428532096364	-7.50796734873059	-4.54018059839039	-8.24654241498449	-4.18729850501046	12.2524977769868	-4.5025710043425
Eci1	-10.9574383078413	-2.26651999291327	-9.36505742860231	4.18008093552521	20.1611999439046	-14.7174503333395	3.66409071853896	-7.5049142799128	6.50221961957694	-16.3146406850643	-13.221682876409	-4.25785125297593	8.16830798237549	-15.5690074355259	-6.83779382290883	-0.381552798972322	-14.4392404701861	6.75936894936516	2.10025387796232	10.5763849893347	-12.0292480903367	-16.1791925969298	-9.10191512771394	-7.67204139111447	-0.157084044196594	-9.58979868980241	-9.44822961960844	1.46427377192543	6.22486095824631	5.12376675803648	2.86508545648591	-10.6827149725821	-7.57304168414139	-6.38699228426995	3.27224166718656	-8.6629773567398	38.4315499534527	-9.50742726494503	-1.8850933231436	-5.77366012504977	-2.19253544270546	-5.33729618216753	10.3042034412867	-9.6040434126266	-11.6472448263333	-13.3121251511864	20.5617221413677	12.7304295081649
Cbs	-2.05849111436362	0.244527433236179	-10.5920444333344	9.6214984722604	18.2371971975496	-10.1106448848803	-1.97590276581875	-2.66909761852615	-8.57457566417397	-9.90557125717909	-10.597377775687	-8.74337147281661	-7.90338346603442	-9.37431729543214	-10.3585873046188	-8.0893781544318	-3.53299458326892	-0.330956174733256	2.76534595862283	4.01245838295779	3.24737761649303	-8.75575907898105	-7.30675826262363	-2.24092529753695	-7.07707808204345	-7.8329215766944	2.23920028112365	-7.03930534483778	7.31548037618408	2.72428046671023	1.63344339362354	-5.55482624657701	-5.35324009936059	-7.26655440056193	5.51514205419845	-5.81384564606357	39.4877099375897	-2.93775520578555	-0.173944948005113	-10.1487283019718	-0.14613900069282	-8.1599470121536	-7.13456174518567	-1.64901117070418	-11.814758025659	-3.98756493128681	11.6988632536375	-3.2528298527149
LOC100912749	-5.73940066837624	-0.946821679233265	-5.07232286723607	3.05497909876285	12.8334162435037	-5.57919628778597	-2.30266911887917	-6.52042867085512	-7.6585762045544	-4.398512612448	-3.70343474805352	-0.947902579060687	-2.22495455870894	-7.10321193523878	-7.45463558494347	-9.20397991531504	-6.38879183339359	-3.03367373569459	-1.71167496717885	12.5123969279444	-1.30180664143404	-8.17457579005327	-5.81422525639045	-3.60344523591991	-3.38011248348907	-7.34057273159149	2.62684923144267	-4.08721485961215	6.02592535420239	-0.624794955249442	-1.92076489283842	0.884887905389119	-8.18335503174394	-0.269168775789078	-3.37792291806405	-4.15314756052739	24.6287779310188	-1.22430923403644	-3.70221283485989	-5.54501945442351	-7.72639873147873	-5.96783200466993	-4.13073567945825	-7.69579793761441	-7.92027345739052	-5.30818826825887	8.92016432213128	0.207087347462426
Gbp2	-4.46540435826582	1.955436076931	-7.03327759941606	-0.133928134169679	17.1065944596403	-10.3787128921907	-3.20476841149633	-14.4136897914729	-4.79449156648531	-9.18977518226089	-2.93360675831582	-6.28606902572897	-7.06332370237573	-6.18996326147774	2.50552372682446	5.22506137035695	-1.62890642748247	2.55739286930246	12.8817706445823	5.21415652785813	1.86408487079732	-6.23646600208201	0.055187837894497	0.183067976289937	-6.51456597839935	-9.42137179004125	-6.69988404156228	-2.8720009970766	-2.65771443008983	-4.37433081498618	3.60091945863391	-3.43471335835514	-7.27587073467994	-1.93172526398804	1.8713685324307	-7.38931154329715	3.37107689890375	-4.1848430597221	2.12730343426281	-8.56143534610352	-1.28236385739055	-4.39389870389259	-2.01670673000035	-7.30522078532097	-3.28260634944584	-6.43913213903921	1.04796407311835	2.54963295429173
Fam46a	-3.43150742651031	-1.69772862195086	-13.4421701571819	-5.11658831342716	26.7794959247408	-9.79522667775443	0.298467683150845	-1.79620638614792	-6.62605038061706	-12.8870715807395	-7.84342300337415	-2.4235497116992	-3.02839161143596	-9.91927271961161	-2.53227712626681	-8.20220747585105	-2.27112739062803	-3.50393345787196	4.3008704473342	12.0183805770382	-5.61316397830325	-9.62765704442433	-11.9139645704703	-5.26468604127319	-7.94001857885042	-9.66011015733804	0.154041855627684	-0.699028884238686	15.6853744209724	-1.97371196834958	-2.76096020208903	-10.3435497929341	-6.11536994181668	-6.69418849106762	3.9276186196707	-5.25302238701747	36.4894442316447	-9.38286005787638	1.5644297832993	-4.90746187253649	-0.988168384784771	-6.51912439779889	-1.20504634800873	-7.50751963474572	-11.2923323861847	0.963759541150255	7.58023893470964	-0.510409550246511
Grb10	-9.10547011244732	5.67246539098634	-10.4004550256184	0.905031628166361	14.3762595753647	-9.81298155862005	-4.55980250848059	-1.08719278606169	-4.30743742990568	-8.32673032636925	-7.63918295446318	-3.45793435023493	-7.17717684258863	-3.39624754477356	-10.5806361767202	-0.884241134211212	-4.51683244900835	8.16929991417423	-5.16733132522687	8.49196726603246	-1.29589842492484	-7.40847056810994	-5.72524510104819	-7.20273014437853	-5.81169605787114	-7.86867229995145	-2.69505789207242	3.97586518166075	4.81731201480808	1.88796712651191	5.44052720290586	-1.93171443395668	-7.73966484253863	-5.63262214183364	1.14743801110927	-3.24435897045112	22.5823680004836	0.757008816364435	-2.40136757720317	-8.11202947109259	-8.74781267250358	-6.7615683004081	-1.20257527128893	-3.43523133020213	-8.10847721345144	-8.38681569096376	6.44530361701721	-2.01682308349094
Tifa	-8.2225037581213	0.0875982686541494	-9.46600685681328	-3.76106681183072	19.5483838151951	-8.03906323594732	-8.18753303825646	5.78460651619435	-8.63092438848819	-12.1902419789456	-9.13751010490117	-6.86641580869645	-5.55881548586128	-6.44907975039928	-8.49173691495201	0.883886168154556	-8.69098306066246	5.97108371416027	10.3204500038753	14.9113069923786	-3.59752561495888	-10.6068253234651	-4.49322975218487	-7.99176290389141	-6.049398950255	-7.72091788272109	-3.58503950603577	-2.137043575698	19.056027202594	2.99696898629898	-4.34926441926752	-3.91102392439547	-11.5234819234295	-10.1063654382926	-0.0497187623988449	-3.50870604478423	41.9438038556757	-4.91592352938057	1.24997940536724	-6.77144627647468	-4.19588789757732	-7.7994720920715	-3.07735469213839	-8.3480151179361	-8.12688261847691	-7.18027514281145	3.04200350213539	-3.82918278943768
LOC500300	-2.95282859018008	-1.73251971382941	-15.9510417953713	6.58014800522029	18.9655771188941	-17.5127824437047	-1.52317131629644	4.16277135641301	-6.41587445484205	-8.22025766844691	-11.3555645544813	-0.717251592883953	-5.30818292525173	-11.9140736234098	-1.6679940431186	-1.81374094705967	-10.6016386489318	2.60801945694407	16.5867883155855	20.4590035673485	-9.26340292819526	-12.9844860240981	-8.36725941120625	-4.40918450974866	-11.2505551797141	-13.0799035431065	-6.01503647996676	-4.63731988265215	4.71458736463906	1.30664929966989	-3.51052280074979	1.04110630998379	-8.29010196989634	-2.54222560162383	2.83274544398044	-3.01109935476862	27.0879268312702	-5.66436931960604	-6.00392515636218	-4.40458133845066	3.33531212775094	-7.53022494743318	-5.99896852195194	-8.60242101295909	-9.42389075100585	-3.12554914525954	14.4010399856154	-0.823152417079054
Fosl1	-12.6960777702195	-3.81160512499482	-10.886186357466	3.12920965235859	35.0389310537506	-10.9083327683	-6.29171765257816	2.16022684311006	-11.0874722685667	-13.4618018290924	-14.1014388222813	-1.80501407922415	-6.04287279123996	-14.3227865318578	2.60602884259855	-4.20788285171989	-8.96474173218435	8.91825692952075	7.95249214242347	6.01387385499996	-5.7933062210496	-12.8017558341714	-10.8420827908256	-4.81614789770717	-8.35772102602118	-10.3504313373346	-7.7487847850605	6.71172922470099	11.6068414265264	-5.19700064494623	3.58869729627744	0.671121143974473	0.223882955349959	-7.45075058744227	-0.304259205051485	-6.35428893577768	40.4480592863071	-1.14939652607545	-9.75113308464855	-9.02852369822519	1.64281275435397	-3.09561791584435	-2.03671164311468	-6.93154298926342	-14.4089401452941	-9.57373272977272	10.7620639914935	0.506922383073412
Hal	-5.60802116825672	-11.7612181232808	-9.9290002778679	7.8829396268024	11.720589130515	-8.97455721077678	-0.606310023855462	-8.05695983052792	-3.2796362830593	-10.912078073885	-0.260979921100406	-5.19977379554937	-7.99926377046862	-7.29865679964945	-7.51330124071402	-10.8567318995694	-2.63971313455861	4.90679978252855	3.12901741803848	9.44818010794813	-2.75190780744565	-11.3947855944987	-8.78588151540882	-8.88030646241305	-5.72003929486453	-6.83021576502838	-4.31187930087972	1.50834186256395	11.7795946780065	-5.09895970180564	-1.51394301995049	-1.65650558798829	-10.9338685413102	-7.57585500829963	-7.14140729181068	-7.20184046451948	35.3879003267216	-7.4217631513058	1.75758460019383	-8.92569313913327	2.90631136264053	-4.01285409541714	-8.15794180402102	-1.33894444320674	-9.13089113075707	-7.51448577196704	32.3598415519604	1.79954531579985
H1f0	-6.85738358787011	-5.69501299311791	-10.0633865843339	7.94329386361496	11.9042137358385	-12.3851262788314	-5.89276207423095	-7.20040357447603	-5.17779285114147	-9.72923138478189	-4.09571180121835	-1.78537586389609	-6.00414796715411	-10.7712937674388	-8.58658018330664	-3.67791541181602	-7.14323955107886	8.63509560626165	10.1970125484317	18.8464353248709	-6.55572585587699	-10.0204709042181	-4.91106379310473	-10.1657957056742	-8.65307789201928	-9.99574780202525	-3.83390999968902	-2.44473238955247	16.1273134744834	-2.85727084419911	5.49116988964359	-6.55730921551643	-4.43536377453126	-9.11780324566719	-4.11881782386542	-7.88213687053156	23.9073969647229	-1.29776602722385	1.0517934307494	-4.56819198388997	-0.20120929325058	-9.41368370944524	-3.81249950313014	-4.97947587702259	-11.8188178881156	-4.80292621670986	26.4403923967347	-5.88968608644082
Anapc16	-4.83373999216774	-0.680796844281275	-8.9741155694541	7.69782018997138	14.8934918126589	-8.48384348536237	2.29333534915498	-11.3229767329994	-6.16422568134666	-8.13196392290226	-0.745854049801949	-5.52623911382856	-9.84767315479017	-8.04474177295205	-11.9207507898643	-6.23186852978177	-6.64879270942017	10.227496314656	4.26417990293455	-0.736096879414804	-4.67743746282031	-9.38839184256376	-7.52022270362979	-9.2090233788498	-3.96452968106963	-9.66103145177989	1.34916458131093	2.92707150703073	13.1946313222053	-5.59715569666607	5.87691909409771	-1.38493321672502	-6.3220562224723	-9.96073917002324	6.4610923000623	-9.51609414637327	29.1127695520497	-6.50077738936877	0.927459370880143	-10.5823832311657	1.25894167330421	-5.55169665570362	5.24578115435261	-4.73987430725063	-9.11441888434996	-9.85019950217543	7.66230640324053	-4.41403220655256
Slc4a4	-5.78648301364367	-1.32644230362196	-10.856280413755	3.53450762225767	4.0872757424441	-7.86053956262263	-5.9632014977381	1.04481764591769	2.67712879099808	-15.125319656291	-8.79874576524686	1.33829109258433	0.0735745266929424	-13.1396504204852	-3.54545578678848	8.18081837082767	-1.14095226048437	5.75442755764742	2.37683146021939	6.5408250083366	-9.14562903067906	-12.626624794371	-7.44740919629251	-8.74351983741157	-4.2301368227839	-10.7034176312477	-6.56826099202824	-7.09953972991596	8.40059737042009	-0.722271228661388	3.77321820903056	6.53798157237706	-2.73492390766707	-8.43621418186429	3.79590287543788	-0.2586033832099	9.07919245845124	-2.31459619368709	-3.8022271146154	-5.91636159953716	-0.063494879293458	-3.80025844261282	-4.32052687022636	-4.204839358131	-8.21542535157786	-5.40139206122462	9.13074209587146	0.399409601757622
Cxcr4	-0.71370472298749	-4.08531409673912	-6.53762297767516	5.42723655936973	28.441305812391	-9.56084353255275	-8.09256506287443	-10.3065484221541	-4.77095358195019	-6.95348623349871	-9.35309385416208	-6.88853373246546	-7.07121468732755	-2.34790753150165	-7.53766668945751	3.96671196357459	-4.43050809601215	1.11290819679003	2.90772316102615	3.5235812586556	-2.54594634619955	-9.14814298156157	-3.87386780971199	-5.84173710649928	-8.4841906578411	-9.99658791964996	-0.872405701817773	-5.40089312367302	2.76210893666821	-5.15500721279848	1.28988514578169	1.21538748144606	-8.42022185281256	-0.150773134457758	-6.98698325582314	-3.1727976845529	36.130403154171	-0.852705238970479	-1.81553414453498	-4.97087052301725	-5.31331015592113	-4.94044569740893	-2.33733006463593	-7.31333196128245	-9.74050916401159	-9.07438533062806	12.9197388772812	-8.56093272129899
Gadd45b	-5.13171413291339	0.370660253204788	-13.1185613605177	3.27705381344077	30.7678291919758	-12.3714306058194	1.71052106914532	-5.44803209112587	-12.2281211322265	-13.044081388092	-6.55888970814911	-2.43911182043472	-10.075253101816	-8.17905042672347	-7.26207505419617	-8.69112694826219	-10.3328227476955	8.65143759933684	10.866739744144	17.4311353504664	-4.36075006349967	-11.3821345188707	-9.77426663498211	-8.3043952706017	-6.94493392499059	-10.9149219592667	3.76670442622675	-6.15463554626535	20.2155821696764	-2.19111517756284	-1.51957931398751	-9.81991658374355	-6.99024919259001	-6.70793880800638	4.9036074716918	-7.2142094258201	40.2592651840751	-5.88121550973845	-10.6025098369185	-9.40605756216842	-4.44419363417605	-11.6195763811041	-1.31577012862371	-5.93765344444555	-8.28621819703612	-4.63355191120691	15.8480756620319	-3.69869920642238
Ifit2	-4.67773191089156	3.919346211726	-9.47186796712457	1.49045420368898	-4.39980706405719	-8.36884227827628	-9.26025791913789	-9.43757872922156	-7.77615084886404	-10.5749172600745	-8.49477329427515	-1.2657029764162	-5.65415855700835	-2.02383886436563	0.117496519860742	3.1054001984071	-5.97848297231877	-1.39964363611889	10.1163937368333	12.1380846942449	-2.62358991509434	-10.0953140281085	-6.20937185109827	-1.16327946952806	-5.32521869934751	-7.91910250883782	-0.812519294484072	-3.8123029662574	1.67434953696154	-6.72366016154898	0.811080809098383	-1.93193322439893	-5.18606675284638	-3.31427915253871	4.06750702213862	-4.23803267078346	18.1177197942084	-5.2490327839448	-2.40796092642963	-8.09214693540954	2.67526795854233	-4.92719630753851	-4.43335620913694	-3.16911052456613	-7.11917875728634	-2.61989490729002	15.6940699911072	-2.7285348454118
RGD1303142	-4.68308087128106	1.56863042261781	-14.4702977167843	9.34824129788166	29.3116096616605	-13.8777808130337	2.06017012698798	3.6111562673877	-8.40798285019746	-15.9594551750604	-7.62244662582516	-3.95105471808184	-8.39515450223503	-12.0007026951889	-1.80040431465348	-5.81087784954775	-8.0042051190026	9.48994280524962	5.24534112129328	9.89774416390841	-2.38565684337739	-13.4146169332664	-5.52890741705402	-8.42892048542607	-11.1653164341467	-11.1826070094855	-0.562533920971618	-1.65443009389776	9.60404248066297	-0.860519782217843	5.03925373189611	-4.33302595263875	-5.49494440070512	-12.8166477450971	5.86490992866844	-7.48577329082077	27.4553597270883	-11.1047130924014	1.51358794531024	-8.11365935416876	4.79706670448151	-3.87463501600217	-4.03517827050026	-7.73639307233501	-14.1542224277479	-12.0412510108139	17.1745945880352	-5.70704658480323
Eif1a	-0.198219076143163	-4.76164513414692	-3.86084109909871	-5.04479878287236	-1.2306122641331	-9.33843630353689	-6.59618402198281	-0.858191079816482	-6.3726177494088	-6.33499777873344	-6.28192340900409	-0.341440802459056	-7.18830430524979	-6.27186345104276	3.42187941537789	-4.81384438279953	-6.12290133540319	9.94790223613218	1.48528383616387	6.55341946104782	0.713086426282587	-11.0588312062278	-7.71155690658315	2.90587404803172	-3.82116707102017	-4.74112719768896	-2.33179446601085	-2.20000189072198	-1.05122373803595	3.86687690434001	0.468839937171694	-3.32215218795804	-8.94822504038933	-4.99238535118527	4.63288722889475	-2.13071092808688	3.92714122007644	-1.34183347123226	-6.21453359163109	-5.15737226906044	-5.69926342185135	-2.36560192946701	-4.92283471932504	0.302958244638921	-4.87507560479716	0.48963504185723	4.27283756824069	0.138036156980114
Ifit3	-2.19021572341061	-1.43590159526871	-6.6937327816198	3.81705063919753	22.0579099266007	-8.20591588307317	-9.30713246559761	-13.3923403572699	-2.20594685099459	-7.64757686853038	-9.6138979752681	-5.12272907359922	-3.56925201988714	-3.3602462744114	-0.905707043853303	1.79950365419328	-7.16288786967344	3.92260777727061	4.40451126549915	15.4349441888863	-11.1588398632876	-6.96898475615998	-0.336070088901142	-2.52048249214695	-1.6493314199451	-5.51490141535198	-7.75108497512594	-8.06670130831928	1.48017405876188	8.44439200956276	-5.20157925066297	-10.1617100705411	-9.66109657541605	-3.88596268804277	-5.37705844217335	-9.92284926881882	38.5196736843205	-9.46338068315198	-2.75819759870387	-5.21623451643024	-3.25909100055355	-4.12295305737161	-10.9454285900944	-11.2299186809441	-4.48094122636769	2.7156325470439	10.055422056049	-7.74057942328039
Mmp3	-2.89517010343327	4.29522627368198	-9.69784053666713	7.67791228666897	45.2584699601655	-10.9140849241462	-3.96312232744003	-3.3532349304646	-12.2885842668154	-9.15356012451333	-8.45951293665446	-6.21586269080416	-4.49338079062428	-8.47264245734201	-7.76560405339002	-2.08457840298534	-6.84431322616313	-9.8276286622944	-7.04963343823798	-2.72685731593269	-2.74291747874419	-3.24675585124738	-1.66367497184882	-3.06896901902035	-11.4795836220431	-8.01515315855205	-4.7973113520876	-11.504661884132	7.58124316331632	0.0272621660892458	7.40020861190962	9.4320343003824	-8.13577123358196	0.476251383361525	-9.48127844407113	-9.75521230449656	50.6119004371109	-5.96987065113425	-4.60702089524051	-0.910582004632007	-7.25027874005887	-7.78754015630099	-4.57061180023068	-3.52232884057664	-8.99193366403138	-3.12482448650546	-5.95449661426105	-5.58427368933056
Nt5e	-5.38465391745092	0.0566168113415113	-7.95144687114548	4.5340444243247	-6.43175911964068	-5.90665513323064	-5.59585059166443	-5.54366726367211	-4.63538376225907	-10.4678663961833	-7.65082589743071	-3.70702292377683	-6.96123469479084	-7.88334414621494	-4.53367891744208	4.18415142022193	1.06489352613663	4.7597741555518	3.36066731319853	9.16133514879377	-1.8066656302601	-7.48542120308541	-6.69545506892277	-4.45861128992807	-3.06378965643045	-7.65769275800566	-5.43770274324406	-3.64016737147237	7.68741740573138	1.46849200155394	5.93363852703049	3.80781116025184	-4.25164592716013	-9.5151593298761	4.23653610872543	-10.2194641904313	12.4789715333056	2.50566411861271	0.222828531704126	-5.31676295491552	1.15866355454457	0.78347863146552	-4.37452043308243	-8.14457271333308	-7.51041284649058	-1.45526888432446	-4.61455704459153	-4.95070673643773
Bhlhe40	-2.15222673599592	1.6302169078976	-12.159795322168	-3.35594945115139	19.1377980990989	-10.3392826431057	-1.43423519922724	-1.46154058299578	-1.36661189519034	-13.0049883386657	-1.18663353859036	0.651254265211705	-6.11751896195415	-8.781338301009	-2.93204951889606	-2.25670745827524	-2.28314425140652	9.17377651351084	-3.6047619657462	8.3389835874987	5.46271874209095	-6.17832505139714	-10.9275679577068	-4.72066800374443	-8.19023425486059	-10.5327850414437	-0.266923108621388	-3.84995546608647	9.84024849800358	-2.39559700588209	1.48487852785211	-4.56810312614127	-6.97035004549378	-10.4747119483638	-6.66421689968766	-7.68270984116049	16.7537100907112	-7.99939424432598	1.16105916908899	-8.63683698980921	-2.99554437119579	-1.21493218991998	-3.72875707764587	-8.8069301672689	-11.2477021570101	-3.44476513261187	21.4930539969783	-7.20350793936047
Klf10	-2.67110188436691	-4.95929552567767	-6.93221269009512	4.67964429650531	8.85136023140209	-9.82553986958408	-5.19740076110122	-5.98303525636954	3.95516334939351	-9.47411108806803	-0.889682165000005	-4.73204433129441	1.31454920909418	-8.75607221657074	-6.02756118053256	-4.81169959941217	-7.96373560575446	1.04249712968803	-1.2073935326406	14.3551790439871	-4.96855563114376	-7.26576505677555	-2.46529975730931	-6.82165892009593	-5.27464773592821	-9.37892108752815	-5.74560995510805	-5.07169254174404	19.5219253344321	-4.86117416900232	0.894886553372139	-8.77140400459985	-8.42749326609751	-8.09510678224564	-1.66188401921951	-6.19927546928787	4.29450454617513	-6.92208256705868	-3.01272269615273	-4.44052891763056	-4.68513109466463	-2.72524441979385	11.2375210551419	-6.2434869096533	-10.6681202041017	-6.08954462283767	14.3266423600791	8.22447034911728
Rybp	-5.59743490799853	-0.681864990594592	-11.1731676677392	10.0539489634006	27.2001583799887	-9.29421129161082	-6.79333161096588	0.234575416625072	-9.30253066108203	-5.42878295769403	-6.05017003524985	-7.62672078699226	-7.07192452834593	-8.08406623848303	-2.05360611598171	-7.71453980064481	-7.79064545711557	3.28392824383426	0.591501260129737	8.29337936430391	-7.46429732473736	-8.80911554260128	-5.95876525137436	-2.24422356209083	-4.11697133227031	-10.0643032207509	-3.67455055251549	-1.52694245264412	4.97990613013339	2.84190000081565	-0.360689869003224	-7.84063074630303	-5.91137322198021	-4.985874242289	-0.113492581151485	-7.8953599995179	25.9545269843788	-4.9545012450251	-3.12942419852582	-5.72842068449053	2.39290544780216	-7.55958600931332	-3.83950163204399	-6.37618894561557	-6.79091404751864	-6.23624450403785	6.30694315977535	1.42727875289625
Parp14	-4.82520294598495	-9.02362486132835	-6.96876037387497	0.0467890020612494	7.06095701752319	-11.4820265364864	-3.71262932247658	-8.17058216095836	-8.77984182623442	-10.0318252781292	-4.98614587159728	-2.06789506445466	-6.59615805294791	-7.44736747207212	-4.14757705119148	1.09962704330995	-3.9210737617206	7.67140684054909	7.5667680849388	11.3723615924241	-2.51413485564278	-5.50849393789239	-5.65806159477149	-3.13347071331894	-6.43342814927742	-6.6660045326341	-2.25137218229085	-4.53888687134163	6.59296311783198	0.0704390872882517	3.95024309607647	0.619544536053789	-6.59136941661311	-3.66950966303806	6.38837015373721	-7.41568694660592	11.1186251577486	-5.61376397215445	-0.560031215561006	-8.78123549689984	-2.39109009305268	-3.2758871644317	-5.84290165340886	-7.79719978224131	-6.29108533783583	-4.33338196151594	11.3306213185679	-0.787133195579633
Csad	-3.85516359026593	-3.7299496018082	-11.7084751990222	2.56116031014085	26.7099858112172	-9.96381577502389	-5.42417254499967	-6.69289578600938	0.313096865917077	-10.0483677775254	-4.94623939813259	-3.6705407758278	7.08646925476344	-7.84692977489517	-6.98941855114554	-5.08692291298649	-5.46325844157313	7.36435547006938	-1.9578434761072	2.86495386415065	-5.97524046827276	-9.09298004737266	-8.90966208654531	-4.03258337912554	-1.26700598631237	-7.73718178076476	-6.78921031104812	-1.53030920947034	0.49161470152294	-1.06808922089887	3.82032900400854	-8.58052804198623	-6.76631451746702	-5.5869791380157	-2.89377226946715	-7.23222658698122	12.2335337000924	-1.83554105769696	-1.76793901194061	-7.94723621303249	-3.63645168217412	-8.85737476248192	1.29548252800513	-7.04568529798348	-9.099224573889	1.23133515621744	10.9913721535235	9.99330922245685
St3gal6	-7.97678748188392	1.49259391870118	-13.272403736526	2.02893316315996	10.6839015634458	-11.7081856383386	-5.09571665431899	-5.61111439162288	-11.482387366864	-14.22221416406	-7.8685839751401	-3.60186340869624	-5.6991211186926	-10.1657186447789	-4.12314656325741	-3.20183358778853	-4.24224259311058	9.36334999753467	4.42816528594005	10.2756863208857	-1.76806879874832	-12.3437982031201	-7.83644606889096	-0.951178263413119	-9.0646527199093	-7.88158490882853	-0.609517515766957	1.21631295028886	12.8101896693889	4.05783768572406	9.62651685826325	-1.11416813490635	-8.98276368504755	-6.30434259842096	2.62456096272787	-7.14764277577577	20.501963817956	0.883667001708814	-3.04742799752713	-6.92224487295543	1.53698942358859	-4.43141979811995	-8.67931473292538	-8.95854153417809	-8.39015921627318	-4.77601280900415	8.46289871852911	-0.732693473254766
Csrnp1	-5.34609871285007	4.22218669972968	-12.8315471701201	7.86584886562822	24.0929646879643	-10.9587771189665	-3.18093880882519	4.95496303723934	-10.9547428796889	-12.4233534326608	-9.07913227057482	-6.45607759909817	-6.33013623391009	-8.57051457179879	-3.4131122681099	-9.59645597840632	-4.20790708922082	5.72204640075909	4.55127124309951	13.5447731637436	-4.62983629616457	-13.5904405223799	-11.4214715860009	-5.34128796386942	-7.33611229542266	-12.2338508812696	0.361078170225264	-4.51498274687691	17.596603810305	2.78654543558498	4.47459829884579	-7.00156906575951	-4.70544767062243	-8.89382230959738	1.92665534492721	-6.77239004526231	23.7256029211017	-4.29817369286104	-6.57650321385592	-8.18239981950786	3.32695499743489	-5.57851979361744	-11.3059207332973	-2.82904260312761	-13.2226177607494	-5.19289106682449	7.75911329922025	0.854016721567795
Hfe2	-5.50161441044247	-4.86076467817652	-9.22230907722606	6.86232326720764	3.84826371344849	-7.37054540705433	-3.30266607829793	-4.83242230931764	-7.60203173730937	-5.59100703996433	-6.89680529314788	-7.68622932590857	5.55307646492531	-7.21146334352404	-9.86786810157357	-7.58803302450267	-5.70265287700047	6.0061862423422	5.26990549397164	3.72441067772738	-4.0650980146583	-7.6286713512228	-2.82995931152797	-6.21786652422008	-7.64136557427244	-8.83896989992364	-6.30721032622232	-0.208771065975014	7.09303225214063	1.88948174222674	4.90451009460586	-7.89669257588211	-10.2924268175187	-8.29272409392649	1.30457758489868	-10.3054102448286	5.26285757749015	-1.91646992033463	-4.12952004493146	-4.99287288404518	-5.77066312332379	-1.59290987648164	3.75598190492969	-9.69745761425862	-7.99124494739122	-0.990031621076543	26.5848756532701	9.46705017239116
Rgn	-6.11498721674445	-4.614648470455	-13.0757066597835	5.36934484597854	47.2783473815463	-7.16398116973684	-5.74474530987024	-1.3914489771662	-11.3088875189107	-9.34312236607549	-8.27160686050776	0.597943091046379	-3.87733983872653	-12.1483362221855	-6.84635572967327	-11.2344890596144	-4.44154124238224	12.3298856864759	-2.86057938106915	4.28833296667858	0.160711510446781	-11.6692495362052	-12.4077943209274	-6.40783756038683	-5.30967601200731	-10.3287389395077	-2.27998943866621	-3.28540252467274	12.9307527024696	-8.45422134134922	-8.428469665625	-9.74499372918187	-10.3538479702698	-6.20247570340405	0.647278866981132	-5.55505642619658	39.1532796167826	-5.7651995214047	-1.63708103835931	-5.39376196995616	-8.30681405371451	0.386470171529245	-1.40963524016484	-10.4106983695823	-12.776133893277	-1.58520352523101	9.46162458459836	2.61238993719542
Apaf1	-12.0808034724002	3.32911204368317	-11.4013257612042	5.24021250068791	6.1726631761163	-7.2607168195168	-8.32473478946759	-0.899377596784941	-4.66273447407913	-9.58157621854493	-3.51617879245815	-7.29598895744163	-9.93799589834176	-8.07911593174819	-1.99881526132324	-0.997508589252202	-5.96598451362514	11.1982375054541	15.9039700637833	4.7237205013532	0.61997458978953	-8.90332246668315	-1.46624632902367	-9.24380506753712	-5.53202217146002	-5.7879394206347	-1.03677465708779	-0.856815935734767	-2.61091788996442	5.87258687763816	3.49301055251344	2.75655318996556	-9.73244367493866	-2.56897293028642	7.02925488022835	-3.43390461036096	10.2398041037159	-7.06673567861976	-2.49845612756607	-9.15145860609872	-2.66425341979562	-8.11332152880882	1.95873166031255	-7.11299850202735	-9.13456723241009	-5.55322492772368	-1.22142969128214	-3.82541651778918
LOC100909788	-3.96417573155116	-0.732075614424106	-9.68628488687337	1.87920119297685	14.7300231479313	-5.41996017759509	0.872884910056639	-6.04997824090945	-11.080609305806	-15.1584981433216	-8.5449320642098	-0.0860283099584995	-6.22240688672326	-7.4727904716403	-3.41560246190056	-2.62741359645838	-11.500918335591	8.28561655877974	-0.651513588781489	3.50032698928633	-10.108899058612	-11.5810309312741	-1.4825686035902	-5.79986356293613	-8.67192872690036	-6.27438223700809	-2.35395986495102	2.48308448297642	5.84386156175701	0.754114179442501	0.898116728847665	-2.55155959305003	-5.52867761208214	-4.8412353508526	3.94834525305633	-2.65773460856968	22.616014298503	1.58099767676164	-3.23382157184467	-10.4732244364494	2.60174797659244	-9.77456333227776	-4.15212776671116	-7.11455522088693	-8.50862319098657	-7.36843423818533	16.9205824314419	-2.98985276617654
Tiparp	-12.8411211128477	0.689366032626332	-15.6223655972167	17.1189205772715	26.0629039939674	-12.6570150761715	-1.49055897338552	-3.38289345686922	-3.96281881954536	-14.970315201103	-8.88679873722741	-0.483758047939367	-9.22367574725933	-6.01502635332299	-5.9477086819417	-11.0793759377441	6.86368629719128	4.81544941703484	-4.76435770061936	9.09446948550541	0.0126078298525805	-13.0932128975224	-7.55863361641474	-9.87191241571282	-8.98479657281013	-8.19204417098998	-9.0742753149805	-1.49859587407352	25.7657457369295	-2.28024156463001	-2.92608047056448	-1.25179133461762	-8.69133006758238	-9.94876388623369	-1.32382617585902	6.68708045906326	31.0006758538536	1.7446055464902	-3.01897365019921	-9.49169175849766	-3.22457925736136	-7.15761918242184	-10.1546141718635	-11.182500582788	-10.9858579856589	-2.91538527769243	11.1380944623326	-8.01047562737345
Fabp4	-4.0199814701189	3.44774577053008	-10.1188036075712	-2.00484674017652	42.0174400827141	-15.7989890801539	-6.98227621754788	-4.29663776728611	-9.47783656867474	-12.6909056163153	-10.8424738222685	-3.64932262802897	-8.02385395473869	-7.57022791054496	-6.12181447003598	10.5715750930168	-7.02722275292238	4.12764283178545	-8.62027829409264	2.10460784874512	-0.275102282021139	-11.1430592435302	-8.79522426265534	-1.86006102860038	-10.3344796810673	-10.7901929713024	5.192853820167	-8.34641814957426	2.47899726002615	-4.61847262937621	1.99532727741327	-3.32063874232498	-8.36065483679631	-3.1715575145687	-6.1630542214725	-8.01631659925065	53.590174320069	-6.48290789164145	-6.70197660395344	-6.94665571422615	-4.46775698350374	-6.82873811435634	-1.56808173696139	-4.27332657719013	-12.2470138283434	-5.04068093228499	13.5699968121505	-3.71859393115966
Vegfa	-5.82384589961321	-2.51176030338391	-10.4826205908565	0.5071288263578	27.8404365175306	-13.5958695477001	1.15436605326572	-2.6434628812533	-7.02007282000213	-14.2283146964457	-7.09880023399378	-3.77206838853579	-1.03545662736188	-8.19493339359336	-1.86217596631868	-8.66198043494499	-6.92819360880107	10.9791824318667	1.64279216478102	11.1750171021951	-8.70174659101239	-14.0607787277767	-8.04502558757515	-7.68692362547673	-9.21435327932798	-10.000018176319	-2.16359173685861	-0.118768048429606	7.00159558945918	-5.70170628122717	-3.12468597705094	-9.24866926818493	-8.46178048548143	-5.86909827421165	-0.47385039578022	-0.00348172154585669	23.2313139252648	-8.41800090067534	4.31905179151986	-9.06554169768206	2.46139758003852	-2.22582459440181	-3.74181125511328	-1.4121264704765	-9.45319406159023	-5.58108314716217	13.3724877402594	0.675269024042274
Atf3	-5.34795785899835	0.883467389401746	-17.4987033326235	2.996436653262	37.0755875853341	-14.351245094567	4.58362820305596	3.79126356655584	-9.61707082885694	-13.5277318175924	-5.88113379989501	-5.871841606135	-8.38679804861342	-14.8501057158014	-3.25690447725597	-9.97916102706369	-11.6975731784411	12.4644280388853	3.3284595302452	19.2576485303454	-7.29007637707905	-14.29194969958	-9.88188250773312	-9.41343310705383	-13.8399729045727	-12.5940455958302	-2.19098537929669	-0.0895681269268049	25.046013689942	-0.373617289666017	-0.842603795310627	-10.2123221129774	-12.173157730701	-14.9722443554336	1.71925084823331	-9.65743223326521	46.1355210129958	-10.4034506716953	4.2053937555322	-10.5901805509195	0.60668705301666	-6.93812527710963	-8.94654930352525	-4.19394744049446	-13.9176542652941	-10.7513012671104	26.8312942645835	-7.38633445524983
Rbpms	-4.73965639581623	-3.08827090649648	-11.2709745585943	6.08031119642946	17.670948709409	-7.33525353858451	-6.94593090228064	1.01187328829909	-7.39129934499566	-12.448629427916	-5.85932004818796	-7.02384922005027	-8.8517808289821	-9.99478551890219	-4.95772690293965	2.1120644212974	-7.49795006708014	6.60960812656983	6.31998932925865	3.17930925774001	-3.03846388341182	-14.0102597055658	-6.19072493788985	-5.16989989027888	-10.1344483675328	-10.3253126673252	-3.3020322522907	-1.50769053114487	-1.39095141796951	2.71943430640218	-4.08292948237132	0.72319109698309	-10.2941373248425	-2.21311749248037	6.17168411368008	-4.68794708030025	24.0198413224838	0.57045759724847	1.12737798643274	-5.74911365746362	-1.03809076239021	-5.92369097534146	-4.59103871566304	-8.32365933698541	-10.8471222689574	-8.65002879948036	20.2777293076015	-2.43659359294586
Sh3bgrl	-7.71987382147886	-2.03818834459328	-9.53132721640381	-0.277265268993292	25.4694907949363	-11.3341073770099	-3.13290112222479	-2.44978374088729	-7.44599169793081	-10.921827330436	-8.45449021230039	5.40831300926825	-9.535632299559	-11.4738422888784	-5.16015785666991	2.14995869760419	-6.19099723147523	10.9189521741	6.12621727330317	6.27519494930262	-7.53820727590565	-10.6052192028876	-10.7027767712441	-5.53792398362265	-8.42049520761629	-6.58268070343886	-6.30812104176889	-0.605322149097733	7.71240916655408	-3.899046680706	2.97829466680153	5.84783221505981	-7.34030625748422	-7.46676182803305	5.39189925179236	-6.64581230091094	32.6804467590388	-4.25095313397799	-6.91221413938923	-7.71378344939327	0.388534300952916	-10.9825409870245	-5.34680088874946	-5.59241339603059	-4.73341768828691	-8.25932770431728	4.19135982763907	-8.32232123943227
March3	-0.527604360161217	-3.32987317944044	-9.17600861476943	-7.55464289578004	26.3247120730435	-8.46569710704876	-10.6746720563845	-10.4972242636117	-9.17027223601721	-4.37709244772159	-5.99447275414218	-7.74199361976659	-7.33286905050119	-7.4079151047046	-8.01228832606878	1.34714317531732	-2.47095544985115	1.89410210629744	10.839874535499	4.97619402502172	-4.61734802691029	-5.0758082005466	-9.9751488547066	1.59557787918331	-9.17920369487815	-8.71815045700801	-2.74620792034255	-1.16987314416745	3.55562844197174	-1.26423950858184	-0.222767426648167	-5.16145059244384	-4.83020148632549	-7.26641224250696	-6.38070531189143	-7.25443539873667	34.8962522098464	-5.80355930477053	-5.58718041501632	-3.02364298595683	-3.69573569377998	-4.56166916631496	-1.60124189604511	-5.86502401798	-6.99029510223805	-2.63585353837087	7.26564715230006	-0.607335019613657
Hnf4a	-3.35921424226041	-1.73642906428628	-9.51533280657814	0.348720390362292	10.5708168807349	-7.50836638574467	-8.42396551896588	-2.95254444057617	-7.15259818055621	-11.1527065033589	-3.84301975739901	0.340048914983915	-1.14859619765147	-9.18651901958957	-9.05320066820806	-8.25190212630313	-4.15251659617782	0.778232296239954	1.15350859288418	7.56916292036174	-3.36212910808435	-3.62864875997973	-5.28488114765523	2.67023837492297	-4.68253937514819	-8.07558311990442	-0.40705169213821	-5.74433468987524	2.04686231255279	-3.60161349152287	8.02419425014829	-0.430190476662926	-9.54039169777328	-6.50347416518576	2.99709603231953	-5.05368704022846	11.0466780388241	1.33515718343049	-8.78081657012682	-5.66275489675538	-7.28228107093276	-1.90607945842972	0.48601804830782	-7.78042099166269	-8.34799427077616	-0.984574007182859	9.48854598949192	0.985170290086236
Akr1b1	1.60033780744708	-6.48157879679924	-10.3026236468713	6.99339375954601	10.4058161048242	-8.7225260840044	-8.34457985832205	-15.8006089488398	-8.04402479328317	-8.94647674617549	-10.9472508112443	-5.68925993571717	-5.90669897106914	-8.46167684884447	0.842061268042258	13.3962567702716	-5.56306752636102	-1.24391197475229	23.3249924255054	3.9414588138572	-0.721480934142258	-7.80182310196964	1.39352052364024	-7.95160523998949	-6.40880484718623	-10.49153596864	-8.66055283226322	-8.70259763300846	-6.57583443658311	-7.23999569600661	9.64959251518447	9.22558100767447	-8.11744657386213	-0.865841949514296	3.26312661807122	-6.38554753015072	9.11074955227327	-0.185378743034747	9.031472660391	-4.59019395266348	-4.73771593276534	-7.4637872630132	-6.82475450971206	2.98316501381082	-8.70046619301877	-7.80897727057882	2.24410422140526	-7.88762659541514
Gk	-7.96318531632787	-7.22880145254473	-8.66633897726292	7.18459401329872	17.1225011638615	-9.36488137986647	-3.98609691927993	-12.6293935985332	12.4203702354997	-5.18123708473947	-5.03865074428606	-7.85570102165662	11.6135870581683	-7.86965402419576	-2.81220737686973	-5.12838061411163	-6.19784052968292	-0.543870794197989	-3.51279077648082	3.92264354231274	-8.16417764361144	-4.84708544917025	-4.62386966229279	-9.24667538741678	2.94953475498644	-10.5744962529739	-4.06772922641191	5.28756310123598	7.29184713114953	-9.46892219620961	-6.29927172482883	-9.62646464692866	-10.3187627853722	-4.58896776224583	-9.09367828487636	-5.03412797520766	0.417100061979525	-10.3968369986947	-6.53389529928988	-6.17538744388675	-8.18368604219302	-6.96061239434558	17.7358430902703	-8.69351219386546	-10.9776044644258	-4.73658147141456	18.4144508160302	22.8623474372405
Vim	-5.72089732444583	-2.70093080590212	-8.28013770136439	3.28655285328157	35.4158442019729	-9.93154892112881	-4.74291843836925	-0.0450738234278028	-10.5614376333314	-13.2850164317338	-9.08571173136221	-6.98231720989797	-7.80632606246859	-12.6969078772459	-8.0087698366338	4.67793647772948	-6.10898536336735	7.94206696486669	3.41159292766236	1.86674189612952	0.00426349417753435	-11.1999760850323	-3.92247705202611	-0.567871622041565	-8.04795892685771	-9.56639335938675	-3.65026994889749	2.61726121411154	3.42717429207164	-2.97342976217375	-6.77588619608559	-6.56125101500783	-7.20367682519656	-4.9804068071243	3.79586685282421	-7.79063186448377	49.1638045731866	-7.34596529657376	-1.15514478300724	-7.91328501647551	-6.57362305049619	-7.87962292302028	-5.33899562973638	-8.18650319116813	-13.3705407031159	-7.71391807771306	7.08813239015826	-3.70226252285997
Nabp1	-4.78278640070438	0.427615205960606	-13.350019384067	6.12226800961082	9.5066241428892	-11.3042147260805	-1.65619333977218	4.66440058993923	-12.0490286400682	-10.494844105674	-11.9364504777039	-3.85709119307759	-6.92602971060451	-7.53047020519073	4.00418070330634	-3.6938388106794	-7.91110716828756	6.72025982977884	16.7358247262984	8.80036292856902	-2.88468360349735	-13.5965260452343	-10.6082756804187	-8.10101318408474	-11.2547297047925	-10.4300223156441	-4.44015152910162	-3.9616255807736	11.1864098741729	-2.46221675842571	3.32985412135454	-0.954049498383494	1.67673013626441	-10.5216330387746	3.30561494311859	-6.51015849633785	20.310243301688	-8.86036538227897	-5.85211925203477	-10.2098545600329	4.27857939259077	-1.78985922551443	-2.65883434594961	-8.03946933244563	-13.2471367049728	-4.45802607579265	11.4813211070127	-2.19955772120751
Irgm2	-6.48991727486702	-8.96322941373341	-14.2271424661037	6.19889015307762	13.7418682391155	-14.049528732048	0.412174917118636	1.84484916389538	-10.8840215767006	-14.5551089800264	-11.2563729095807	-3.32286611482405	-7.1940479741866	-12.5502086221411	-4.18953189515004	1.99737731498317	-8.03062801894834	12.6180827647736	13.8867600065297	10.4584185388709	-2.69540100388159	-10.6148226397845	-9.01464393305072	-6.8372777723507	-10.1837827461384	-11.785363044416	-3.72739612287466	6.43595332483729	-5.21259758880029	1.52736255588922	5.90454073516459	-2.40343669617167	-1.11781400210509	-10.5936997928218	6.67407812958217	-2.61506618913896	8.20491995892777	-9.51411354531779	0.562382052956504	-7.63581363488868	0.084077387310975	-2.26700957752335	-5.050496007959	-5.54036246294681	-11.4219954512426	-1.73176062668522	18.0590534081514	1.01906310391294
Cdkn1a	-4.25427076015986	-7.45205614104532	-12.4444090068382	6.0156991679221	28.1891500274838	-12.3794153558288	-4.88239365469637	7.79468486480696	-7.44816251298105	-9.37439719670346	-8.17859297458012	-5.03779769884494	-9.19692776303121	-9.79600931465706	-11.3060735524609	2.302353341748	-7.42323622439416	2.37289473271855	3.04923315969747	16.8728065398486	-6.48936148883974	-10.4658902543609	-7.97350778768022	-2.40767789425871	-6.40855732206343	-8.27242974997352	-4.73057240407287	-3.43425477876581	7.62987012140893	1.14524936289869	-5.60503612407028	-0.271627224786185	-3.62246055850019	-10.3699878253981	9.01281453833271	-4.38967860501438	23.4704040740344	-6.42266221205567	-3.04005848295894	-7.35034597079504	-3.25181412796774	-4.04515105258312	-2.13163878309013	-2.47136353278216	-9.65619255837749	-7.60444970043254	-1.31078868697712	-3.68018322094837
Cd5l	-2.05579728898349	2.7728630378743	-6.82745630492524	1.6029851389912	0.498116917134871	-9.22975514586457	-5.37744590224302	-6.18084855221702	-11.6071892760847	-10.7534450099979	-8.71278035277459	-6.38851131268719	-7.90221600225266	-4.71425330391246	-5.68075382341905	1.64992200021384	-3.37367108750413	15.9959985002949	11.492891395926	-6.92633254407715	0.430095267898787	-8.90290409959384	-3.14378367313011	-3.77237697538302	-1.0012311620844	-7.91470208392484	-2.71137657470428	3.36489261380982	-3.74369874355733	-3.19646211955668	1.52696355922758	-4.25156686945726	-5.3737044485079	-8.23347665314346	-2.43883240678116	-1.11849172919235	20.7866019893614	-6.10911387684454	-3.90795866833832	-1.12327193942919	-11.4291744577731	-5.54329581243561	1.03264839577673	-3.86642184400582	-7.0666918248871	-3.58917159095585	9.21502015402754	-3.11330003921654
Nadkd1	-12.2474661654497	-2.26277931757357	-13.0493298763547	-2.34221879363653	4.84634349288924	-11.0868989300425	-7.25868959742701	0.0806302731710673	-7.49450560008518	-8.87293377019168	-10.8379228627804	-2.33778893881665	-1.26712275384492	-10.4526650956507	-4.86654040687252	-5.3733583394719	-8.00668663278498	7.66653173367855	9.43496164039856	14.8518826497807	-6.57201982671144	-11.8304649992288	-9.27799775222017	-2.67039959228663	-6.8394260878931	-7.26187698785952	-2.07580904164505	0.125375566559052	13.0998660374348	2.94867863376537	2.89100683848987	2.95706828439619	-3.93151879582958	-8.58880956343441	2.58508260222409	-5.74210595659924	11.5290083969241	-5.03279809222875	-2.45680459407122	-5.35253465319041	-0.751987618738152	-8.24993760256902	-1.68626880684741	-4.59792451461964	-9.14768265235112	-1.73346313268174	9.89853334848305	1.43186625477782
Ccl20	-2.01780750140464	2.22773721530489	-12.922625324683	5.5811271907026	6.36155138632141	-10.0877740411141	-8.71461564224637	-13.6287653139121	-7.3292488883036	-2.84231174123823	-4.79008242119842	-5.52041767753654	-8.59178182693695	-0.948509412276353	-15.8885637575871	-17.0892283390206	4.10872673421382	17.5122228639268	4.93244064304443	11.6200632848435	-0.898933287048004	-8.47756612632168	-5.38170917407741	-12.5806566715502	-6.12077583581929	-10.8724686957289	1.10398589229423	0.0902543741269568	5.30038279429499	-2.59545236280195	-4.59175910610377	-6.60981201621754	-16.4536855975922	-1.64608268827142	-5.73221777555013	-4.40151657827859	35.8043692192364	-3.71581373269485	6.65334604775317	-9.57483266961958	-12.02048940931	-0.946224324999879	-11.389423920405	-8.52140072199882	-9.00100633638653	-2.32901505043396	20.5455985759347	5.15125073108852
Sh3bgr	-3.69021821753722	-1.76297147642711	-11.9522811373624	-0.668097758569161	29.288899716195	-10.1619773671253	-8.2601510398736	-3.18644043656964	-10.5476921901895	-8.89322439650531	-12.4245459989527	-9.56242128869714	-8.52945560398278	-7.79905053761374	-10.3702676481361	2.89287392265563	-8.26199745086597	5.91152180751594	11.1346331847387	11.0098951756352	-4.19631458284222	-10.7927095115967	-9.05877988087173	-4.87886474054518	-5.05887940255957	-10.5478318417509	-2.80176883477116	-4.23667473025895	2.02668657390304	1.43720410181359	0.861597743222772	-2.35473742505636	-3.05339574110549	-3.81788027011856	5.81116795328055	-1.99602864395322	34.2665027173834	-8.64118912731013	-6.38436967446189	-7.35445094798924	-3.75349638491215	-8.8554859422867	-1.86195862278695	-0.896460925361334	-12.2799961901439	-5.71422322270286	7.57970482036419	-5.13230087297106
Spata2L	0.62706314397777	-3.98817461502841	-11.5677927024931	12.243470124955	-3.59570025817464	-8.78668810219851	-1.35315427134834	2.63794074185891	-7.29520281476469	-10.6989718917413	-10.4166331332994	-4.30246454100306	-6.81777642570267	-11.162939001692	-3.29515510503247	-1.08926634249073	-7.05494786462721	6.25384475891044	6.36571565531889	5.62186070477229	-0.194286320913392	-9.85455075669251	-7.64131073996436	-1.63466267445719	-6.97862738212297	-9.79644322452845	-4.45905160250333	-1.10611565997667	11.5014836741223	6.27587215938276	-2.4186943064788	3.39941289442566	-8.18718220241752	-3.3054172512218	-3.692929717501	-1.98912312876595	7.91020894351431	-2.52928697573867	-1.76101028988104	-7.27355104658486	-2.94310440756729	-3.72029988641623	-2.19425495315078	-2.05330357434844	-14.0329755364508	-5.12364236008004	8.40790659854139	-4.4685812602571
Ppcs	-6.68728471232844	-8.94609574878132	-11.8150417195249	4.0307800289534	9.59114048284395	-11.8045542356495	-6.93431388202132	1.11943843208965	-3.66444073808327	-12.9143823113783	-7.1864161489805	-4.08719662664237	8.38155144736614	-11.2887123485132	-1.45294366514031	-5.87734779289928	-8.05412727048747	-0.491093452011231	1.2818711065545	13.2418235364008	-1.06616748581303	-12.0198733556395	-5.81383186633319	-6.24785810587435	-0.276113169960832	-7.09184271706779	-3.38343493545402	2.96496866780063	0.780481658669146	-4.2834154258415	-1.36484016714778	-8.72065485742056	-4.71661013582131	-5.15632580891808	1.10120473685301	-7.05091890136643	14.8590186765735	-7.58655285389606	-8.6716026067194	-5.74466183702849	-4.33895269153475	-6.38996472005107	8.34631940558729	-9.0781713269691	-8.07658405583248	-4.6492812528029	18.0048258448388	11.3271215153133
Cidec	-9.82990181120028	0.526399331612604	-12.1716303442682	-3.56683924186169	15.7053782862245	-12.0895892326558	-2.13666190249126	-1.96458808290827	-13.1219125244856	-14.4129535074497	-3.07533343884273	-4.01276910066748	-6.01563118259018	-8.81740949817933	3.32571217113589	-3.03466457660322	-6.63526161181383	8.81281463271718	19.3691300103428	-2.28927488102859	-1.70670751314393	-11.6740602458991	-8.02654656833855	-6.12907138065133	-9.45029670198823	-10.4959426313915	-1.63369036348173	-0.523446649595579	4.98411180545269	4.12083392487114	-0.98001207146047	-5.7384562902383	-5.07693678272014	-9.61048598856868	-3.52391282134602	-1.61255976382648	16.3656245508573	-2.77754438465006	-1.67646828451478	-4.99767127226455	4.89564156161195	-6.8850069283748	-8.28956818578043	-7.34735327860488	-12.4921814002671	-3.85476782804344	22.6506839485308	-1.82347040437152
Ppp1r10	-1.23915097907845	6.52487199158217	-11.1666961496525	7.31107871848761	22.2985366391755	-6.39837615144071	-3.97377741015999	-4.47354068434702	-5.68513916291184	-5.4713469581692	-6.7314149499022	-11.5071022719849	-6.66919223261373	-6.10046810154467	-10.7375718290677	-9.97065309283405	-7.45356877744434	4.1302372574529	6.87187559682891	7.80460770128479	-9.84818432154817	-5.74774050130575	-2.08587638053029	-4.34315578995199	-6.04789940836238	-7.25725584037984	-5.58655227220328	-2.55239143422155	8.38128877948428	0.985401196723442	-3.51756487874058	-7.85248904624355	-8.48695783798746	-7.20543528480847	2.086008964679	-8.1265588676837	11.0486948000282	-7.90538994778368	-2.81039613938615	-6.49380247934079	-4.02837039090045	-3.19641693781748	1.35969370804398	-1.58792797184262	-8.5622255723257	-7.00642062551625	4.35119609328344	5.78511496776328
Pkdcc	-6.85623036161944	-1.47474176165735	-12.629986718048	5.79612477035933	1.39948227388465	-10.7881536108096	-4.48082872262975	-1.53914738597663	-8.21471637422536	-13.1700475745189	-7.01577263362653	-7.12963758581141	-7.38778571732774	-13.9333674989375	-0.937852933471321	1.69847012335272	-8.78618240313959	12.4428607074607	12.2628950312856	4.04196032648766	-5.24319434754066	-15.5714223049384	-6.26284245216912	-7.74625140959935	-1.36388636586827	-7.27826184534558	-10.5322651680041	4.65820856568094	3.86443177791303	2.62123781350886	5.2829291284994	1.75211742644714	-8.63120683111152	-3.92797976599505	0.972426448542301	-4.28776531645362	-1.729173309131	-6.41115347174786	3.14633447273057	-0.334868635189425	1.19756808199444	-2.77404177303718	1.23372800401037	-1.48228220087636	-9.67503505162479	-8.7700941317838	19.0711425511592	-3.97443773329505
Bcl3	-6.20544892253494	4.8512940254082	-11.0727363654969	5.73028961502965	14.8234811902369	-10.4112730625083	-7.97510942311468	-6.3652084975484	-7.83653767291277	-9.34849173577083	-6.38525017883759	-3.52596568577914	-10.6064769892272	-11.1306523329578	-5.77165518299732	-4.15641591308378	-8.7706747335187	12.899753261713	12.296699574048	3.82217260629703	-2.68933923622902	-10.5509295052267	-7.25821038852344	-6.59780121875957	-8.02318676537444	-8.62104827292409	-7.08375633853559	-4.3142374648329	10.1328725831813	5.2473733552938	3.68275566904157	-9.2833652486944	-11.8678091575989	-10.4413124136225	1.90682809974004	-7.62898622105811	31.7894372205835	-6.3997244737347	-2.0315506336924	-6.19695952209362	-0.739741311512176	-6.1135317855257	-8.18175639476507	-6.72852192099815	-9.02749900394182	-6.13694381218598	23.8167101419671	-4.50349965833723
Inhbe	-5.65042557915316	4.45936136790202	-11.3139234216854	4.11927634598136	4.27742782791564	-7.98223710602586	-3.59011370401855	-2.51380644431413	-9.89604029026289	-11.8140855234539	-6.23261787471723	-2.83752572817809	-2.12973811384954	-9.54856700758367	-6.46464441219896	-1.57314279309763	-7.07163402036673	5.80432073934432	5.62047834349897	8.07287787441155	-2.8902007005289	-12.6319709862216	-5.87289757672187	-3.87845303639377	-7.19107359333092	-7.38049493109795	-0.879827658989178	3.6584322074438	7.76706025027341	0.649536895878519	-1.02492969614298	-1.50316137908474	-5.85938218473385	-5.40282655178027	-1.25049434131598	-6.4835877175634	-5.83752052415781	-5.13839021357292	0.979015287790153	-6.23311955872445	1.00019182767329	-3.99207210174267	-4.8099850410708	-5.08533130467275	-9.94606814375114	-7.64656824596676	26.3799603148266	-2.32998531224661
Cyp51	-5.27921141787137	9.79794724735051	-4.84718838993445	-0.469409799300683	11.2192812339704	-10.0275708534756	-5.70662492485963	3.4539980425203	-9.85219484001196	-14.2038527975095	-7.82754365407991	-3.24177145817462	-11.3124935099346	-12.8945127752464	-5.54329177505591	-8.98682284697341	1.35307800636016	0.246972753213992	-1.41152923372762	0.111244331199464	9.98850231459296	-11.264300877795	-9.19498506757568	1.67386091127035	-9.25710790879904	-8.55244628904086	-1.53104290771857	2.48481895570439	-0.715471821064231	8.59998150924732	6.38404706059983	-2.35206544876292	-5.97565534407282	-8.93798738485392	-5.23060819788883	-2.84699934965233	33.7340325489304	-1.91985983335421	-5.21433791620915	-8.59041889448466	-4.26782533567569	-2.37138167530485	-8.43915271716697	1.03148948721955	-9.03611673760513	-7.08223075824357	-0.902046032274043	-3.98336415099248
Adm	-5.72966263828581	-1.8682430649599	-18.1406431833425	3.4550413972629	26.3302525733632	-15.293175918138	1.72376140470769	2.34019910821779	-1.27803381209134	-5.32827308966663	-10.5807056194107	-2.64184036932002	-2.89042445607883	-12.8981756506577	-0.96641377179702	-8.21422341658312	-13.1804113403045	8.83351580318059	-0.336749796670984	8.73540251510881	-5.43190100354005	-7.06898229741002	-11.6271629921171	-8.10105992812125	-9.75615659885485	-13.3961398349985	0.288582344567505	1.18939703266891	15.0255496087477	-1.96055534861349	-7.06306744229142	-5.41093065230672	-6.20492776284673	-8.52439393020274	-0.882748717427948	-5.7527710753351	25.2765258903248	-8.1138836996395	4.90866429410961	-7.41661572257022	1.2611229076834	-3.42714948484066	-11.0362149872057	-7.15215615160133	-11.4905823070607	-10.4286541311269	20.5255230280677	0.164046017766811
Gjb2	-1.92040429007567	1.960392382367	-11.5705091726257	-3.62509408123058	28.2036451443539	-10.574742457734	-6.93976868613916	-4.28737418231046	-8.86921012670331	-12.2950805984675	-11.9173515431695	-4.68234162257854	-1.03709339657865	-11.6983392250926	-2.24777396357307	-8.0239277782758	-7.87988802559703	4.71822900472478	-3.47784868931396	15.9638515218604	0.661982974936565	-9.81507414861908	-7.00457443871156	-9.94437131420919	-12.1802078867076	-10.9320097607081	-0.0731147808400117	-1.06559320493259	10.2664764417793	2.0042721567092	-2.669879852749	-7.07218575695293	-3.93136090247829	-7.68623274624505	3.75695575398774	-7.07490629817107	36.6078884620146	-6.08037036265076	-7.74613247201165	-8.2599909652354	-4.89711548657199	-4.51690001336116	-1.44534139273513	-8.33720784879423	-10.5680953077384	-3.53892732537391	15.5185692263242	-3.92852865739833
Dab2	-5.1154959094739	-6.21915714427867	-7.15089884044009	4.12765940658704	31.8066871003711	-8.72944083135055	-7.06256815155865	-2.4297119635131	-7.92558047537647	-14.3449654711701	-9.57151601375228	-8.99136661578489	-8.57574154159591	-10.4041807712986	-10.0679847465458	-5.47723024219585	-5.552671858862	5.72311529964691	-0.933417843166525	0.717134308224594	-3.75890287963455	-13.5485624009127	-0.421095048237165	-6.37937725001734	-10.1720366388162	-9.6764233767044	-2.80833430285238	2.87429734648441	-0.140379720664914	5.12577396382999	8.38995006955004	-7.54610749696389	-8.58192181960247	-1.22819135433716	0.458613716595542	-8.62915841581019	48.9067271514938	-3.66990341434472	2.14892329610766	-8.37832462268757	-9.71504163692951	-4.06057074969432	-1.69333678061398	-6.92506907582103	-9.84750310310261	-8.64577625133622	6.90240903513979	-2.96254442693216
Il6r	-7.31187210621917	-6.48725222347215	-8.33037208335383	5.29208377645182	26.3345458275567	-6.26412088438589	-8.1950185063031	-5.11847330930164	-9.39162451498887	-7.68882699908716	-6.93504732901777	-7.12611583234183	-4.46722798986497	-10.4885601630016	-12.5720994861525	-8.75431437316068	-8.20852250748075	2.00356761972549	0.915968787674739	0.276580996783816	-8.00428985584058	-10.3894928292288	-6.07606340900249	-2.89863598915326	2.28530467391385	-9.79444912011239	-4.35477682107786	1.16787879215917	8.2445569075507	-4.46996739982645	1.61341532991875	-7.7714870911302	-6.03861193145288	5.23323189382706	-4.90560037779627	-8.58023199504034	40.1627014057953	-4.82420956900222	-4.06898436180807	-1.94369385748572	1.31723313824435	-8.97533360425223	-4.80734325364186	-6.89432323584487	-9.92437023274083	-4.14628339110985	9.18143470443877	1.56161990890089
Efna1	-3.9622153763334	-1.94687404679537	-14.3612492723178	-3.98331975130954	17.9083855615592	-9.33409425558937	-1.97860857087594	3.66798049823819	-3.80017606775841	-12.8358325046327	-8.81763088177211	-2.23329710868119	1.52842065513138	-8.69650840528345	-3.38590489222741	-9.0314944053925	-8.20195317931581	4.70293513044104	3.00515295250839	5.1497292924847	-8.44121040879309	-11.0999004378247	-8.75858119851478	-4.75608657783341	-9.94057277533717	-8.35756784227732	0.391981135599952	0.16176728823066	13.8606055300275	1.3718667436027	-3.10634098832699	-8.4320397834961	-8.68663438098519	-10.9520594481956	-0.27825465520761	-1.65094582552426	6.5783621824637	-5.92602849913024	1.76166255812165	-5.8046117804175	6.15124710239832	-4.70524722287912	-1.86922250952436	-4.11922516888106	-12.2336657081162	-6.29656388540718	23.88379415097	-2.91616092259991
Slc10a1	-6.05647210868347	1.70060887203313	-15.0855869136142	3.99417511846703	50.4465859621539	-6.30211500447446	3.3010116166733	-4.74766673369866	-7.42395683035725	-16.4986393864235	-8.53635692607768	1.01901509773828	-4.98656140561784	-11.1706220562015	-6.01074690831733	-1.69548255813839	-6.42200989875639	4.55282391289323	-7.35361125628272	4.19367929552266	0.708852332330098	-9.58190014770522	-14.8807471494325	-10.6878302807201	-7.76894476379835	-13.584556428242	0.0805464642611593	-4.13973871247114	12.3952558038292	-4.48660425379297	-0.578775149270625	-10.9161019453728	-13.0887880825607	-12.7456954324499	-0.0931716007685459	-2.48017582429367	44.5758735235693	-4.9211289433065	-3.33263812389484	-6.75422552610093	-4.42982419273495	-2.73279097354078	-6.17957603411381	-5.5871371467231	-12.450494444836	-4.03122399554207	6.05292703453113	-6.30752958904526
Cpe	-10.0432958777176	0.346593138518369	-4.88086085078234	-0.604168809292473	24.4888061308597	-8.31805523710056	4.73901550919412	-0.0974504045721911	-9.26174274112907	-9.64676889386925	-2.16432297715273	-4.19674087486171	-7.33069148051087	-7.42824584813248	-11.1020593477668	-4.25386988613313	-3.7927615178668	6.60441590786987	-8.81077476089656	6.35893692887518	-4.17261998618875	-9.89961609955683	-10.3587374786918	-4.3465123571324	-4.73809788611015	-7.96430434573692	-7.33862459991507	-0.587946646952298	9.49208483930008	-1.56222830880234	-1.76714271680727	3.83204264594916	-10.9453603360144	-3.2567954509922	0.503900492173621	-2.88375025571963	6.19839866996286	-0.258337909487173	-3.91379021236007	0.327034056387301	-6.17172596545197	-4.14411349780912	-3.57591428307773	-7.11365652183511	-0.731001826012443	-7.89580480301576	6.1671350499419	-4.62825575756369
Hmgcr	-11.8452404204006	-8.78533938479184	-13.0043686727422	-0.212900686946014	23.6862786251557	-10.2523479716873	0.00871783629146705	7.57125159092932	-13.2279671766168	-16.8287012606441	-6.52909807684054	-3.32494607243444	-8.17923224899413	-14.5037111757776	0.048925892844629	-2.03296319755773	-7.77522110626914	4.18471308080422	4.86830852793811	10.4598659450338	-5.78772819135343	-14.9242245264155	-8.87118429099958	-9.67808302724737	-6.80509187625114	-7.30291553280168	-5.06701041161438	3.73499079611692	10.8275166501622	-1.90896052223782	0.570931369079689	-0.817820308185752	-3.00495909275263	-2.2103011862842	-6.81468330440549	1.46236460229158	29.5773390898815	-9.4063815701798	-6.86387330473408	-5.93506945042455	0.299862108290096	-1.01713796675125	-0.589912476767951	-6.5491835939968	-8.33566224669331	-11.6165175607324	20.6279545663131	-9.24267630802332
Lima1	-8.826659609766	-6.17078742557436	-8.65273070577115	3.227049194545	14.2628143225467	-7.00636080844694	-9.00633882519309	-8.65549490992892	-4.77013591361112	-5.68766332334265	-6.26425136469329	-8.62171786453771	-10.5396945214766	-6.55693997425034	-6.05687159219905	-2.51787601677428	-6.3367615524182	9.45475376079742	5.15083796417675	1.19290719425208	-1.60645965134345	-9.93057926876378	-7.37476735006847	-5.36316952416423	-5.88336113500905	-5.82611644108267	-4.97421528383006	1.08631501185753	2.30805663238685	-2.60206758602458	3.96969797160008	-0.792463688522661	-4.51355440442037	-2.37311471142137	2.24343954015922	-5.98141541697616	15.597750921088	-3.03240384309645	0.997334079234303	-5.69387375285545	-3.45570711134374	-2.15052290224772	-0.871133411634924	-0.789698284729871	-7.01658161941252	-6.92753889603059	1.85942504437493	0.0145438470471078
Tmem106a	-6.34107174357418	2.51386011195382	-13.2785111860301	6.70381302744097	13.6832167453923	-9.82093414000796	-9.87631173454665	-1.57263887814053	-7.83814364788302	-9.39561015867634	-4.04927453934025	-6.13344644283497	-10.6936778759986	-8.330711329047	0.187795068247192	-8.63448468912155	-5.27120372990799	6.45374955879039	8.22150354941243	9.82764819046509	-0.871875541211114	-11.38584229461	-4.22581820836754	-3.37157035521866	-5.89421416736314	-10.4217949214554	-3.83621489815434	0.118560401275492	4.99804794583078	0.0927488598400661	6.11796603261833	-5.8211471612194	-9.82086044281782	-7.35999231790506	7.10477942412714	-6.73772369804944	12.5619379865404	-3.7840144181477	-2.70762353134102	-8.28222160925854	-1.4192997104315	-1.76224478458608	-8.75326593779601	-6.78474213136415	-10.367750456897	-6.37710942384963	11.6361388002222	-0.769743717904984
Ccrn4l	-8.89555375778079	-3.24089583328368	-13.0456259440472	-2.4542093153285	8.53493655174492	-14.4982793229171	-1.69958005133112	2.49127241921888	-13.0352421242756	-12.6410271649817	-6.15675844774524	-2.43329968713386	-8.45111160751948	-14.7254403024041	-1.6692393282411	1.93699396935031	-7.85250456599155	19.0839098544965	20.7977787182278	10.3727179486172	-4.80727066179773	-12.2038430526122	-6.78462296713347	-11.5516499314491	-8.67095080655015	-11.8582249333282	-7.0425988200562	3.27804652768285	8.17818601440389	4.06488816307823	-2.6075786875161	-4.41964142987587	-6.77003138548385	0.308979850767813	1.44623314790192	-2.22704952312933	21.9993396007504	-11.1371920611437	-3.64901092753908	-7.00748010353678	1.77824253473958	-7.17943125288108	0.834455422149334	-6.98056061842119	-9.01346097458665	-8.56729339868356	11.21077584525	-5.03159631238429
Azin1	-8.1084327016549	-0.538964102842154	-12.8329528310771	0.993343563367871	19.690398566874	-12.1162625335661	-4.49828292001921	-3.9724099489078	-11.570775722145	-6.12925763209732	-10.2174974961133	-2.73600532515122	-11.1347155412421	-10.0944153677641	-2.21052298628357	-5.96775271767929	-7.41892399391891	9.40935285148919	2.37921070749943	6.25897101696299	-1.33990556827945	-10.0635143848656	-8.06885601831508	-3.01330848201062	-10.1115686052921	-6.76260130516027	-3.76378919846466	-0.460323130795937	10.3488629728099	0.239194665986517	0.421432530736254	-5.02859833716418	-5.96674365381443	-7.21104840957746	5.55624897910547	-7.48368370167311	31.0207609800926	-4.94833345606132	-3.05414984806289	-7.40857415562091	2.95681042839818	-4.01984462976471	-0.27416985690475	-6.9125843749494	-7.05681486046536	-8.98532290791324	5.82778080745093	-7.10023031304446
Cav2	-2.33500904326991	-4.4804672267703	-14.3708733574813	-0.238887186189421	0.719162684667321	-12.5230429973593	-4.05483534330092	1.49474328540719	-12.6963890234353	-6.8648835271138	-10.6291156907868	3.33068619200541	-8.34768465277977	-10.9655461247901	-3.80180389600802	-0.766418677570746	-5.73458837955381	9.74194450431904	18.9419294822125	5.75736074731143	-3.51323528895403	-11.9762798438586	-5.06985605599966	-6.34611308485949	-9.07334140678129	-7.38298767622853	-5.35231799379988	2.43714550373402	9.16945928251917	-6.06803923707377	3.21571218291867	-3.61170940879209	-7.45344055386965	-7.68726558434555	3.14704343355533	-6.55078325652041	26.1992513161069	-3.48494822753037	-3.70843058753471	-11.0628801001809	3.13881883541263	-7.90104320587379	-4.54141346794412	-5.03130808703985	-5.22405737295642	-4.54470387550916	9.52411934294654	-7.31020685070524
Wee1	-6.09329794708148	-0.0850872103572407	-14.9468485669656	6.94242183822931	10.072893065318	-11.5415440246633	1.78790420182364	2.86333214682822	-7.66331816414272	-9.73414047609443	-4.06407337430014	-4.88343413821551	-4.35664148460275	-10.180039873193	-5.15654006558518	-7.69476759055471	-2.85080727319541	9.85042366982056	5.42020813615366	2.63920419991978	-2.45614802387303	-11.6694327879896	-9.02430110430076	-6.09495464331564	-9.95705666314628	-10.5818234824013	-2.819043777233	2.18090545036815	5.81005744971737	7.60437092953487	2.74125324603178	-6.6318995035802	-5.5512022153251	-6.80277201811786	4.50386891745887	-8.80376938432861	13.1200266445517	-4.46020314162377	2.15589273545605	-7.4049221624995	-0.818682259403845	-7.96965233585746	-3.61803700999946	-10.0054719900928	-11.7230584067016	-8.32415521635844	13.5079178991421	-1.61386776231061
Ly6e	-6.88058154980437	4.38093976111938	-11.2504620983872	3.42887737789621	25.7549344516566	-11.7375275493457	-3.41342470983937	-2.47550366079881	-10.1682741831305	-12.720285255307	-6.24801082762227	-6.87943758878422	-8.61243471423391	-6.79624909635019	-8.64433475398976	-1.93462411901474	-4.47403677618748	-0.985544738308848	9.04469823929162	0.933466392632077	-0.141718810642026	-13.5154838380199	-6.89155931918587	-4.19679724625912	-9.92839202038925	-8.68668544113356	-1.14577499836784	3.40598129097487	0.400479850191598	0.679002405191858	-0.459485888693013	-6.98405843623172	-9.35265791851259	-5.16590089772881	4.35679478050227	-7.55929776627989	33.7034321186498	-6.28297981282695	0.67816161022156	-7.79494604940611	-4.00526015126225	-2.96697916627472	-4.99044807119501	-5.57222348530533	-10.6808124938755	-7.33343487094854	11.0021938169999	-5.38389854821197
Bmp2	-1.01514498863259	3.13295491407646	-10.9022349724268	13.7296740270094	-1.66774410444705	-7.54398029952271	-5.60586604443376	0.140433080494871	-9.31247768080061	-6.09641159946253	-6.90068582306207	-3.71318533682372	-8.77395738275964	1.1404975192665	-8.25908403515902	-8.95206322811678	-5.27184686113385	1.0506370270214	-0.722561931353482	18.2267707169922	-2.64621902936943	-8.43862673783156	-1.6852559089813	-7.30962280579841	-9.6170758301247	-10.0916222231186	-0.190550171198836	-8.45484520641761	15.1711116518276	3.27213420191345	11.3156384260541	-6.37441905695631	-12.055066834905	-9.53770824582202	-5.98829526239971	-11.7669715472551	21.0097427097389	-4.51597133625856	-10.5770002432299	-9.66588186368075	-2.29703346789575	-4.048398494867	-5.33182489656485	-1.19797504153967	-7.66848786080463	-3.00451122155298	4.0853858287388	0.212040124798307
Arhgap18	-7.58037393072299	-1.56606099505323	-9.59172465571861	3.78771295130813	25.5785679442908	-10.41248970155	-5.23386238249097	-2.62603463553775	-9.60600257539694	-11.8397018376311	-8.02564848660735	-5.32250499114556	-8.21518960630378	-9.58770255052383	-12.470130293075	2.36289262248467	-8.87068689198205	7.2405165434897	4.92986207933203	5.39813061955192	-7.1112575356749	-14.8680955522817	-2.0314841891682	-8.98015695925365	-5.22515925254625	-10.7665130327937	-5.41773761714398	4.93039359329745	8.78622662572907	0.299907111591386	-2.59574653260211	4.46012290675297	-10.3422546920154	-3.76086270182131	5.26076373543859	-2.89329933481834	31.287865214582	-3.08431109507991	1.0133013020715	-9.80464994244991	-0.711991588689662	-7.51704566649746	-6.60926331924549	-6.39146446338213	-11.2473981689511	-9.57547726509059	-2.79531915511417	2.1555944669743
Gsta5	-3.4453994795967	-4.07738210798735	-6.41856228745645	0.700881687336206	15.889615026869	-14.7666236024943	2.88159839801459	-12.6364986080703	-6.26080520893283	-5.34220845058814	-11.0097625169611	-6.89787439542237	-12.5249531300806	-3.42805907545435	-2.13413252988209	2.69058769913187	-1.18511370897849	2.04250825111108	2.56269363187348	10.4097728927056	-9.12740822375497	-7.76885427230277	-13.9318381309416	-5.40487630711467	-1.62834925071117	-12.7583405458013	2.03193675110391	-3.5694652229777	9.35150511808388	-0.668941713952854	-1.37026186427403	-0.204131956330983	-11.1115429444569	-12.103231623701	-2.40511964611745	4.23057358289808	30.3083336058932	-7.02768436495507	-7.4392723410747	-5.96854254796504	-8.66586425654677	-5.3108802570677	-4.33300977761966	-4.98261639974825	-7.2016532522907	-11.4873037578047	18.0646552214197	-1.95797770078206
Gmfb	-3.50394940959997	2.45032516205172	-11.6913644355368	5.49606709164692	12.4522005033001	-11.1387110480784	-3.65170340544362	0.0984955049044434	-8.77786183838809	-11.920425890717	-9.50139654675424	-7.06149285057376	-9.14541091680832	-8.81376867407519	-2.81873647145258	-7.79346044484013	-4.82540345309213	5.27584256088936	0.997169012372751	2.94528811912632	1.71797226164263	-9.39707188650181	-7.47072361082102	0.0317130187198629	-4.13942550484352	-7.78662517832799	0.876579184892897	-1.91239132506792	6.64330806852713	1.3280362378232	-0.617692561767894	-6.64065880774078	-6.52700029166282	-6.96160460719466	-0.221074216623222	-5.94259475463652	14.799794546939	-2.30295218529526	-1.21164713205115	-7.49997212063093	-0.795691492460332	-1.73613116847952	2.58112813848985	-4.09875348393482	-7.39134588909276	-7.31903874245717	-1.02829385601295	-1.53132369599183
Pla2g16	-9.09273733321796	-6.67345370195139	-11.328885009985	3.17994389430011	37.0366778589106	-12.9217513735176	-7.0288115929052	-6.63361869637264	-4.1048934813205	-16.2837263130415	-14.6481163279669	-5.42371029540801	-6.05483779758446	-13.1831377666903	-1.77000925283259	-0.147742781606247	-10.0105102451594	12.2120458732843	3.86075069236769	-4.31637348376581	-9.23246672031675	-15.324670013833	-4.85127213099969	-6.36568915604782	-8.26992236321125	-8.16529677332763	-6.09187990190774	3.51738512331495	5.03716798590599	-0.319369848332492	-6.13608334450591	-1.79405690899807	-11.1175983787163	-5.32547066892971	8.95003279781045	-1.69111430273151	51.2677834024891	-6.30036219411847	2.67870730905036	-5.85215838385927	-0.205894177456539	-8.96271830090865	1.66486472696031	-7.11294464993869	-10.3261365108649	-9.17287141338791	0.156150161297566	-4.53914514157074
Acss2	-4.51937339581406	3.80770025062121	-11.407031245923	8.20356230359787	-1.38959567264633	-8.82018008975034	-1.75081009063751	5.64020950712416	-12.1640203270833	-14.0206177378925	-9.4909638862363	-2.54625944545457	-7.61559041406568	-7.32680701446176	-3.53812278515889	-7.74581834967147	-1.88469148270437	7.80963691834851	-5.13134710278454	6.42823838204237	5.40859981900174	-10.9807439473779	-9.52726519055213	-2.76411808139724	-7.35715904198161	-9.96212048755374	-1.69073213487782	1.39289490771755	11.2953758680971	7.34238618616289	-3.28465056338778	-1.44653813120131	-9.63605197500839	-8.92440667670711	-2.3210741234157	-9.4330900939709	16.0262254747031	-0.731955305643696	-2.49463646862619	-6.87551115455623	-6.10228418156495	0.177059989610669	-7.61953039705123	-0.378722029901807	-10.6605298251213	-4.1615661409986	9.07019517687971	-4.38698526499106
Rrs1	-9.31384500799334	-2.02918889616167	-11.9405759998237	-1.98760543981641	11.9861861121039	-8.48585081375657	-2.755335191549	-4.27125853225798	-11.7494347347372	-8.80952956354266	-7.34690639529691	-3.3436223746693	-6.94452003898795	-6.82271992400598	1.76175162482308	-6.01572512153504	-7.35373470008068	8.12489780618278	2.69869366502291	11.7881776432886	-2.87815950026956	-9.24871182102816	-7.27508535778029	-6.18341672647798	-4.87036111273312	-8.13018549726219	1.85736063745112	-4.22469300595369	6.2737685991351	2.06501271449519	-1.43899518381878	-4.88925867611054	-5.94339379726701	-4.53941451777633	7.22865795329635	-7.3165883195065	22.0834637172478	-1.28118209245159	-1.03435525700091	-5.72866041842014	-4.13478871732528	-7.62177643523276	-5.00492286452004	-7.14985742953525	-6.99977217872238	-8.06641173036399	1.69081448581272	-2.89226780408363
Hsd3b5	-4.56558752367919	-3.16292428052678	-14.1511891768842	1.78561294124641	42.4038897704177	-6.4051660973125	-10.2317801277298	-4.48716825711336	-9.46536981143762	-14.6629866915362	-9.25639230713257	-2.38037608882872	-2.19978829218934	-5.5327201810362	-7.51161319040778	-4.87124284580665	-6.56995330112657	-3.07332309317846	8.6199806715728	-2.09101872798683	0.0732329322349461	-10.724333063564	-7.78482594867103	-2.56702053505471	-8.76580797966733	-9.63074890820558	-7.48495159900628	-6.21050789002533	-1.90341882766661	-4.11369984074908	1.72512052645522	-8.37281963060472	-5.81077883632397	-6.01345237042926	-4.62203710759261	-5.70645231485967	44.7823205398554	-5.08823685398634	-9.86073162247647	-2.37925941904268	-3.08014525341117	-6.19048310131766	-2.21012830346726	-4.8375291547757	-10.1351983082445	-0.558363287407792	9.63124369938848	-3.3054526463509
LOC100360205	-2.89593735857111	-2.44199142680033	-9.58251274961001	0.0676852636250302	9.92599700137678	-15.2772921947005	-0.0493261356500962	-2.51383320578483	-3.08976821926969	-5.22119312750517	-4.36381962746388	0.93855934136783	-7.98304893866011	-16.0260552296703	-0.363429596279598	7.28541948787577	-7.6105108685342	10.2176507968772	22.5872296747536	2.64663751830139	-8.74231426462461	-14.6648506499475	-11.1013149428216	-12.2258538413249	-9.50436786927214	-10.2510568584568	-10.0090687562671	2.88567106479168	3.36491775256563	3.8837501092822	8.56284837040255	2.06290423492108	-7.11771852157832	-7.63137802271212	1.77223080468095	-1.25518953556562	18.0972765290881	-7.65411861338721	-6.41287463855279	-11.8791481424176	-0.745040618617519	-7.04538251590015	-7.75223970560407	-4.94137012167736	-9.78224485147384	-6.77435114558755	1.66693048006235	-2.15026682829239
Fech	-11.1656950294807	1.96933709092578	-12.1101184345195	4.74901383152477	3.67284455365862	-11.8040483875776	3.13483238145581	-6.2050429471887	-8.49732342331589	-13.0849637300548	-9.48842484927769	-5.36653912719554	-9.97568313491784	-10.1092416191397	-2.71818087971033	-5.93079941587479	-4.41031960004952	4.44137366074112	1.44916438531558	12.7982065158072	-0.636622152479923	-8.17392449807272	-2.38310430606692	-3.01063296242281	-10.2078077822487	-8.50685233820062	-4.03728177609825	4.50809796738929	9.76842253434331	3.818433349183	2.48722201569821	-2.53117572126666	-6.83237294728444	-5.97701292620674	0.202494123959116	-6.9868689772381	4.39663145407161	-1.87424862377061	-1.95152595845877	-4.44979347237892	-5.11181540407986	-7.41924348685735	-3.97100758756162	-4.2666815273274	-11.501642765879	-5.7792854045859	18.3097990236639	1.6522943744107
Gadd45g	-8.61991056813855	-3.21240287915028	-10.9714377002492	9.63591465869063	4.1658248143248	-9.0818226876182	0.569519119667691	-7.70624474695845	-6.10749272238725	-7.44462040741647	-4.33053109742266	-10.1972332710921	-6.04525738301349	-10.3239825615757	-8.74380732793494	2.08342873503723	-6.68896148366961	2.74389719277089	-3.8406687696408	22.693914104113	-4.61815828866571	-7.98200885127488	-6.81757910623234	-2.94430534461568	-8.40560192607334	-9.24617832213802	-8.4028828976737	-0.511780529028494	12.1912345475543	3.6181044430821	-7.72677854445377	-1.26417779114515	-7.122567317316	-4.48120562722932	1.02247719942218	-2.0010385838232	12.7083136582595	-5.29133308050267	-8.09016566114915	-3.8783807716246	-6.84133334841012	-4.49090458409923	1.08191272471089	-2.03734028054038	-5.01888487395424	-3.89419727572114	10.9715476235488	-8.28620329172964
Klhl24	-1.09568531657916	-3.06991153057301	-5.57373433865583	1.67254749364256	25.5006726781467	-9.1665474174382	-3.1124613008194	-1.85901366934215	-6.76484955690236	-4.01557094617814	-8.18484061166098	-7.09795749977341	-9.7449665897441	-6.49836094493175	-7.89540467975968	-0.553773551712895	-6.08947635157933	2.21754242470645	-1.25059789166427	6.8497291045011	-5.33604148255885	-8.61682287424279	-11.8233430147068	-6.94311093542514	-4.89999504689673	-8.71356064291511	2.12988793656716	-1.33617256090435	4.02944379124247	-7.77841447502178	2.10534395150091	-1.86320655017655	-13.3479071038652	-4.38316507542438	1.77128982858376	-4.02033144817307	20.73460467398	-8.12425378214765	-3.85760374305679	-3.93770615816183	-8.15001962135906	-9.37572355218144	0.645965921035891	-5.62546117772011	-4.42942190443456	-3.98413932698467	4.4685091924188	-2.87929716989477
Plcxd2	-3.36284932368899	0.439739544349152	-9.40723901503927	-3.51182892597761	11.1690790335702	-10.0191897380002	3.21252856578555	-0.771504212053289	-7.10859775481247	-7.53230570140911	-11.9955523666937	-4.73651053294545	-7.92447737773726	-1.64072792285853	-4.25292227952984	-8.98075653511603	-6.46223273009507	5.4193763505969	-2.10380081030603	3.89472227303164	-2.25066703285745	-12.8860978560073	-9.11634974113639	-9.07245844151713	-7.24291367601599	-7.58630611223992	-5.04061713908056	0.687801367302827	12.6618135790087	-5.28175297100323	5.75900030183055	-9.9541113766295	-4.84331579153192	-3.61640758075446	4.58706306519848	-1.92596078400912	2.85311533158071	-6.48401450019324	-5.97962631571824	-4.30117531583949	0.0962152847389621	-3.77665040865509	-2.21870468165514	-5.03348850278611	-7.71026454329418	-4.28078281552631	12.2619685644572	5.98484472194937
Slc25a24	-13.1746429034828	-9.77607778172148	-10.3595480241088	2.28182124213921	17.8119707663147	-10.6750923885557	3.00553333620043	-4.48205180928076	-8.91593560296851	-10.3158792783443	-12.2187940513265	1.33769925728552	-7.55571852739264	-7.19482538444622	-1.93746814879602	-6.16200819838763	-9.75589384984966	9.29987375097855	9.87159834134706	6.56559080788374	-9.08609782256453	-15.5330499278635	-0.565120011602707	-6.18282250143224	-9.07429503130628	-9.0222235214508	-8.67983784056764	3.00876179990076	4.14389656671447	1.45354879285551	-4.11381356820246	-4.6604930947677	-6.62815802227472	-1.7901863571521	0.637911306757685	-6.98417329995449	33.2293680115773	-9.37119026182558	0.0462701761487203	-5.29071864511327	1.58025948083185	-9.13642387831462	-3.82474082748378	-7.68064272282662	-10.5497386543192	-8.60631111096085	18.7473165871517	-3.21977787387692
Dd25	-6.42625607275517	3.24115232734528	-10.9121557390505	2.17317285178367	4.00510698361652	-9.10919619504525	-2.27406462964896	-0.614065858945791	-3.86893554190824	-7.33463968799231	-10.0566948105824	-8.77121943200996	-7.81368527230614	-9.96498394323642	-1.19485809340252	-6.81027381638601	-1.79028478589039	8.78970364696022	0.553041130120466	2.76958417590737	1.20724276276696	-10.0444226592496	-9.21854166574777	-4.88820615571142	-8.66977798612741	-7.41970091248467	1.35232465074855	4.23693773070321	7.8795747693038	3.42122125153613	3.17232408427611	-9.60606000852266	-7.64115541394977	-9.43634226450601	-1.3365771281815	-4.96399543231614	4.89983253746319	-4.76879229585182	2.51059109775522	-7.39644557426497	2.94848639480275	-2.13896706770768	-4.43336206245604	-6.55275648738989	-12.1042857984059	-3.75212006887041	10.3007879634869	-1.77706930893815
Pklr	-5.41624223722426	-1.21859271745927	-14.0719724646739	7.29588957833624	46.2360383806091	-12.1582738030105	-3.96051860232603	-4.88362455572395	-3.36056028766792	-17.1323162419309	-6.01433676905995	-0.151804501828179	-3.30220591600126	-13.227093268448	-7.51800062778565	-3.94175259761398	-4.79017629085177	0.045089082344953	-6.51876355392428	0.833784193720888	-0.729313742332231	-11.1460989287207	-9.36512398122134	-8.45325688458478	-8.8902118058161	-10.3536804864831	-7.51629142004845	0.501725894554866	12.2342382565491	-3.92854760189387	-0.1355356356596	-7.45008500922965	-10.9114544894115	-7.10920695866928	-3.95439470992836	-2.09179447108688	49.8010349990792	-5.02907742176344	-6.94710408887442	-5.86427528849534	-2.99881621143299	-6.69984644796302	-4.19432680645331	-7.64396516514662	-11.0435099948975	-0.980090782462682	-2.82234588599945	-2.995535886391
Nqo2	-9.44686863642226	-3.55370128080928	-9.67857723077698	2.74224283130564	2.33880559564296	-7.6257413344079	-0.20894638212966	-8.45159181988613	-2.46670573848186	-7.21707563457707	-8.23233477753637	-3.45496588971079	-10.4924376170384	-8.74885469234685	-7.83302806761751	-5.8178777346895	-6.49177968742998	7.64349845044874	10.034794969854	7.6308939368536	-3.13002692931485	-10.3266199522892	-7.23215281991493	-2.88212824289116	-7.26290376828852	-9.37222818921046	-0.0240118985727715	0.644398017117146	8.90129844754819	1.95389261650819	-4.39159589770699	-1.22274792015508	-9.90148634181171	-7.06938706025961	6.85788353862331	-7.09699518408172	11.3818352842257	-0.342162840873845	0.525718490606369	-4.22331884364914	-2.59541790969543	-4.37566964208109	-3.34666914319753	-6.3910200473648	-6.69950037032297	-5.78949714346652	1.51120005347129	1.15172156220036
Pck1	-8.6254084967276	-2.42107724046864	-15.8029401517046	-5.03826173758347	34.3267918338718	-10.8550750172636	-3.64946583593708	2.32967557081361	-1.89752374533113	-17.1133351842449	-7.44400669127089	-3.30620427636371	-3.59236669406031	-11.5023896977625	-7.84734712967609	-7.75004197349272	-4.42506085921093	5.51822950479297	-2.49989009126887	7.75384639336172	-1.6570251252001	-6.03386489046065	-9.27328838304247	-5.62555997736964	-5.8169397845718	-8.70241037725722	-4.29891811336615	0.45631761696642	4.81727725709544	-2.97760742065159	-3.45503426835913	-9.43266698902621	-10.8369509902498	-8.47909226601046	-1.42218031695062	-5.76017957547968	26.3261449893597	-7.2401774797234	-1.94734374951389	-5.08171243659774	-2.12005296329279	-4.45433730460735	1.14434514961608	-8.91876430348675	-13.6289254562445	-3.89589013353965	15.2290134938335	5.68967357848603
Mab21l3	-7.73857277617941	-4.54460688783259	-16.9266098913287	10.8005593293456	20.3200798629744	-12.8221385884806	-7.72127307127765	4.3805206348267	-12.2958500216106	-9.87179232749095	-10.8902686272198	-5.37188760607191	-1.69952727255209	-12.299059691034	-3.91363075388927	-7.8165813825403	-13.2150091711279	15.585881009238	8.41867314357943	7.63734041231593	-8.53738798620894	-11.0660071727028	-13.7435882564215	-5.45699081342307	-9.79209923908622	-8.40660452717653	-0.825321827748586	-3.71148621086914	15.497922978073	4.20958895212548	-3.66371320042382	-7.5285739980044	-6.94328132072251	-10.8721117257443	-2.12592094574312	-6.02166632938732	19.6775837457951	-7.7358296484423	-7.76666750741038	-9.71251790910195	4.66573610039882	-12.5552215066202	-6.52726222728078	-4.20288056470558	-7.16351707383798	-5.09152279012777	32.9654390945154	1.08161612884226
Decr1	-13.3141373740615	-5.47194331766049	-8.64346139822368	-0.871011611705736	13.8914813369685	-11.8899596326023	3.5021689638493	-7.68793437782898	5.39904457613664	-15.9948824807723	-9.25730936267627	-4.32712075949682	6.31309207511868	-11.6206403487935	-1.48913394318886	-1.02502778115885	-10.4655777894027	5.73024328804774	-4.01731696301416	11.5526487072254	-12.4567194422018	-16.0290040103845	-12.2929407810414	-9.85670780948857	-2.21314722151063	-10.3842833314253	-6.7785984610005	4.58324103204846	14.4591353620849	3.06178998887046	-1.50021107418435	-9.30161551811369	-9.30022166804799	-8.06516622469985	2.58506064147724	-10.0928907630861	34.9837688058342	-9.24426702933606	-3.86755140783375	-4.44644203983231	-4.75362840522722	-9.49734384903551	8.17984467625382	-8.95430982831301	-12.6099509298391	-12.2016211323774	12.6273113124216	11.6851794528313
Fnip2	-12.0389511879174	4.83565901594329	-12.3172821729251	4.52764561837554	9.07026427609657	-8.79956686317957	2.36966881357941	-7.94218490429637	-10.9863044029927	-6.23657608611494	-7.25538855178051	-2.1207617315596	-9.97535676824561	-10.2150033771174	-2.22164968285318	-7.83156619862701	-1.93074944323743	7.06452778114657	3.04007078815925	4.23149761129759	2.13042446616897	-11.4112133907785	-6.11136227043378	-5.96971114208974	-8.44899791821837	-8.55674915871598	4.48883689689435	-2.62866715296127	14.8972943223517	2.11597441280374	7.07358862774369	-2.82402224672532	-6.28774475454448	-10.2494136375234	4.55224997103424	-4.2403632227859	3.77273123189314	-6.02685453060329	0.945895315988862	-5.0583269071723	0.0491667404705449	-6.10925243762214	-7.32100986770958	-9.82764250030326	-9.27805773194225	-5.29160712270525	4.70121248494498	-5.72575094929227
Thnsl1	-8.19882627231489	3.30646096078691	-10.2601681021359	3.23862268793641	2.76422725499847	-5.90376959800443	1.76511585024053	-4.41889758119594	-6.76743440668025	-7.24098983779377	-8.65296904997422	-7.26578421299707	-5.18708675111755	-5.682347682655	-2.70422642230973	1.20122008144392	-1.65178140280832	-1.53572836752091	2.6385440707717	12.0089226939275	1.13129522716674	-3.59413840999451	-8.37705504130849	-3.89099345932048	-3.31374986462566	-6.28170382384317	-3.12714558235049	-1.63681821701135	4.62681643747908	-0.528858244570751	1.1409268544282	-3.5997464850675	-6.42659390069389	-8.47635269274812	-2.95337332140434	-1.73944934352352	7.57687872791646	-6.80484053171375	-5.466403062371	-4.440517147697	-7.04467126636837	-4.71927696092526	-7.26030193208521	-5.95530940830874	-8.74127335774208	-6.45979848577176	5.42178919428516	-2.35217218653819
Runx1	-3.96137615612075	1.53803086316471	-9.68583582684029	5.10610002059591	12.5788408178724	-2.76235462774688	-0.841193621342937	-1.14890008653884	-5.0807236520952	-5.77370184219108	-8.53843000065239	-4.97149083894043	-3.08158018890196	-2.69318906889107	-12.5672459701325	-4.4767035656592	-3.17835279964736	12.6313670987047	2.52447189997212	5.84950495158807	-3.83063328801802	-9.66527819154173	-5.34175459217496	-3.21793148956758	-7.17772193010634	-9.55431317975332	0.244731442847199	-6.49686501550737	13.5637780799023	1.98904475485866	-1.94023891045899	-10.856782807669	-13.6238605649	-10.0720848004158	-1.2905680876425	-6.77888819010594	3.64077596897654	-0.00879114144388282	-5.81536435062743	-5.62497044648011	-6.1759636420505	-6.99481461321295	-6.31135133335387	-6.98749876445014	-6.82723263065842	-9.15279284570398	12.8394634978281	-2.93258115741694
Pnkd	-8.89614294459066	0.386752356927079	-10.1982661460173	10.6699466422987	15.8841802642932	-6.85096180283215	-6.59024103066812	-5.71997707324388	-5.71131001931593	-14.3166782702167	-3.82874668449036	-6.98454824691916	-8.58169444834691	-9.76649280563587	-5.55690764041201	-8.88042782140403	-5.48471815585675	7.43727279335508	2.38751348298536	10.2082767855881	-1.23688770417697	-10.8701963767409	-8.16933032710251	-8.19164229984817	-6.64973538360672	-9.6213045854172	0.248414052025058	-2.8394032397179	6.11652453502244	1.56605598195663	0.777137483965042	-0.64791143712525	-8.50435378074609	-8.13508987356897	2.5814424783568	-8.83081808655833	14.5493253761085	1.66962266815613	-2.7994774114832	-7.19372532614861	-4.51839885734833	-4.1092494275754	-1.64416595639739	-8.50486229262334	-8.99434432753542	-4.12307630548506	6.87250799291414	-1.86920665271431
Scd	-4.58359185191863	7.13252657851295	-6.84485434851136	3.23729918382927	24.2288841530156	-7.79120595672667	-5.09561846864522	-14.1917046199523	-9.65407718004601	-3.48300056202949	-6.8833853248859	-8.39401839223304	-7.13203879457522	-9.99871315382454	-14.5484787005604	-10.5097176953251	-1.9836525455374	-0.441517425335217	-2.91668900246103	9.28247420647017	-1.08250562686908	-6.45327957713634	-3.50519973671611	-7.82840216322886	-9.25844156191864	-8.18920810524934	-8.28360661584134	3.41552454104273	1.48685060397972	1.67775485458191	4.49648286536782	-10.994392136863	-12.0222535440987	-10.2368476624776	-13.7441215203713	-6.77082330731846	41.9517433791812	-0.815592510779494	1.74510209764458	-0.559201304307328	-13.33026225685	7.7034511704804	-5.34043049145603	-3.38008749737858	-6.81868661692341	-7.17633355740252	3.70652987939202	-3.32505859874891
Dut	-6.46187049318096	2.29163730427723	-11.5472688922739	4.96676142568784	10.2590118748516	-8.66600951713268	-4.0408084836953	-2.54160336721211	-8.3002633184304	-8.55474266283352	-9.80569204893262	-7.66525127067388	-9.47178911811076	-9.419280808289	-6.871228839908	-7.29734615813873	-5.5504150800706	9.59231036124168	-4.45901413036901	5.25955801557785	0.646563366091277	-13.5589657231351	-9.15421303196072	-7.53399051503953	-10.810019360746	-4.49773856791772	-1.99154260908088	3.43022788702104	8.56846421957245	3.65533277271574	0.985207483153593	-8.9230341434916	-9.90904764059703	-4.50029233045256	4.11175625676631	-9.55966943708744	32.588566326311	-1.2875351450759	0.213243835052721	-6.52510008329742	-6.97589904080823	-0.564061509334374	-5.967066698488	-2.16867773471056	-6.22584471052859	-9.19032121548868	1.53519747256647	-1.65781776598657
Hyou1	-4.91280050162161	-1.30736869110958	-7.70331771346705	6.04752841535918	26.9420389337246	-8.63332664334746	-7.03244518285314	1.42648162981274	-8.80525981790008	-4.34773531763503	-3.72480985539851	1.4860662592838	-8.51442433675542	-6.96136492948431	-2.54693725859718	-5.33196833423461	-6.93621881375612	5.11047431373886	4.12547817795778	-4.4484756481257	-3.73297254084668	-7.26309337161094	-4.99265747118311	-1.72645884941368	-5.72759588363344	-8.85507703895733	-1.90380564361859	11.7530090825784	-3.09934613510114	-1.84059788045611	1.87911656939036	-11.0981557190968	-10.6872424788468	-7.80589049380244	-6.98985487252517	-4.09445652466359	7.49267099405966	0.15025461899026	-3.2514823842264	-8.23459237225735	-10.4445689409095	-4.93528491507992	-8.23686045999034	-4.30840368038244	-8.01955595051966	-2.28862829821736	0.0948251512388723	0.558216587324555
RGD1359529	-5.19908370162821	-4.34141781093201	-8.18329564572318	3.70159605036434	13.3801487077298	-7.91857295837239	-6.79887866988004	-4.95090116653915	-4.73185779060339	-6.87921312461326	-3.70662681905456	-3.23243561355788	-5.05683530976151	-6.72179683060352	-8.8352238145814	-7.46496155303729	-5.91410517758761	-6.59810143456503	3.59985150360155	4.56323565932802	-4.18390614137016	-5.11420749901463	-4.03305120864312	-6.24261095123465	-5.40200228810013	-9.16044380668883	-3.24536945224115	-9.81412864289884	11.8037311728495	0.529593399525504	5.08510657692683	-6.99020007553506	-4.61626682474563	-3.35472762212891	2.06168899604876	-8.31149735359353	7.15788508718599	2.9370793970533	-3.51337093090587	-6.34375352578762	-2.87229608772144	-3.35282361227165	1.93039960101337	-4.75450717683676	-7.0131884629778	-4.49292430695177	6.70334130433968	-8.07093591771607
Maob	-11.5782991775727	-2.05139132125043	-13.7320944305212	5.67681371212185	38.2305014442313	-14.7840277460416	-7.73349405765155	5.00709336959281	-8.82596714260647	-16.3624959049249	-14.6501781517028	-4.38421640815141	-12.1236535052319	-15.1214970563053	-7.00854154379578	-6.40330454475429	-7.33268208526655	10.3161224511699	12.3084159028088	11.5725432647117	-5.08266979003946	-16.7239209118604	-9.4236439793171	-8.15504267990258	-13.7003485638104	-12.8351074722729	-10.5644642894402	2.82359010154348	7.22423738051738	2.6747302510017	3.37903716709633	-2.92630471745488	-10.0481773951633	-8.73005878162957	1.36428237767444	-3.91559776005157	51.8193923468442	-5.52684269972501	-9.51421535691762	-5.51997020483403	3.78211870191695	-5.04585059312454	-2.98980307983194	-10.4925785255957	-12.8614965113561	-9.86741901501404	15.8861051213687	-10.0779176622746
Rrm2	-1.81636955417168	-1.45030394923061	-13.4745644179392	7.70734161478878	30.2737750676662	-7.30378529712883	-7.39417133444567	-2.81265925298587	-10.6915261155351	-1.99775965846173	-5.8816073862303	-8.58440869546302	-15.5310306225819	-3.42798645503217	-18.2481356925583	-2.04505437788247	-9.20394814402415	10.1053244053523	-2.80843157723712	6.93394754595993	-4.21804592854335	-8.42845701328003	-13.6127322517243	-9.35740209109724	-8.48424492096533	-15.3821087385181	-3.53650825294314	-1.57293977692799	7.26775553747356	-1.60392088055908	-0.00900467657215742	-9.7841893672382	-16.3793196995906	-8.62574027782812	-0.514830851697713	-9.90051557724962	57.9759044966068	-6.33829992425123	0.0370131885917502	-12.825453265463	-11.6742044470678	2.78860657977135	-12.8493525343302	1.0352358834781	-10.5417683063387	-4.03445747708997	17.1773423457549	-3.17448272016845
Ifnar1	-4.75787088855766	-0.27413113021619	-9.06380356350596	0.807369408602726	3.21417380060401	-9.72871944140005	-7.98267564485966	-2.3738099963013	-8.34335956681981	-8.32417608587456	-8.60374587547662	2.80145337345373	-2.5938316094919	-7.4558657224029	-14.1076562812108	-4.0491830790583	-7.13593113329846	2.69399847863914	-2.73696400565016	9.3476719052785	-5.02036008588254	-7.77985485617575	-3.539665546753	4.44341840245352	-3.32333559232779	-5.57163185491101	-3.83557219978634	-7.76701893482472	7.0968711010124	3.14319653017102	-0.305008258190048	0.208224376744475	-8.98657066961289	-3.47799440949324	2.88487127205498	-4.68839069464197	2.87346377411752	-1.01450585156376	-4.20502613366898	-6.48805883012859	-4.15727758890035	-4.76332317134019	-2.76491849571635	-7.79595005270206	-4.91675739439647	-2.03305419468429	7.06996802265828	-1.24863170898031
Slc1a4	-8.73338889482189	1.18122716175934	-10.4189481928026	1.54986736254112	6.95180969790561	-9.23633786214043	-2.5557150419636	-7.96262785285275	-9.88290246773016	-10.4685820636148	-10.1348304577084	-0.734707709058982	-7.47012276276323	-8.94622692920913	0.615340642539747	-5.47733951765008	-4.54835761171574	2.95263898544379	3.65160965860285	14.3319280585138	-1.3492001755051	-12.7782597779654	-7.13409861857432	-8.56208588886084	-5.99194625013882	-7.98514545614987	-0.754092290587257	-3.49210458288743	7.91044846800294	-6.30893620630475	-1.30577690709291	2.81713739585252	-7.68727153703894	-6.32268021862968	0.0223165106291496	-0.521880759248136	21.741645310762	-6.30155224822716	-3.77910013455513	-5.14051188550792	-5.12823826468479	-5.68260912070849	0.393863937264578	-5.90887750185815	-8.10521943701504	-7.16782543890901	10.4504441583513	-5.46821642190201
Por	-2.1397847070837	-7.67052587437376	-9.2154272827553	-3.10872820627674	20.0088475991454	-7.61222936453982	-5.78906438804347	0.46011815202605	-4.42252613219046	-11.4678723929595	-6.30948575399718	-3.53806510509303	2.54424316792762	-9.8126026539441	-4.56581450733114	-5.54516388250935	-7.01661336045353	-1.50465385809983	-1.21615496626278	4.96643871105001	-5.98813272617007	-8.48454187070797	-5.88250187322243	-0.276796809687628	-8.0554994382649	-7.28569626417368	-0.26038524035363	-1.89910243110579	3.39543316361691	-7.26508705574507	-1.82274933196924	-7.9057301418222	-5.4372813908672	-8.28537236437815	-6.16545600797221	0.341643887401666	9.74667468621969	-6.6041250836055	-2.05870336678415	-4.48288143924152	-1.09467891416605	-2.28993573396517	6.55785051604505	-5.15062238791694	-11.1881518705755	-4.99578178016246	6.84350371812474	3.81395453550193
Usp18	1.6055933491468	1.67041373166173	-12.7671603152377	0.240660369755787	26.406763837492	-14.6573146858036	-2.38636352773165	-4.79789471175999	-8.78614846626209	-10.136691822425	-7.46993960765065	-3.89940750905195	-4.73930380404743	-6.037173513556	-5.60696825648671	-5.0496720744309	-8.44876828023798	4.74170884081034	7.46217571838986	10.0990534127929	-8.82351901246797	-7.25818307476398	-7.3309258613495	-9.58331577421665	-7.55978826831421	-8.10921275885335	-0.953408590724761	-5.45738442061154	8.58501249319858	1.90469529690318	-4.66373288316265	-9.88676178203048	-3.95698666393946	-3.22538299207465	0.343265013675795	-0.99428970186908	25.429408005912	-10.8668069006842	-7.56105921192442	-4.94126761568485	-3.04965165990545	-7.3400024886565	-7.30003219285594	-0.0555230051247495	-13.4627902101854	0.28801060860501	1.58464628070373	-8.54690543182411
Depdc7	-9.22671542232957	0.180041898632528	-15.1023063970727	5.96769660372119	5.86508405476049	-10.2682245931081	2.0643828720123	1.24003187544481	-7.34482264710208	-9.17820958041709	-10.7341301590161	-0.870606981518139	-7.18246263588965	-9.46037672034555	-4.01885828212915	-1.48231222997966	-6.58954507279074	1.47664508523674	1.00553979729721	12.2086633931445	-2.32160781254933	-10.1006058123995	-7.66032711351019	-7.9136066052062	-6.10634376369213	-8.13878039615674	0.480364089671813	-4.09867487160154	10.2014540800266	0.51679710627719	4.35435991456459	-3.78869751854348	-3.47683611563932	-10.3183642009046	1.74452502379972	-6.57203430931887	10.4931210732214	-2.75635354344364	-10.8792368118992	-5.44611688497934	0.864014997747649	-9.97919549068327	-4.71296761343234	-2.65600682539633	-9.81648589179761	-4.02563091965407	12.4523366764033	-4.50602126773741
Klf9	-13.2033483686601	-8.70278928294277	-12.1511861403077	7.53412103455059	21.0919384738341	-5.34824208096372	-5.85921661604827	-10.4327448510287	-5.41713251439446	-8.37956935326718	-3.55178973707791	-6.42921694911486	-5.46444152318835	-14.3966200399362	-5.65579075578904	-7.85249889076179	-3.35400837110448	4.78668856299682	4.96267824604072	9.57853920461843	-9.9505236786092	-9.90735806542927	-10.9391372861512	-7.59357076258534	-0.671107915258188	-8.92639983895015	-7.34134734252792	-2.89390020548152	11.8695920488319	-3.10223644592263	-0.502136668385287	-10.8481971352512	-7.50563265228731	-3.9333927828356	-1.45139349423999	-7.00640658460049	40.2092672936808	-0.761714911138553	-10.8789481221535	-6.37323281033639	3.16518537640262	-8.06991577841828	0.267082791121933	-5.04944554975986	-11.6846265652636	-9.08115110004891	12.7624706823679	-1.96052510074758
Chtf8	-2.46251753190636	-1.91930432242757	-6.21136142551057	-5.05580225724567	-2.92684817529925	-4.38319275952562	4.58643465166226	-5.83210991369379	-7.72533218549099	-7.18399092051332	-2.95073773016797	-7.21547286752358	-4.37627551678637	-6.02103595635661	-1.19785866523642	-1.28375193154818	-5.7385533062299	-7.54086548539451	-6.26905465854216	8.02145265361284	-4.72573964088916	-6.55278080840478	-6.12459398721336	-6.97167938098738	-3.67511057082072	-8.18126352663497	-0.0143231121036163	-2.82486606897796	3.59197707899623	-4.64495600949287	-6.81073607487302	-3.79241001086448	-1.00722365721562	-1.61911765769973	3.75526484787605	0.922361532493575	-7.00494653930554	-2.47709424175031	-6.42371283075894	2.21341087585884	-2.09007931213853	-4.28194689640094	-3.21133820413072	-3.84971818699742	-5.21821820977649	6.85734470160596	1.9731299519146	-0.566354782901415
Pnpla7	-8.39226462195129	5.81456624743467	-12.6995522733577	7.93435342133161	4.35843973617599	-11.7814504324675	5.42532420181386	0.603012377628183	-7.85567685797102	-11.3005890924647	-10.5134880694685	-2.1582839024689	-5.51872007062618	-10.2627207780064	-1.58636391519582	-6.23450109542722	-1.57117035254872	5.74052199325458	-8.99249311854196	6.26905652234861	8.56768722802662	-10.1195027133834	-9.94810396464163	-7.08979567499075	-8.68292959070473	-6.54537963205899	4.76501934913911	-0.258289019654754	4.16794178067051	-0.264927783818521	7.77739450525843	-3.84914860099146	-8.05508137289388	-8.51390314940244	-4.76704920045568	-3.31209202504544	7.29733771989044	-6.29487839766063	3.97790509354784	-6.29200120455766	-3.52090239067387	-5.82938635050142	-3.21464799433114	-3.38648955910776	-11.5544891343598	-5.8504932645762	0.271305385009471	-3.23731456304651
Zranb2	-3.41496600350025	0.0362050300159957	-13.563166568367	6.21828634636505	14.699225104914	-11.6018965389261	-2.40865472569549	3.29346299327373	-10.4780102807871	-12.7052268442863	-8.38066672572461	-4.32030014510083	-8.13543509402115	-8.22430767404162	-0.00550011141913664	-7.70408505976241	-8.84458568192907	9.15014981145254	-5.62595077046916	10.2247711916815	-2.21546468198281	-10.3227928986981	-9.48305347345268	0.419555128976842	-9.26300877197034	-7.58486255415263	-4.83009876079059	-2.17182059462535	4.21328677821577	0.761398530252874	-3.53979150346723	-7.51103346609501	-5.70597652936414	-8.10095240366247	2.80214875730508	-6.52125854420283	15.3962433646225	-4.95647524334149	-1.64219901395905	-4.36526934204677	-1.89968016171645	-0.963556233113508	-1.01866712920482	-4.86395793919993	-9.06386268883362	-7.50428603461852	6.42692564628673	-1.20433011544106
Baz1a	-8.92774781186023	0.518648650631579	-10.9267390244492	6.82683746299299	14.7268333828306	-8.83772312226399	-8.93409221284244	-0.0679627751908356	-4.08735564358322	-8.10172198355017	-9.04238199391709	-8.33441607651747	-6.31417296671276	-7.05929522762786	-4.70529116909854	-4.63149632549952	-4.34415544505973	5.49694040115174	-0.963015508199247	9.70417158379603	-3.75742634177953	-8.80438268658867	-7.27330389939047	-6.28163398202145	-6.21247369721931	-8.78782196781895	-1.69569298874651	-3.29137184563622	12.5677969593481	-2.18074799759106	0.704622966921727	-3.05023827312951	-3.18673249817512	-9.09039111080967	3.39923198713742	-6.40366995205243	14.8016935740475	-5.93078229570144	-3.82250367956287	-6.39216009725042	-3.04196558746015	-6.68237101400538	-1.79029162013936	-5.02964914994228	-7.4102987639175	-6.91896503891539	-2.46273885246417	-0.775259826809716
Aqp9	-6.86536501372555	-7.26443427509048	-11.0831834123773	1.88841456631675	19.290426627476	-7.68996808013437	-6.05891932037767	-6.35150511318359	-9.92001331696573	-8.21129493560991	-2.04844749380549	-1.03483102589368	-5.11299740927397	-9.62680999774744	0.298531454482571	-6.72044991664721	-6.90290966215867	9.46475246050501	-4.37412572255528	5.38086198922759	-1.47944057189858	-7.82986101047082	-9.7720988432937	-9.02692742733994	-5.61802409788703	-9.37903744450289	-0.18881383298578	9.51107132314367	11.0142868770597	-3.44294127906873	-4.56485106146734	-9.59319689055125	-7.02235555151727	-6.15804729999186	0.808340287866553	-4.38788719072886	4.28619386811	-1.27715215187842	-1.85390161638026	-1.88295817274004	-4.97627381282286	-5.77665631993948	-1.8202957903216	-3.94324398069827	-11.9413714327402	-2.53660224069195	8.52197185894452	-4.25945788541666
Xdh	-2.39287011466388	0.185664117095074	-10.2751072931536	8.92526682093242	0.571745382914949	-6.54998154883118	-1.36544226783736	-0.731393996235173	-4.55361954060976	-9.49267744776139	-4.11522138950462	-7.3355897625812	-9.71557852941983	-6.40455769699955	-10.3934091101116	1.13520612027132	-5.55120650439838	-4.74105010523639	8.72041697029232	5.27878581593166	2.55116083640985	-8.83526094370698	-7.12024021714828	-6.21921093289062	-8.85028569276267	-9.1412413410841	-0.0615645561825371	-2.83762969269489	7.35069475130442	0.534558022641191	7.92064684269147	0.348027679112354	-11.805377305773	-2.83903975880637	4.43613420707716	-8.98323979203442	5.01113269544602	-4.61309294271142	-3.94801899046159	-7.61349952368982	-11.9502132813281	-2.71122746072705	-6.55355145116457	-9.00286892962486	-10.0410952380928	-3.97035148455756	16.5020404245671	-6.50927091214925
Eci2	-12.2160125020768	-0.230072369688839	-11.5891134021123	1.25039296157969	6.33877387000145	-13.9179410613893	-3.76101947448763	-3.23451499722281	2.02645601863418	-16.6360888804135	-10.5124639913177	-3.58961860241236	4.17380094745326	-12.6088141297672	-3.5536199366221	-6.65845176139917	-6.61004096059536	4.27364941370594	2.182642817843	7.15213020899549	-3.84468659983717	-10.6058387036453	-8.01539204757361	-4.93142121387632	-4.82404851855467	-9.00562752874813	-2.36665942884707	1.80697077470455	3.7066128739265	1.71693428498365	5.55002827838177	-6.59236817114443	-8.66228226526328	-5.35285737257961	0.477248060162269	-6.93880779625007	6.86533433841223	-2.81561032091628	-3.21067616724953	-7.76841093314722	0.0517762210994732	-6.9335205505834	10.4623410269686	-12.2763425814903	-12.4812163643932	-6.27380427932258	10.7030042879423	11.1440635050523
Ddx58	-5.75935298493653	-8.46527072337386	-9.93867138361394	1.78196759302275	1.84111693530685	-12.6557281673149	-2.56381788917083	-5.62429641270002	-11.7667842835514	-9.5355407788472	-6.69472471215338	0.456216368675879	-8.18219973280777	-6.79101084825604	-6.63548507916768	2.89737998837706	-8.70742331886406	2.705817033128	11.6212820189785	11.1267559245181	-3.64111252898206	-8.10023464866409	-6.08602623210318	-5.56665562351145	-8.33617940337757	-10.3860889050859	-2.5034761943841	-2.78499852140684	-3.57081274444902	-2.59276874944586	12.1709111877611	1.94112585346532	-3.76299415209737	-10.7139206703083	2.73168968609345	-2.34683970654411	2.7623104700196	-2.58538056683961	-3.30571663124608	-9.93915662689335	2.10009261525905	-3.37695931530028	-2.87104216400489	-0.819525061511237	-9.37117192436475	-1.87548688086834	6.14932566751632	-0.746461320795904
Bbs7	-2.16961989873603	-4.11562073423312	-8.04237312345556	2.87962648937289	11.3977500574375	-8.81033206946642	-7.24409772006755	-9.40222753716813	-7.40727352800912	-4.34496037352088	-6.44859820967991	0.415429507397767	-9.12481936249916	-4.04090883916577	-9.04216974748632	-6.37677655758665	-6.90677692659761	5.08647147186801	12.9668539726775	0.492097330017177	-4.84612802432701	-11.1750898682318	-3.83603735822474	-4.39954499402154	-7.84007579091793	-8.08561102860043	-3.53581296181963	-2.7195907567386	6.19935334995921	-7.52144631062155	2.68034018351256	-2.85880693827477	-11.3877227922447	-3.69277086612261	1.2354169405067	-3.72516320599697	15.0813882159002	-2.36437972748126	-6.86604811390408	-5.0172940053695	-2.41845488330075	-6.2452335310602	-3.0217249497158	-5.92810994866427	-6.05373361392792	-6.94112215477849	7.45824569805657	-0.387317754956682
Enc1	-6.2303807915873	-4.01109911041727	-12.6513625171458	2.61619095726545	8.69706933033046	-9.47859647510967	-0.289476145127614	2.62627841463197	-9.04534146820782	-14.7276591271519	-7.99597113020402	-3.30931994037539	-2.53778240426037	-11.7512620519131	-2.3458224722351	-5.14084140228043	-10.471785945881	0.742702702632197	7.78860695286103	15.9551895573759	-8.23345884293888	-11.6128913819353	-8.7547037664021	-10.8679759795052	-10.342840503073	-7.47838436779135	0.299919713562138	3.38802260098554	14.0042617336241	-4.27656710111194	-8.14571754631054	-2.88132922391837	-7.55220625292492	-6.48871935707734	1.49540045919186	-7.57198337086263	15.460187307095	-7.39894162698258	-6.10743353755156	-10.2510373551882	3.5620988643078	-10.1080198227669	0.545219697875831	-5.67148660003451	-9.03238823935492	-3.06618434726469	17.4939022733395	2.38537707868671
Trmt61a	-2.7943970142669	-1.05236969248073	-11.7033391174631	-0.255244108745321	16.5865849339154	-12.2790938309608	-2.99101630164144	2.76686800520912	-11.6118369650928	-9.95394521044076	-9.47794794295444	-5.39255508424967	-9.5905313450843	-8.70866100960601	-0.862370551610049	-10.0046950558203	-9.26447348782211	9.65390131654971	-8.33371910148568	12.8219543277526	-4.53551374963254	-9.69723617523553	-9.8577625331018	-9.86780515037932	-6.63307362893916	-7.85178672711533	-6.04697361636747	0.949289687988802	8.94269640407042	0.538540775411983	0.238447326343982	-1.33401791094235	-4.15838355405966	-7.03518446701085	5.30801231392589	-8.4264145657349	22.6559913205785	-7.69327159449372	-3.42197564882328	-4.40007433448578	-2.77971198167246	-5.8142131494489	-3.39122232590545	-6.00889875838149	-10.1533294045389	-7.62103417828365	14.7751025703683	-3.15796040486488
LOC100912411	-8.43811620400146	-7.06011081104653	-13.5313144332548	0.622742982516966	7.92557367186803	-8.04876742153395	-4.70266984355261	-0.673611566763169	-10.181479211919	-13.4035033818687	-6.43852111381691	-3.23253458745034	-6.99741006314972	-6.30856648109996	-1.0051895352604	-1.66610229552988	-0.993828914045686	-6.54447422491624	8.05591928894107	18.6641994159619	-2.99889291052098	-10.0226635404622	-7.16352473989686	-6.3948621350315	-3.07324221282616	-4.27040502602135	-2.28336633883551	0.633174145134324	13.9070877406047	-3.75637415104007	-7.27354456807518	-2.42118523124119	-4.0370726597258	-4.06778658858869	-1.46726030994843	-9.25306241879534	10.7132256174935	-4.70348594116308	-3.4988217203094	-4.32397001460445	-2.32815507175566	-5.88863231381178	-2.90666213535974	-4.59086067290079	-10.6160732773488	-7.31364446692548	11.2712611499319	-6.85962933632305
Mafk	-6.06290654847281	-0.93181150718028	-13.736841647365	3.34952659284683	19.2153450828036	-12.9222460316575	-3.98086124796764	-0.227832579261856	-10.0395888997667	-15.2224226130753	-11.2415343979465	-3.00286632924111	-9.82493205472487	-14.1354251985982	-1.4384913057571	-8.45445626094546	-8.39145072216368	8.38016736078367	7.06655781187345	9.15987770117189	-3.45982685171555	-10.3294039787486	-14.0111141077928	-8.3673630627799	-9.27625428205626	-8.93634878121792	-2.78320776122426	1.59343714931807	17.4434741077651	-3.06478469699969	3.11348081977591	-6.36864332119716	-1.04216397526989	-8.94715051888917	0.957006346962114	-7.28676803067964	38.7923308366266	-10.0986666671106	-2.78353985144861	-8.3863592508112	0.862881686206334	-1.62618786824925	-6.60877942956933	-6.9244088149059	-11.6755871458226	-8.00917345272359	5.89693208975751	-5.71613221550014
Hspb1	-3.87864381746323	-4.95392228469917	-15.0970825801439	10.6443110996914	12.3346562366546	-12.6313720562491	-5.15205396002676	6.94082852290333	-9.90549752994291	-13.1854735106159	-6.86901196503969	5.59673185302198	-5.8797507439712	-2.21826760544234	3.55175715314957	-6.86106343089947	-10.1740788358905	1.92655420502892	12.8741551879559	-3.46602357231944	-8.6029775568844	-9.5475517031558	-2.13933743868692	-6.50540670687817	-8.07550285077111	-7.25769267113557	-4.57225546692404	-9.97011206065018	-2.78394140266363	-4.07681148853671	-5.5007688044996	-2.23939551545125	-0.951672631110878	-2.36937611148783	4.56738135883324	-7.52631989069586	25.9776467020351	-5.03745731124534	-10.0584591088353	-10.1919181967286	-2.60510711703904	-9.4495148912046	-5.68620809420427	-3.67156546749885	-8.56979969466705	-8.66306369283679	17.5574340806854	-5.25896209582371
Dpysl2	-10.3563837733213	-3.68332708026188	-9.49619191644982	6.11630095765263	18.8663126774141	-11.3068634456448	0.622123240741139	-1.39380366123759	-14.3975375111176	-14.770717327003	-6.12700776787227	-2.87297788435315	-11.2590324023099	-13.7550702937956	-1.10858907750258	-1.57714913361982	-1.33440779596839	15.2635270907662	-0.326798393071648	14.9740572211257	0.447251913090142	-13.2875993313345	-4.93325423287052	-8.22479264893999	-11.610393044844	-10.1611439175726	-6.35544756697202	0.0218814816972621	7.60790260582873	1.66432287461687	4.24738413053594	-0.933810868771815	-7.18232801498072	-8.68122578129407	2.96965914044603	-8.48796065498128	19.2447906346739	-2.69978909834101	-1.35414094946192	-6.99593778231018	-1.3076510095091	-10.6455826634026	-8.46579774590916	-5.77923552587543	-9.40439979526098	-7.32590476689751	-0.8480178953227	-3.50254037354609
Pim3	-3.30472570047837	1.55114649454587	-9.46256128568687	5.11269713274811	-4.93820793161833	-9.56796254297484	-3.00801878875088	1.37218355956787	-11.6384906475654	-9.08567743206813	-7.66326132470953	-7.85384384204437	-9.78135599774818	-9.12562561417404	-4.45712677516345	-7.02113189811613	-4.78167724505483	8.54803985516526	8.05672455427571	11.6048414692203	-4.75825624108269	-8.77180512690022	-11.0228048965343	-6.69755698249005	-7.29136773473012	-8.89785950440882	-2.24873863758242	-0.0394682859131485	13.8904148246424	-0.0192305934145356	2.15797871099893	-5.4562426342225	-4.72781715134601	-3.59631994856095	2.48018854548431	-6.28955004308211	-4.28801857629839	-4.22227395754322	-2.67881647347559	-6.63682576342417	-2.86963743118276	-7.68001487651961	-5.81937026883308	-3.37911908787216	-8.7561822930163	-5.80381251121833	17.6414078869644	0.939831931736956
Lmnb1	-5.00709025105447	-3.04789173032554	-8.34119151045997	6.80407415193895	4.90492595952475	-8.02515092750347	-3.84311589379208	-6.95879298029656	-7.33150942821843	-8.21873776246255	-11.194025998113	-9.10761195228002	-8.24202405753159	-7.69635728530428	-7.57845452130049	-11.0276723559211	-4.17442583595588	12.9463109190353	4.40176532525776	4.01506230351335	-3.59552938320133	-13.8683816806803	-8.90162613572805	-9.39719145870269	-6.52882326626859	-9.72651062797027	-3.66692730452812	4.6223530452398	13.8798689971139	-1.67728175028717	-4.26973169849564	-6.79474875882707	-11.5633914145332	-4.64303172553232	4.79965163701553	-6.25647140420076	21.4426986559225	-5.42546056180432	2.99187271174189	-7.98595496655678	-5.57774398127012	2.32056342694439	-6.45985678945634	-2.18510078758293	-10.9899575720758	-8.12170421321624	13.9166791925073	-0.310096003256835
Psmb10	-5.40482106891732	-1.29676609605924	-6.88340963268396	4.1928886183041	14.2657508787042	-10.8252511344451	3.74711333484561	-2.17803138925455	-9.44553008007054	-15.0058542818958	-12.3071756456368	-3.74566684198771	-10.4588932317002	-9.4148878913307	-4.964722974867	0.11846553224315	-7.21540689440209	3.40726075656204	9.73545444251736	3.15812437655891	-1.17190782212205	-13.3326918027026	-8.97612117547603	-4.3969688594486	-9.99492573733015	-7.05098870116634	-2.77987495415229	1.11581270290777	6.95865056077391	-2.44197081452278	3.32946779494322	-10.849259503413	-5.19653861907131	-11.1564100344135	6.11206426669092	-3.50310918523542	16.4614185327474	-7.55990699299953	0.230756413131509	-4.45998555246535	-0.876357052729166	-8.14261939114171	-3.07987887123945	-6.59103114204797	-9.72808182072114	-7.6970260739263	8.70610035877346	-4.2011669936255
Vwa1	-0.491815677863741	-4.31232726789143	-11.1471998347219	1.78583914304941	0.0958377186274504	-9.9056814753756	2.70174262188367	-0.305818172512829	-0.919027450066624	-3.32012249009104	-3.65680209148518	-0.96971273386252	0.468091466470547	-8.66992550413835	-4.43909129482689	-9.17244267888852	-4.20643037504397	1.53731780749437	-0.0127704146565168	9.76259972109975	-2.045439637465	-8.95373039442911	-4.31152939327658	-5.50810157188206	-6.83433676104927	-10.1019638092861	-2.30067005843293	-2.59546236491493	4.86999297549742	2.68699438556945	2.06031573747397	-6.43835154542578	-7.15106328392951	-3.01542851989757	0.398347947733633	-10.388459350922	-1.58956466266423	-0.421477331882731	-4.83378204797304	-3.04094561544508	-3.49371665316908	-6.59455466000601	-6.62568877788582	-3.76742709445378	-8.25794416457035	-3.88780907859353	-4.13434331828703	0.585040253669831
Ctps	-7.50697963191079	3.49377691580095	-12.8516137831417	4.80987302890282	2.89398582019604	-9.00814034707568	-9.81539849493029	-4.45815938404057	-10.5033985969796	-9.59052490167375	-5.51704516110457	-3.83899257355281	-7.27510275846034	-4.324607897608	-1.87656372041209	-6.49648037338444	-4.16891120576599	5.3142669306578	-5.50097704292136	-3.3711690719403	1.45094454673121	-8.71005589103012	-7.05204763962827	-6.2638119321272	-7.30744970296163	-7.91611262795634	-3.76238451735926	-0.847861301035069	2.8245689414505	4.71689008298728	3.61133033268503	-0.79181627307298	-5.29700996338357	-6.2934390702822	-0.104234935388476	-7.73558654326962	13.9859972533539	0.0703965159065305	-1.5639043876579	-5.74136112285344	-2.38458483470906	-5.43276818165847	-4.04172170228158	-6.57625115039683	-6.8352312567466	-4.72711600276727	12.2977263644479	-0.902410737011133
Tmcc1	-1.99587226469866	-1.68182894064804	-8.39098440225698	4.48975348191129	29.0552411704707	-9.25893992445261	-10.6781727089029	-1.74326714017351	-9.16396366349608	-10.8404809879076	-9.18742628486092	-7.08357057353251	-7.52293789815365	-7.78507092448188	-3.99098986072684	-9.13960710037986	-7.5933077181315	9.14888549177682	5.31991518327647	-0.69143502797419	-2.60346444827473	-11.9989884607011	-11.2022103995706	-5.4856618436207	-5.99272352219836	-7.6089679391992	1.33158608062667	0.379916042432056	-1.77201404001799	-5.87358472416592	-1.50626047082935	-9.38891513946397	-6.67372982822612	-6.84093145964899	-2.80090768678805	-6.50714478932831	31.35752237094	-8.86916012062101	-2.69065884803236	-4.20628084470954	3.73412285314664	-3.22598645712394	-2.85315879217619	-7.85401896036251	-10.2726344941054	-7.03654133204175	3.76190325883187	0.418157472144026
Map3k1	-6.61685870284684	-3.93090479567041	-11.1875763843963	5.61791479200708	20.8228630298282	-7.32061050329004	-4.99438773569931	-0.810698959751328	-8.1327449208355	-11.5911403706737	-11.3796594655254	-4.8589785176619	-5.41222673170232	-14.8645258317912	-0.770574309624136	-6.63450603383412	-13.2929210793972	11.620270495122	9.84394931783709	9.90741119943201	-6.93956398844802	-13.8878245484632	-11.6474769453803	-11.0772906829329	-10.2868008135251	-11.9345951617297	-2.52847648898647	-2.35451019246264	7.43880943806542	1.55215189511241	-0.523684303894312	-2.0194886210198	-6.2253991173066	-10.2679574300028	-3.58932808276668	-4.23877342717345	24.5049901047445	1.73424631856198	-6.71657350992692	-5.14576541406512	4.88011932475634	-7.75020942848709	-5.38477555295723	-9.6095022695887	-10.7645895924245	-7.95749881831534	17.6952815462746	-4.12711076777711
Marc1	-2.23411316500279	-2.99580158164955	-9.88601822268317	1.82488753492054	21.5950545476146	-6.78634287655675	-9.55381468252872	-3.97447000022252	-3.23151729956037	-11.5085516867078	-9.15154272482484	-7.36516420204794	0.531220757528976	-8.61098927946677	-7.8715491749073	-4.56070648671397	-7.55860247227619	0.853022897051451	-2.63933162219003	4.71874837917695	-1.81277316562167	-8.38774821877553	-6.75711710939302	-7.97345308963305	-2.77449693852954	-10.4814273761804	-3.82885555269815	-3.54566605197488	7.85765284798868	-4.01069729147351	-1.11384164755776	-6.5705129521236	-5.54360428223037	-9.48377981803627	1.34772065533866	-9.87389800560616	6.99198045806778	-5.17348705963449	1.58340539828999	-6.60425765905911	-4.6788378843668	-6.53744508629802	-1.07004010636071	-2.08166508352707	-9.63120533242629	0.822586991123897	8.00135109682653	8.49925917769204
Ppp1r15a	-6.91860057770852	3.63302734557004	-14.7677203895041	0.373907430714002	16.1767879577113	-15.0234037650628	2.47059556888548	-0.0300383524187424	-12.38069240579	-13.9779980293561	-10.2712091057762	-2.53080505790554	-8.16861617947503	-13.2372315304718	1.23990294446384	-6.10316106895233	-6.83378806851848	12.7575667757065	6.19029441266866	8.06625001954958	-3.76309027536817	-15.2473417124358	-13.8706366674034	-9.03736356952481	-8.21949418827144	-11.5531255950431	-5.06796358365297	3.75328381255003	21.1623992530829	0.507242284986402	3.49542786490111	-4.18410119477543	-6.12726092131417	-11.482606777262	2.33527457170491	-9.10106926988614	20.4457577683302	-10.6788530948328	-0.616180174341032	-8.78836373482585	1.54974913844012	-4.32985873518747	-7.72750783414281	-4.54766363265999	-14.5871669371999	-10.883642498261	17.4819635580027	-2.88822080069227
Id3	-8.22707538219098	-4.62894957817431	-9.38740974185698	4.75185236007589	33.40317986713	-9.53725557956896	-9.99074731379385	-3.65634680309018	-10.8681471292248	-14.3142730008627	-13.4385831265684	-6.47602541775176	-7.88047802813547	-12.1948341620482	-6.76032969295241	-0.534307372470577	-10.9814700416125	8.04123045029257	-0.767834445406118	-3.6294824877856	-6.24094201199001	-11.4401874914718	-6.7104411892139	-5.69425798941013	-10.2790431022702	-10.1777440220552	-7.70383906869174	4.57377095530374	6.01944964199506	-5.65429742037167	1.67576313970826	-2.30111514924128	-7.28261771813915	-6.40798413148949	3.40256577575366	-9.48675904962215	58.2201721251904	-7.63570923600966	2.01475022146424	-7.00415660408066	-5.85257282867447	-5.9568502392502	-5.89887353187316	-7.2596731140301	-12.5685762845288	-7.65702132943818	11.4770107670857	-2.73247566133756
Hoga1	-12.7443043253854	1.23643075706944	-11.8421666816483	3.76107695143385	13.1988407339734	-9.26196496316683	-2.70094856274336	-4.18516300103671	-3.84644493836671	-12.6888378578264	-12.1832259950688	1.09810791315931	-7.79235093753244	-14.0144555216029	-7.86823585530651	-4.0900228690096	-0.986109768129289	3.17903104361023	2.1342331941511	8.18083383878412	-3.74152230368666	-11.0162462753445	-4.44625176351947	-4.2393885350521	-5.76491768787933	-9.90127796176578	-6.31458533464928	2.62402119115468	11.0059506284079	3.22222472646112	-1.11170134636692	-3.21773703690817	-6.97833772602546	-9.29284335256442	0.640761194620913	-5.83226952167479	8.7069315107831	-0.288690218171439	-3.29282191561456	-7.47265686192669	1.87785027471805	-10.4484697856915	2.7174093954326	-9.5103828644967	-10.933163873168	-3.82085850468069	9.73471582059317	-3.23423917685167
Fas	-3.98747641338589	-0.624641839046237	-14.5327388551882	0.151553608174193	12.6523148963424	-12.4224407493688	1.07242976489138	-6.55264366880255	-7.09314944243268	-15.2187366001496	-7.64660450671921	-1.46580299859677	-9.61186202337817	-12.3140927972674	-1.27631792668166	-6.3202689190168	-6.05900809191079	5.75570987745671	7.83218630683916	4.82050118153515	-4.05198094385975	-10.9656782782012	-6.30379707477193	-7.64184318012033	-9.62144053744582	-8.65828679311224	-4.52132017302669	2.31512340870088	5.62526288245689	-1.67589839194967	2.7341948908808	-4.52770914393831	-3.97842117188769	-8.55396462864239	-2.65769511409226	-3.78256022178038	24.1064993724202	-4.18710211096472	-1.47524695306052	-5.45016041751756	0.624048073897219	-7.34722200148795	-8.09580533432957	-12.4698784376517	-6.98407232609492	-7.09071433612274	13.1708081827022	2.55260868214937
Agxt2	-5.78771127836798	1.73368385752259	-13.6743189135079	6.80672248939193	21.2917844832562	-9.68523079109137	-2.04264029400262	3.33290734488763	-13.3601571033889	-14.6842225608424	-3.56027668344888	-2.94140206408708	-1.0749955545041	-13.0617369247601	0.390847044762403	-3.13631665001992	-7.15124458629595	8.6733853860971	-2.90992847415579	5.78217334286354	-0.765698543152455	-14.1629948705942	-12.0866328942231	-5.00522811577121	-8.87766702876739	-10.2058852064638	-1.18794002237236	-3.7513270551905	5.55618965834529	3.71068712470285	6.77655655162538	-4.37710221565028	-3.86933233811299	-13.5861409493954	3.32578642434433	-3.10249857238835	-0.29929605433605	-1.70691161774637	-10.2634816587244	-4.03640456413491	-1.68381106263947	-7.47698494552327	-8.56713064450312	-7.35056823707527	-12.237022929047	-4.18130209461615	13.0113831400212	-0.924035702817587
B3galnt1	-11.1233243938437	-4.68346808568838	-10.3731756062054	4.58003375313983	8.5156329453531	-6.78646372637852	-7.66933816881235	-0.110567861471599	-5.72711002896141	-4.46862185752485	-7.63088820087519	-3.32961085809166	-8.96065929278852	-0.761824334063581	-12.912028838653	-9.83560390125966	-4.27758907612446	-0.0579799722425527	8.92359206489078	6.82751005986571	-9.92794130153444	-8.6274407752714	-2.35688488673468	-7.8342417128786	-3.12471495136032	-10.5456541168623	-1.09372850164814	2.34330814271125	4.02838715104007	3.73491417199688	-5.49835073407525	-1.83733805405281	-12.1933766529735	-3.42143211489794	-1.64071804378271	-7.95312799229269	-0.169127071651394	0.0480380127794078	8.04494339273054	-3.47668352882081	-9.18952052795218	-7.00857913320385	1.70263211888697	-3.86569809662179	-4.07256202557054	-8.55002977900479	10.5528077954611	-0.702693167839207
Trim35	-8.0802965674078	-5.67656735731241	-12.5029292814096	0.496031172607728	16.3265009395323	-9.30720062849184	-11.2898604265534	1.52836950744419	-9.53396248926042	-9.54678029277857	-9.26510750222393	-7.19904518226259	-6.50797163673359	-5.97381916812899	-2.8968759412422	-5.96001288961471	-4.95947158397101	0.955054648328534	-0.202287048131792	5.55355090007029	-6.33512712925647	-12.0519754823894	-3.88979713704381	-6.34021311404499	-7.93205467870186	-8.78793875134935	-4.51764162332212	-4.15879979264515	-1.36074361903756	-5.28300434400528	10.1159788937117	0.0369562022322842	-10.1962072809154	-6.41499426001028	-1.60270509417292	-5.3922932292157	28.8722610037977	0.233937345751398	-1.58527287663714	-6.88472223103646	-3.27593028164083	-3.71669237424598	-4.07794751064629	-2.70248942772013	-10.3118633068757	0.856401034415976	11.9901893237138	-4.12997954100782
Sec16b	-4.26074364900135	0.0594997381300661	-7.82039985892717	6.03038410979218	-0.0975599834852545	-10.6965805763872	-2.48658586857913	-4.67218022485875	3.24876626358756	-4.03113312390869	1.12763063608998	-9.61927720064762	-9.9177256579985	-10.1669186174589	-9.2369097269448	-14.0190126782437	-4.00246967433748	1.71515508210598	2.50830936026173	4.02771168013435	-0.427905565462806	-6.43823867534568	-5.60370527278262	-11.2656718407175	-4.18821763191635	-11.2375135259627	-5.61794825905633	2.24875707306605	4.55021475716514	2.5831879139623	7.47832780290572	-3.28528590008662	-12.7822198275887	-7.19203415253685	0.874295707167356	-5.19463749944809	5.07620062930267	-3.08537264308029	0.945451380549752	-8.95304157871445	-4.89074886771332	-2.51180958129306	-0.167263215002579	-10.1001363108868	-8.35199108710063	-6.30467761504395	13.2756848436351	-0.155408522808195
Emp1	-4.92230532399719	-4.26762811365843	-11.5718070885273	4.90442154108867	19.1181701290274	-9.10813636067087	-8.59005741475687	6.84202673214066	-8.93412764145584	-4.99795581280985	-3.5712387721893	-5.94937343463769	-7.53624790105143	-5.85993659096934	-9.17486527920539	-0.976497894471445	-3.02346844561488	6.65357278589265	0.0712605014187417	-0.980037068368528	-9.09141178413724	-6.93047501029142	-6.87507809270567	-9.28388553559837	-0.617467687168144	-8.77360433961195	-1.34164328613166	-6.49034945088915	6.47421324156151	6.08602509127996	-5.88255002947244	-6.24323256855109	-8.35271619232126	-4.01267432817525	1.43769946866811	-2.4715310770707	0.802716937087853	-4.67953899656064	-1.09496741235314	-4.88008004069697	-5.76619711410069	-5.48693187866024	-2.11908046428309	-3.87404499995011	-9.54682795437518	-6.17794745443153	6.42859644723756	-2.92080209854689
Bloc1s4	-9.72906432912814	-3.81929632852493	-11.5247116312061	2.92574744575856	6.03374301038638	-10.2136856987629	-8.1447642907013	-2.55655726812427	-11.5871238293127	-10.9564427220118	-7.64525965816462	-4.61851945355431	-6.96560182491406	-8.03773735643284	2.27675803355643	-5.75792127240373	-6.22990425288777	11.4680349988552	-0.0204226918091894	13.1989812731008	-3.74403815659122	-11.0494803185352	-7.94262777355173	-3.26577814358861	-7.25688807795353	-6.50789089241426	0.868666528757437	0.153614073961919	12.523691542459	-1.53416022528304	-9.51119157979965	-3.07106850605008	-8.24895750900178	-6.99543072030259	5.20981502415422	-7.63260190585393	19.9167766176724	-6.0903987438989	-4.22046431383889	-4.95437501809152	-1.81981884932576	-5.32060607743332	-3.95317311771595	-9.48780234679498	-9.00823252359817	-5.81872120407149	9.15761426172331	-2.87087779030147
Tom1l1	-4.86883360894773	-2.46902198106463	-9.37012705735882	2.13698102205617	4.12852436642821	-8.54205233061338	-5.66383740451367	-8.03835243649521	-8.61268269024901	-7.56505857979024	-6.34078678216112	-3.74471833507622	-8.88689596950234	-3.43712980624362	-5.08066530463175	-4.09287458161278	-5.2089831382536	8.3171077726172	1.27048451207889	7.7145233609778	-4.3305816227813	-7.82390270514985	-6.32571705377817	-2.75966872814117	-6.01183695008779	-4.45734659701393	-4.61265963408361	-2.28646096663619	-2.87640109954112	-1.77570994509115	2.66922487869717	-3.59896214146407	-11.5431261256703	-2.6192965571846	-2.92175838955729	-1.44686197682565	14.351576973349	-1.12049134003334	-0.950307700756122	-3.71672493966534	-4.30260260217527	-9.39117904308108	-4.00991808479074	-6.81790698707402	-2.8291028970676	-6.82536012412744	4.19626119837129	-2.20567993066899
Hnrnpa1	-4.86261633615779	-10.7444202648634	-4.60526228943159	-4.28411250387088	20.4599569452595	-5.90127207715978	1.35026886585714	-5.72107770803621	-9.93513592946056	-7.97008548845417	-6.03004012756268	-5.50613523940162	-8.39742933507268	-10.3060946995882	-7.41765733333104	-2.93073538081433	-6.56317001802175	-3.78200065482529	5.14977082600768	2.97617677794656	-6.23218966639899	-12.8375525886049	-8.46091109284962	-5.32736522318168	-10.8433346913007	-9.49383667679442	-4.12635288887521	3.66544787170938	10.413122295427	-1.92489395545979	-1.39394982002055	-6.91355707985413	-3.73644644072129	-4.72235140524917	-1.50224237514381	-6.77118850960035	31.0388758249267	3.74826368015509	0.180652708371404	-7.98972891844288	-2.53750784928074	-4.01671639685627	-4.86051694580045	-3.82056381018899	-9.64308146134893	-6.26034523780748	-2.74648718837365	-2.59264824717176
Sqle	-10.2264640563402	4.06635623842758	-6.16315650266101	3.67362930671581	3.75998172428372	-10.0712468378399	-4.41780426794955	3.50787586615753	-7.09162094378377	-13.8130653985265	-6.05047603792526	-2.53859465000304	-9.54815317704202	-15.2971179387744	-4.543490799268	-10.0151449427663	3.58632591775648	-0.173085948262944	2.24433625212639	1.61814492031069	7.43429001919251	-8.39062931281279	-7.8280994740657	-1.93342881442207	-7.35273504856402	-11.8143314688046	-3.68111308937425	1.0457035320131	-1.56517055794864	6.34338795491442	0.194901201608795	-4.07133587646239	-6.31807539500174	-12.6213513973057	-7.46648658502061	0.608304600082041	19.4524045158032	-8.84350644422987	-2.26604343667647	-7.00177543552721	-3.55697074480956	-1.67977526732825	-6.46791446121227	0.404443289629082	-10.2433555147469	-3.92408201183741	11.7523183041371	-7.75200423594355
Hsph1	-9.33075017322873	-7.03616925700338	-8.94908969039056	4.88151854920124	10.9974666272415	-10.566773773847	-5.64448430339051	-0.0894577438044788	-9.96964720801751	-12.0593018211402	-9.26411666148629	1.0269528065373	-7.58927976826489	-8.97042882009017	2.76604317466658	-0.819401551589074	-7.88470331130191	6.3140831414849	13.6109278219191	6.75883464043865	-6.20838632174256	-7.76654673461895	-11.4589547540541	-4.80203466058697	-7.55701852820041	-8.38526835798276	-5.84356406215731	-1.98975195001809	4.62867426220461	1.42063424949379	-3.86798901394075	-2.40377556983018	-5.66432715320447	-8.46162761464379	2.62406427012545	-6.61567067453616	15.6821342086278	-2.37205147608052	-5.30723143975234	-5.76231737854166	-1.15347182043849	-6.56308041266242	0.244898010670889	-6.2074849834344	-9.71591610038891	-9.65139977675433	2.78901671509503	-2.90413460820388
Tstd3	-8.33428471476244	-6.93187121856279	-7.90297201440513	-0.41693114363186	12.58554577272	-9.04595260578412	0.11906350924682	-7.38909678284703	-4.2120035017744	-3.18013158572698	-9.54970861187984	-5.45668381768036	-10.0969298358135	-4.81833126122382	-12.3859810212373	-10.9027236962219	-5.13494252521787	8.85581570480387	6.70531339831062	7.66124754482972	-4.28519930500676	-8.3865052199198	-3.4314038053612	-8.2970225574991	-5.68448587107712	-10.3398099651761	-4.43602768021829	-0.523155037748687	-4.99289216391161	-0.286849785426531	0.714577537821091	-3.45116295123281	-12.7670135518001	-2.05972007863482	0.514050463174048	-9.43599792119567	23.0866375830463	-4.01784851006986	4.28315821480166	-5.78930071326357	-5.70454643949919	-3.9686998349629	-4.92879251464633	-7.68956680550463	-7.75997470840506	-5.14297953706382	10.4405346104195	-1.3190439591226
Pdgfa	-2.6564566934324	3.32594324987447	-10.028608891917	1.28487659214524	6.81293443710627	-5.71233276071061	-5.67069841583349	-5.85005438575634	-3.49965133607078	-5.64201800874129	0.142388901644498	-6.53379145781042	-5.00848881105409	-8.43685564180099	-8.396940595428	0.97902681329334	-3.02253747825424	-4.62964172544266	0.83798281800475	5.02405242933122	-4.66004541224394	-6.6250858637245	-8.11684928427562	-7.37084930978984	-3.10695135482812	-9.75710090602681	-2.1258206030138	-7.7663486073803	1.63902238077595	3.26325270569989	7.2387978054868	-7.77026069840106	-3.51150790444077	-10.4469134829073	5.07213244749929	-3.57300364925105	6.39292778768887	3.42403165572013	-5.12671471781425	-6.50049299770154	-7.19516719672115	-4.51157082546742	-7.39289367677298	-6.72945341971167	-6.59897178914898	-6.18668307655701	8.8559630970798	-9.77323736753698
Thrsp	-4.6596241316634	-7.80877723442452	-12.6123414040511	-0.109309966385828	43.6929781778	-9.21356034422124	-9.70182270480526	0.000913290257061661	-12.3745826956053	-12.8948032873068	-4.80595886989588	-0.560419030289742	-1.72192012216657	-9.0041229080784	-4.57951697142905	-4.36818848419888	-7.6125716749444	-5.00883665242325	-3.38887068537763	-0.502727502128153	-4.27510694305199	-8.17467771290822	-10.1576881983435	-6.28039359338038	-9.76504185420549	-11.0051944595456	-7.6579147134022	-2.93751910793693	8.69038616927869	-0.634430161304387	-5.78814130683303	-9.24843723541114	-9.07683310905844	-9.25169346095562	-2.58596524606317	-6.15713562275948	52.4601790401361	-1.57735330537804	-6.85051837889038	-8.89804898349129	-7.03797426566062	-6.81327704764815	-1.81541231951216	-4.90258840701721	-12.8756966870467	-1.7264391064915	8.44198288469579	-2.70074695409673
Fbp1	-7.20198081826776	-0.603771503478756	-14.1784018925758	5.30829201197131	45.2814787312781	-14.0282084926979	-7.85144036633954	1.0623705948399	-6.24327264976414	-15.7150633675467	-12.0154279896936	-5.24322707873826	6.36096423529603	-10.7652905606581	-7.52644372888371	-8.62719011074212	-11.3333496407762	7.99434439961421	-2.10688244360674	2.48832371506879	-5.73882457679799	-15.6240888542989	-11.9248071634421	-15.0007210445472	-7.1378484172338	-12.5131525650724	-2.7538073214687	-6.44095229657398	7.35679605301729	2.03038562372628	1.33613854213144	-11.3520361957307	-10.3192470724747	-13.5771865405005	0.481749894385475	-9.25563063460271	43.7333701379486	-12.8673437385664	-1.23525765397438	-7.09822719392763	-3.99991974398671	-7.4141270310771	2.61636814300211	-5.15052208288958	-13.6715493979748	-5.85677946116214	10.384948792877	9.37598587649295
Plaur	-0.348777619040129	-0.852938372520251	-8.30703968111165	7.9739922651086	-2.36287432486843	-8.17975265636629	-5.75825844078832	3.58956397341875	-8.74854084094263	-7.26678410028569	-6.29892524783607	-5.85086865980424	-7.16992132420833	-5.00063693725173	-4.36793078703802	-4.09581857675884	-5.56142665661255	3.09612875035838	-5.58557844795502	5.93929860869543	-4.93390878111084	-4.45735436287703	-8.02171487428015	-5.44985540146255	-7.98673003846798	-7.76571179213447	1.30041754713635	-9.26996445040123	11.0056259646865	-7.42284420884053	1.13363337868523	-2.70590475730092	-7.94110447937842	-4.00664896872607	0.336811986135267	-2.71204438431986	18.9943009290661	-8.86659384324672	-8.21990879545869	-9.36357045556929	-3.94058910322644	2.53952243393444	-9.25172355812212	-0.612954828436454	-7.43278222753833	-2.17008633032476	1.00041295188116	-5.32898733639812
Ifi44l	-7.04040688781585	-6.81193404226889	-3.86673687022054	0.310219970509564	3.04217036006946	-11.826678256294	-4.44492337376734	-10.9708766829342	-6.86018239322943	-6.48432640994	-5.34634213543815	-7.70014728427834	-4.95076122298298	-5.63783381156218	-1.29952405709526	1.52089056925065	-3.17461466347297	-5.02866038336473	12.7489415616443	5.15476334780066	-1.05208006101178	-6.05818495808353	-5.24325188399253	0.718426111999612	-5.98835448899722	-6.15164414181733	-10.1423626724664	-4.39662762536825	-5.84803010210089	1.98363592632899	2.01746584492882	-6.78862306237982	-5.86049299419477	-5.90660601586118	2.93542384741757	-11.487346425313	7.59181839623937	-2.96140627597994	-0.856959732448104	-8.41538455674122	-2.60575758969965	-7.43606467966926	-5.34014656517249	-5.00745315936545	-8.19356549218897	-1.97052454783972	16.1557264668449	-2.79893477431281
Ypel5	-8.26985054148786	-1.76660345670092	-9.13229942361951	2.1832317673782	6.83821023234665	-10.8726860929547	-5.2399207161629	-4.47086255535817	-12.3698760306677	-11.5392869427674	-7.20447084684907	-4.52519939762157	-9.43075801479105	-10.1817778636505	0.957798858779363	8.15939872230395	-9.13232867813415	10.0264274947883	15.401219943353	4.03424128754239	-1.56953751555366	-12.5032718088395	-9.54838482895907	-6.53353292451118	-6.56749240899293	-8.43628292248023	-4.05895007257171	1.2836634383339	2.94831067251657	-2.26701274823345	1.1460677258034	-0.00511725253942608	-6.42479238401321	-4.76703637970496	1.90577607340123	-1.33998479574676	11.6416314772625	-6.25573468598446	-4.06849375769175	-5.87900645937443	1.34834411905456	-4.70258425924569	-0.753213345930218	-7.04706557670651	-12.3867585068708	-7.91737527680134	-2.73395261847961	-5.75981952161893
Srxn1	-16.9099452463929	-9.69493825550036	-12.9906035786636	-1.86148732421006	30.1878083145239	-16.1901691578527	-4.72551064645215	-0.235295157365828	-12.6073144295244	-19.0907103759029	-9.33313022971903	-8.16487097346043	-10.5887762196012	-11.0233835360068	0.330222526244212	-3.85089178260391	-12.3381648571431	5.64574660400036	18.4287764443857	13.1102342598542	-14.3827492207975	-8.75733992132033	-9.91847959716099	-7.8280811105694	-4.72405823204659	-9.91654848779125	-10.2546931779309	-0.321933303720511	9.51226815316648	-7.18509067048421	-7.06307797232384	-1.38234786707489	-2.1922000612397	-6.8143059851688	-3.27453731840526	-1.68042850193025	45.3410752727845	-10.2588289784502	-3.55926457016279	-10.9536227050331	-0.778270311497138	-1.70377051707741	0.771912135867309	-6.61413173383614	-13.8112471007229	-12.1149400308267	24.304299116921	-0.677427751120845
Fkbp5	-2.42374054874043	0.755497899516334	-7.21505817984228	1.1645663529043	22.1949203088249	-6.96398636293114	-4.89944277788356	-12.0271831601437	-7.37916272878788	-4.23342424183157	-0.862801230853918	-6.98991003428661	-6.66952470876787	-8.45909613352449	-10.5254913779202	-5.52201674937544	-8.83128933491225	1.80127178027387	-5.30893434979984	5.32069993442071	-10.1755177194101	-8.71205173714078	-7.23446484285228	-6.02831896421733	-6.39792228370286	-9.13012705036094	-0.871727012746582	2.45476122798512	8.46844943458806	-0.230572975518676	0.516594780024716	-8.81841926132138	-10.1492922892559	-2.60227414067697	-3.39950418502969	-8.93689645300713	42.1354242718239	-7.08103311219711	-8.01077153328183	-5.13380029940336	-7.63164166596441	-8.30258624385337	-9.11505105171201	-2.94167369231788	-9.19290006059797	-8.95246370098137	10.5327814014045	-6.40373712259799
Ago2	-7.06947065035897	-4.07190176334473	-6.96915594965346	-3.25859739986557	9.52012024063547	-3.66540550178583	-6.80912619640511	-5.15718183385736	1.71535469843322	-3.03240984540794	-1.060275389827	-2.70029375042427	-3.52370762708813	-8.02339446381421	-6.74592606121004	-0.987350980305996	2.50471974364738	-3.21044526412756	-6.47414579580111	3.82166745988468	-5.95726329515393	-10.1756778880005	-7.22052218356694	-8.74876221594538	3.12852420885688	-6.44979755424804	-2.00997836849703	-4.40394421542432	1.49781331727544	-4.17240358892483	-6.06858878081934	-2.72956446059886	-5.92103488134174	-8.41826081357184	-2.92149316737932	-2.97610965321114	18.8331821180546	-0.93349513978999	-8.90193063736381	-0.430311461669431	0.584608967497839	-6.20336371700913	-3.56526211182862	-3.22159456656767	-9.03487035172462	-5.57979488535425	-1.8883359778372	-9.52029696041307
Fubp1	-9.9353778442089	-5.59034197369849	-10.300946098231	-2.0170741549522	25.4913751227475	-9.90767671713102	-5.61733903791442	-0.452423329497933	-10.5496395734471	-11.8495264655637	-6.86344401097962	-3.26563220681991	-5.1261942123188	-6.08474160160633	-5.37779052431014	-4.91754294137181	-9.51595604252312	-1.02910776879125	14.1826906366399	6.37371464853921	-3.98953955579436	-9.07507557260754	-10.7787984993576	-4.57596733443499	-10.1030039097248	-7.96078662345493	-5.80470166677017	-2.73472528425365	2.77304151770927	0.405967264413817	-6.21966587623736	-4.86294304091848	-7.43334281625538	-5.18434661518437	5.65197198353676	-2.31418894371907	27.4990596008793	-7.46271788892093	-2.83545905772158	-5.36534669868862	-0.0831025945001684	-9.45078263741302	-8.68728826265792	-4.98772447201153	-8.34165950020684	-7.40499854720345	7.81175076942582	-4.89803468933122
LOC100912093	-1.27152390452734	-3.7427382887785	-5.72063369873267	4.73683308680597	9.36908445441621	-7.63412914430678	-3.25806162152308	-7.34160128602506	-6.45996708205283	-2.2085886656752	-6.51463820607546	-5.64980057603154	-3.50109555271961	-6.66449420784426	-7.4600373260683	-6.57414916455568	-1.67043126970909	-6.96369570673381	-0.145680596561938	13.835913350585	-6.90056231994735	-6.16061078082265	-7.49593309146668	-4.39727651108325	-5.42846777075041	-8.05442579949182	-7.33876773300386	-2.99197539470158	-6.90507336586989	-5.42002187150805	-0.481868918147802	-5.81598389798045	-4.2158636934436	1.80283344852121	-0.776211118414945	-7.02844846256746	15.0033095948989	-5.71835387549151	-4.29129420093366	-7.17303878660588	-2.11268183415075	-3.8383205433212	-3.91100980840993	-2.99508738380678	-7.80642963359394	-7.13832843046595	5.88365150852723	-2.38156146882909
Sdc2	-7.9384294486377	-3.4274170234277	-13.1134277025536	5.78261114737382	14.0086777075622	-8.59634504821336	-0.728941760922558	0.235844724397847	-5.1202812794731	-11.1257373955633	-10.3450485944386	-2.0089688535246	-8.67075244904076	-12.7210053890518	-3.86973161280081	0.22866930026551	-5.21672358436276	5.32651368690948	0.759359486307051	6.08195905946578	-4.03959111683216	-12.8203054920774	-8.05744964313234	-6.86074986037503	-7.81621740535007	-7.2151396730382	-2.29518894004619	-2.92344951207335	8.96975110347259	-2.01987825320631	3.13253051513684	-5.34197880379967	-6.33945631522554	-8.9921698401485	-3.53133675373966	-5.20632525904873	6.19287023998582	-4.90309398323421	-2.52952026342621	-4.07644808992852	-2.27150623382471	-6.13439731342989	-2.99620113065734	-7.95273419208029	-11.6839304655267	-5.2091109104817	14.3930464374502	-0.456111851471105
Rcan2	-7.58829239634807	-4.94035157656255	-9.06948729319368	4.81676215822412	10.4994060935889	-7.13702666882683	-1.53079370997777	-9.03971690221612	-4.39057058075006	-10.8106523333469	-11.469956183637	-6.84036434103731	-5.45825386514684	-8.87325889120695	-9.3253098207766	-2.04721677937005	-2.63375303311395	5.36243926388352	-7.24900730982461	16.6922195303713	-5.00195836025259	-9.79156656798609	-7.75848192246074	-7.69095495687565	-6.83522213954893	-6.5914679680799	-0.807439838405972	2.50720724337931	-0.7790086820842	-7.21000482954753	5.02969329095421	-7.48787758367399	-8.96755474739527	-7.60820976369808	-4.62042063107211	-4.3464673156274	27.2328008811633	-1.65330376596389	-6.36978352805497	-6.70368120365332	-7.95423700866796	-1.41450161106765	-3.79099831474004	-6.77570768389244	-5.26364753825881	1.03215844278043	3.33839265239138	-2.16679079552018
Otc	-3.63125705349487	1.00282895213648	-16.8135925901344	0.995480400575254	53.6789162012333	-11.3364590993127	-2.04624597896676	-3.4390543062834	-10.8612221185972	-13.3605852760521	-4.84962958521821	-5.2835410024732	-8.17599297258677	-14.1443417161105	-5.37564134109147	-8.32898611290967	-5.4072548442109	5.73319673608621	-10.5679757166816	-5.05508667277154	-1.85203230794485	-11.035927115026	-13.3112671244952	-11.1725416658452	-11.2296925537841	-12.757296278952	-2.84652939487049	1.1544621416228	11.0576064967772	-4.46234340208769	2.61056365772875	-11.2843229626493	-12.7357108156427	-12.043917503283	-3.30476674926653	-4.10687577268838	59.1832167159007	-8.09120826025439	-4.06957419756913	-5.78020541453636	-8.50181699498352	-6.11964704472359	-5.39996750367705	-10.0340766397195	-9.56716115292143	-10.1501508764498	15.4076615697689	-1.77444982024065
Zbtb20	-10.1796034445333	1.20882784193686	-9.99751296298198	-1.67785505752158	8.87676649249515	-9.94128089654946	-5.63645821719922	2.52509739662917	-2.15102588835969	-7.43819882601924	-9.98435904861907	-4.47375994357605	-4.23434132581052	-11.1206298731723	-3.36806721777664	-3.82886543235952	-7.42055046534949	2.63590242448758	4.70547327329231	8.42006577486246	-3.86382429868763	-12.527989415069	-10.4004964194392	-9.05788740332141	-6.11030124484794	-8.87434143598217	-6.12045836152176	-2.2115373267245	1.91361779228803	0.352848428703123	0.992860621476192	-3.7671423269095	-7.47505369616027	3.04588336286817	-1.66368635724868	-2.70947888261809	3.84985088996955	-3.11453454373429	-9.53384637879306	-4.51172278871927	-4.32994014614179	-3.8522441424951	-2.0397741522182	-4.78387744940023	-6.72454023397356	-8.00731225523204	18.3035866398922	-3.45587865631631
Yars2	-2.70062077880822	-3.77138132669844	-10.6181937984809	-1.40047154595165	13.212099013739	-8.56733425739993	-7.55845447110411	-7.80769858175385	-9.5093900027921	-2.65253223859983	-7.90287341509979	-1.78305576444479	-7.88316549126725	-7.61672933512716	-6.82592012151368	-4.7414611227712	-8.49545002722575	0.329791078477733	11.526343786641	5.05516708723191	-3.07283147237318	-10.2549797716006	-7.80936599014095	-3.68174249129672	-9.89575344773702	-5.45363927361834	0.585453213175219	-7.16411872956257	-1.01939554935856	2.45389256295122	-3.46584954967035	-6.94767984019392	-8.14017135115472	-5.41438561685133	-1.84745131034239	-4.01804272433536	19.6729817450572	-2.8262398032954	-7.71205636156776	-3.39075152125766	-6.54005309917017	-5.36856893444658	4.68749762743371	-7.21614158318046	-7.56643219882949	-2.60352828880913	6.84483451733267	-3.10564064290288
Fmo1	-5.06789365889106	-0.0684112042471767	-7.54852139858735	7.13968556520944	10.703209574204	-7.78198265827506	-6.90193487571613	-10.4943186140425	-5.72996098023396	-7.69056889858758	-8.21974038563518	-7.45709432990736	-9.76443729274501	-9.11031690868332	-5.90990422241567	-6.77663610338566	-4.27790773165768	5.36171606995592	-4.76516082181845	-2.24794440136196	-1.78292484469936	-8.71937298396909	-2.05457557187635	-8.80563358293717	-8.51053866607636	-9.05256572823929	3.24529193777032	-3.56139961664306	3.61662661228173	0.506002805593251	-1.27149872474124	-7.18114959672875	-8.5241133229273	-5.36195145036737	1.07100421308885	-0.368892979492454	8.96117701581499	-5.09803154372895	6.50366347209915	-8.98751982304094	-7.05151416843269	-0.170472699179212	-3.21043750487392	-3.93702467710384	-8.28023946152329	-0.165364403785581	5.81724561060629	-1.38433384339779
Snhg4	-2.08766340883945	-4.26387978573477	-11.1298848719948	4.35265298223843	3.46015870909755	-8.65369521982311	-9.48878397089679	-1.79785722023097	-4.61830605823161	-1.76047442861201	-8.15663104712604	-4.96744018867636	-5.25050190175442	-0.661862120253135	-5.42998865840437	-12.2902658195799	-5.53478556471688	4.88324224616305	1.25989885291143	6.68455926264675	-7.48059148782565	-3.96492114805288	-3.74231653930873	0.997556741206349	-3.50314386563411	-4.64995063377359	-1.59679720953993	-5.85000039134335	7.64866553887261	-8.8389819618408	-8.64469825817616	1.42118467755073	-11.7520144184322	-4.06456520220148	-9.19862816939009	-8.30377912483998	18.3661763434941	-4.24275542887893	-1.34630600816357	-4.27402998561825	-6.60972557611122	-6.12552551764799	-1.57038258178835	-5.46936884097407	-10.0508525622233	-8.69265767973483	7.36071359214597	-0.928392794917007
Nfia	-7.08162942301568	-4.50087343309978	-7.72428072435713	0.519174975033662	7.46555122307491	-8.59910030677072	-9.56740411857424	-10.9748410093255	0.400325900875282	-3.47034932453262	-9.495579994604	-5.19291863829666	-9.27003495998591	-0.85839189869972	-9.32642526310083	1.77632531561711	-1.75710765505653	-2.50224461667454	0.207043175888048	2.01599662899242	-8.87537325031273	-7.3831576863286	-7.58687178740916	-6.24969818957712	-5.18484646638748	-7.85104935295218	-5.35411275575645	-8.6257024990933	2.29773963083857	0.570167666300422	3.15320794343447	2.5166392630438	-15.2615622893844	-5.32060758261293	3.59030681755876	-8.56992148460175	24.4462605412485	3.45101109900815	-0.811335216833163	-6.36842538710573	-3.68628307273304	-1.8260923290787	-4.02895294803455	-4.2890335766681	-6.36952458676939	-8.01380286615073	2.0244554508142	-3.14787812886072
Fhl2	-10.4938445149578	-4.54697674818152	-13.6498188154608	-6.5167630500637	12.1768200601371	-9.50637441121192	-4.02495280522882	3.94273785436964	-10.8738524330027	-12.247398263161	-11.5865424774764	-3.03193378598019	-6.80881920835941	-11.0456724010517	-10.0828514967598	-0.0773338476476493	-7.19243809280735	13.1615731046479	13.6300111403094	9.5478314238548	-2.95646167983885	-15.6535468755095	-8.09955725510257	-6.99156449721894	-8.00916885935241	-7.38919049391456	-9.63304861724858	4.60684067649084	6.64018379869282	3.58441012718312	9.07870939388037	-1.52009017866894	-4.53733789859219	-5.07682791697427	1.44965588428836	-4.61881191260334	9.26884496225899	-3.91348981867997	-7.54911600867546	-8.91913203993528	-0.390121822912183	-4.07357542712606	-4.98649244054242	-11.7917761624561	-9.97535553277019	-5.88834187271484	9.6010931887128	-3.80875876090777
Pex11a	-8.62863767250763	-3.25598410720094	-9.12558700294273	0.547875443888268	5.26429941857202	-9.81682608567173	0.398487430464172	-9.97191873074975	18.245365493392	-6.5862030088325	-13.1953893913653	-9.99338596175287	14.0521702830286	-10.050180450031	-12.4858201567249	-9.43350584444947	-8.71519985076796	3.19665512289034	-0.805896708206218	6.15201875695334	-5.97253580977588	-8.59448261824692	-9.45910866707635	-7.06119683038247	7.54906312613114	-8.05484781731464	-8.12601624701189	8.08500863580057	-1.25758221648209	-6.02078124304146	-9.59541616921451	-13.3277625242666	-11.0880171116662	-3.76764222190811	-6.85628420166549	-11.5724287234273	10.8452254420669	-9.04471175736453	-8.56339165095537	-9.24662620910206	-14.3590069050888	-10.0147248229885	19.6207205297002	-10.0648401497606	-8.40944012515413	-6.90641696930178	19.0973831569129	25.4990504966387
Dixdc1	-3.98737587321589	-2.72951409028174	-8.21251249767074	1.13383585984968	9.21630901216863	-7.72063091219862	-8.44874251902881	-6.47200456454254	-6.52579820965452	-3.80306569787364	-8.86237093853343	-8.16733545570832	-7.21241950877218	-6.84882737063672	-11.4036894229663	-3.97925446022131	-8.24458104157825	5.43121850934434	10.7603953363801	7.25478330866373	-6.69594187781373	-6.57417397266152	-4.40085220938593	-5.28816198050631	-5.51884416474174	-8.8074303049875	-4.13507055634895	-1.08706480987288	-0.968379492052085	-3.92247847186578	2.19800186406354	0.504783689407901	-12.6248957277815	-7.27021105108013	3.58276534393312	-7.38245669592127	7.33163303943401	-6.06745199923751	-3.27195395542954	-0.843544866556115	-5.24937271957477	-5.91448223610937	-2.78127429506923	-2.5357950090297	-1.8703742140909	-5.5296954952774	4.6517595007369	-1.80532965360758
Cp	-8.99765460481844	-2.65890709515804	-10.5855945367703	-0.695674754855762	25.829563899921	-12.2447944851806	-4.33328828467541	2.98801524745953	-8.56293771412658	-8.40028246717681	-12.9502636921238	-0.291915158619375	-9.34006638110129	-7.7502812104067	-8.99615567991063	-0.469053428198482	-8.68628113813214	-1.86053994983862	5.59057367752277	2.2329097067434	-6.44861864880984	-14.2040036941589	-7.00234396541152	-8.1422716711907	-8.03299970422619	-9.95678408437639	-1.62338748754737	-4.69216567607185	5.67307609344933	0.13255018076612	-2.18307505551632	2.39984394185461	-5.17023078726868	-7.35760205856142	8.14965672787203	-5.25066343667889	30.5205918011866	-5.25480618875495	-6.25739364859834	-5.63889416790615	-0.671926335938144	-10.8565817540583	-3.03581506250762	-6.89597385957158	-11.3859922149959	-4.8750561201472	2.14551881961332	-5.09484250832408
Akirin2	-1.84657893679027	-0.702136704631227	-6.6002749001742	-0.362931157158245	13.6051467986974	-8.54964587931391	-8.88426106118327	-1.57315575717711	-11.2756361584555	-9.71257642606833	-9.27394264770732	-5.69887966517894	-7.07803795965016	-10.1041450274509	-6.60022288614026	-7.86460254206817	-6.45959114652164	7.00725907555102	1.22994213264329	3.91172106616468	-8.17346631247366	-6.44913002570337	-5.81630371987337	-2.21099604676518	-6.64890470450159	-5.07157217464236	-4.78210651515909	-2.94673970317824	7.52446696149817	-1.95027968088469	0.969733582648493	-7.58281965250246	-6.2033105110482	-7.49947889745918	0.992215001299259	-8.73114903793822	18.8735482953844	-3.70953684596927	-2.9176649692388	-3.61918846548124	-3.40972242876245	0.228584823343972	-4.94234995556736	-3.18537456414401	-6.26693258328693	-6.48871297244891	-0.253934188280674	-4.1014021906804
Cdr2	-13.5478950202012	-6.89929522196219	-17.0088646839474	-1.25426288203139	31.0562230285027	-12.6225913689576	3.40445230886361	5.85172453255863	-8.09636639576799	-15.9368056548614	-12.1316877276535	-6.99111431174819	-9.74622300276223	-12.1451648892751	-5.78066499941874	-12.2612762667819	-4.47866323176453	6.51366483565769	3.51213829257635	8.84626482858456	-10.8784416268497	-13.6729263238215	-10.7238771083041	-7.43560268517171	-7.52985217627298	-13.2512842439676	-10.8948154806512	6.75682228036935	3.47835590283286	-1.36750191935191	1.36777218973692	-5.08905180948274	-1.02864891326837	-9.09078112479017	-0.442441413933887	-3.92845042298707	44.7994984276459	-7.21883224980037	-0.41436305029865	-10.0218494830166	2.34949761634663	-9.52013741607105	-8.40749422965296	-6.74294264723645	-14.2118747344331	-11.2022879660897	20.690494081532	1.89762147302523
Zfp655	-8.57096211233608	0.949547310701114	-12.4714617313051	3.30020009404366	3.72800766702172	-9.49395577075304	-4.60261184218278	-0.350659235545114	-10.0074125133787	-8.24494814294959	-11.1790034684597	-3.91211740536267	-9.58064171500412	-11.1601604306146	-0.24197272046662	-4.97564704288616	-6.88684867714474	9.91020198149884	4.66821231715403	10.4191302351017	-3.2670755923	-13.4108278544727	-3.28377898796837	-4.18112891081252	-10.4729270989515	-6.89662091096451	-0.606808575903206	-2.9174040623794	11.5284046390205	-1.2964131880228	3.39926187622696	-3.5490573889398	-6.80596525403779	-8.48740965003904	3.22301666581058	-3.86063596459634	12.2823399065914	-7.05737486200969	-6.07702470675537	-5.22254817331759	1.34106276583948	-6.80606299218883	-0.51303380652408	-10.7702415725281	-10.8205586919909	-8.459865851689	4.36128651323039	-4.50233891709918
Trib1	-2.54792484039802	-1.40524057776846	-9.1697576930933	2.14539736131006	22.4652047188653	-7.22403071225451	-10.0327896894837	-0.922616090579007	-7.05166075324342	-8.78469325628753	-6.99389712799445	-5.83053822190731	-5.69883825167634	-4.82291964064701	-10.0161233792122	-6.31203848899698	-6.98629423835111	1.72893843740179	-8.04520066257074	1.52008458140817	-8.10728480433426	-9.5536915770361	-9.03555909848813	-0.752786427965846	-5.28815565799315	-8.20505681940527	4.13128190540582	-3.55609924151731	-2.7940359895845	-4.71539461577902	5.36530222449828	-0.924738897476113	-10.7511999966668	-5.05451643590999	-0.856747941918364	-6.3899242344113	17.7990313680611	-5.168382776958	-6.91348047068707	-3.80645414650057	-6.82996273366072	-5.61310622796554	-2.88609605254151	-4.3330622930499	-6.33333872392864	-5.36471466708378	10.5488443437219	-2.65727172040713
Rreb1	-8.76678239088251	-3.26735191303007	-9.70078203767354	0.423065940951179	28.9688132866525	-5.9246143568867	-0.492457185325877	0.737431644641859	-6.32786528559305	-12.5877368252583	-11.6844581332241	-4.0396300848568	-7.34213193395396	-10.0785781853464	-8.64190283212137	-5.10858524362003	-8.30750566408257	1.25874354331781	-0.0478965544623779	10.8122811719142	-10.2547398212259	-13.1344204469672	-8.61546404903273	-8.36608524052765	-10.8308197149987	-7.81944033287351	-2.56454213181111	-4.41045900940557	3.39689219105399	1.46187112613405	-3.40474602063569	-4.23208076496816	-9.43235541503972	-3.87072438268726	-2.22179478334129	-4.76555281197513	34.1703091319896	-6.07965109963753	-9.8255499664372	-7.32536521638805	0.415788829106971	-6.20157998072599	-6.6804653054238	-8.12046166985068	-10.1930233372103	-8.01051876111222	18.3931917364186	-3.62963540922657
Apol9a	-8.34102009118753	-4.05888072180332	-8.47782154504716	-5.60420577795805	10.1404957154209	-8.94569287580332	-5.09264580492445	-11.6199478980358	9.18417881648502	-4.75234672592419	-7.82157267897187	-9.93294222755002	-0.169835331513376	-5.91593550950148	-4.49831162950832	-4.04868669027996	-6.97601376366872	-8.14342909024334	6.45356404575338	11.1314698657948	3.52154506779856	-3.46037835060804	-7.07984597097985	-5.89101543860721	-4.42551467111281	-3.89959085122145	-9.00841433193628	2.42357565592386	-2.87990865691908	3.77154020020871	-1.27927308815896	-12.1662740288597	-12.0382061001023	-7.99684197232384	-3.51000682212719	-10.1055809766757	16.8642333101686	-6.67399838654589	-9.77003640818368	-4.94408294732573	-7.44340531258844	-4.2491612251322	1.03601674109645	-0.569831510816298	-3.83690180320708	-5.83474090081276	3.66450128180059	0.963874689428406
Frk	-13.8072926724494	-1.12737755751721	-9.14833113155187	1.95399396531545	12.4078696408231	-8.1202181487152	-4.48001170367377	0.271984901112098	-2.60080254487301	-9.467368223355	-6.87969374530437	4.36544270495091	-3.44075786177354	-7.60903855274739	-3.36619642659067	-1.77891319248805	-8.78878208234749	1.70630657048407	9.7590844975427	3.37733230164948	-7.87923206650877	-11.2528275079169	-9.38544493186512	-8.55977261202627	-5.53902461498487	-7.2433730548653	-5.99291011208784	-2.6929361237862	10.6700204124626	3.35452123864636	-3.21747589693366	-1.60377042048962	-6.93941142799911	-3.33269536236334	-2.14426906151606	-5.53721840158962	9.72389814613283	-6.84048940880077	-6.23560954347832	-5.05506095042656	-3.28860897975731	-9.91210368446097	0.864542500704513	-10.6006913094789	-6.66610975092672	-9.62925660926502	-1.06863405863739	0.413440409811823
Fermt2	-2.90881762995075	-0.311176618204545	-7.88223698152278	3.57953202642078	18.9262776100509	-5.08415637333111	-1.05352733287097	-6.64744858748058	4.74694499821047	-7.53152408265575	-8.33871378720898	-5.06126963398994	-3.34288543124304	-4.7274881655439	-11.1870310647934	0.0869748273056583	-1.61592482162332	-7.80796508847193	-8.57634750861069	-0.226993346308634	-6.78058094965464	-5.60964048498132	-3.57420498952683	-3.87092244080803	0.855622263454157	-7.83792651876856	-2.60059506427857	-4.23370707404496	3.88573172019011	-3.45486725564146	-2.47684036947561	-3.44404036155142	-10.2408894109584	-8.4590780786104	-3.1753651706524	-9.261083185829	13.0354244075829	-7.01617758005307	-0.993660048766664	-3.93143409154159	-10.1647838455199	0.612893468262822	-0.701170992339346	-7.67425992376643	-7.01346529138211	-9.13263465251765	-3.12510368347171	-1.05323457967048
Rassf1	-5.08547871346464	-1.10903727410773	-11.7645182710162	2.1120125486368	26.7079291117056	-12.2242810823147	-3.72643104846454	-6.77627180147703	-11.6719350029444	-12.5586977204587	-8.47964400633007	-6.00239267342956	-8.25420795268624	-11.6005011628496	-6.46180955933177	-5.49376081084078	-5.71370510948021	2.34448055380393	-3.70841751229826	8.70896621501725	-9.34705319090741	-13.8675027382549	-8.77976852193933	-11.2602686066501	-5.77102020520682	-8.80445364798742	-2.15818198701987	-3.151457652497	16.2458044193442	-5.81813220141861	6.97451238774547	-5.10428274370535	-4.08393972001021	-9.62126416764811	5.51785056515225	-5.58996120303431	31.4071678170827	-6.29345839784312	-3.40135970344855	-8.54743213136329	-0.313907983523476	-10.5519619582815	-5.72816346902826	-6.30202266480643	-11.813003312723	-8.08768215376124	18.5900735869228	-6.02733465645766
Slc30a1	-9.0828125691855	-3.65629211279471	-9.06732609248391	-4.54121014498633	6.69405708430299	-7.30693714019372	-7.43603225853563	-7.08400231078721	-9.24156206970023	-5.88733753805472	-6.03038461913845	-11.3009114956159	-8.38692443061878	-7.97454378564843	-4.74960934578151	-2.78287468081733	-5.57940705301948	5.86457789799645	1.22653235108767	14.7944126822196	-8.03556626385541	-1.38789365621584	-7.93353965805731	-0.926263191294943	-7.86230218594327	-8.93006902963872	-1.04412366904517	-0.976027120643666	8.23877038485815	-3.41027872813638	14.3313939819998	-10.8281975731676	-7.73203948185214	-2.72063919462818	2.57971906412782	-7.67770557929553	13.2124987366539	-5.87344154869052	-1.11224215271437	-7.43365720736425	-8.66246791495835	-5.03750132055852	-3.93582989643004	-7.70320710522165	-5.0593511334012	-5.54104195165668	0.858620154266115	-0.347577622593096
Slc7a1	-5.27641820960049	5.16204457968247	-11.5447579952381	-1.86450199637591	5.29429670565185	-10.8223228851888	-7.72327117349432	1.88994147376863	-7.66439048339914	-11.5997230447861	-9.49178120436765	-0.537046373329298	-8.47128372542486	-11.5409996262377	1.1347186042545	-1.0374508467727	-7.2654315885055	10.0395308903197	3.87833199163685	6.94784584825069	-0.330444959422833	-11.6343342858496	-7.78429262665402	-4.66382189104721	-8.66412789055053	-7.96280815321637	-3.24836893674197	3.95795883183012	4.50576165207361	0.60785458400141	0.0848880492621333	-5.34613588767048	-4.35326352510878	-8.11484724188005	-2.22797421601371	-5.66697150338316	12.8411410611917	-8.56190632622039	-2.54448689247671	-9.4066403359353	-1.6490179732918	-6.49385773925502	-5.23645512950271	-7.20716161513758	-11.4266208244996	-6.41001865915265	3.79934599645679	1.10597966877101
Cd276	-4.45942624344257	-5.28139161042124	-11.1191769664898	3.89063542631617	26.2813043868352	-8.57978137908047	-7.92920016011041	-7.89321370655828	-9.42457649545295	-12.4579953058183	-10.0275908034116	-5.32869786391388	-7.20287051758505	-9.22707739603826	-8.82889245869973	-0.59122145641072	-8.79427649628391	8.24229570586106	1.9917495158686	13.4570597689261	-8.19685512291577	-15.0488282426729	-2.14519541251857	-7.40069955380364	-9.86729237350769	-8.36345836051136	-5.1649360678378	3.7286566182827	3.38895771271241	-2.92983683341066	-9.03393673888404	-4.09463811625914	-10.9009526979982	-3.00903790699175	4.18639805825628	-4.11324742259097	33.0809007552151	-10.2647494424422	-4.65880320008692	-6.86469724367294	-3.52936209551084	-7.16765141687823	-3.27071980749322	-6.78387479216766	-9.59531435434559	-9.53966531988969	10.7368200970709	-3.66947623348485
Brd2	-9.23551722119714	-0.942430085069963	-11.1445493661115	3.15014596800765	13.5498302683653	-12.075797509587	-3.82169981173806	-4.68849774840382	-9.77635205458768	-12.0016867622061	-8.70861592773895	-4.94852269040111	-9.47064258323934	-12.8273853978503	-0.127635054085758	-3.41737871821437	-8.94575430022551	5.14463456695825	14.9130633355193	11.2772754638253	-8.81073638824252	-12.079558201621	-8.25990996491178	-9.15424661537155	-8.43384367680677	-11.2804501055036	-6.39566174037137	-4.52508666277747	6.10666197447493	-2.91666181053989	-3.60482314909189	-2.25651884941447	0.10472955637314	-6.51404870064151	7.27323716252416	-9.48141698117132	23.1457156821062	-7.46779937149288	-5.6552151866409	-9.55022867223221	2.95957351441732	-5.05468578245451	-6.92985084617589	-3.17759222600827	-11.8205270563837	-8.33225596495605	17.1304079176481	-4.85970398566939
Tardbp	-10.8204005884429	-6.449149087064	-12.8921318064668	2.45153159168162	18.4464304111463	-10.810041687786	0.00332294056328486	-2.24801165733186	-10.1505727717353	-10.7853200775274	-11.6370520687496	-6.42825775450464	-9.248487164735	-9.40568076759929	1.22221401320467	-7.22065386089755	-8.78269521959426	2.6353385850454	8.29616796309337	7.64960640209652	-2.32944219007465	-9.26268990092697	-11.2693306103066	-8.57694663873303	-9.30570026799909	-7.16163113576444	-7.23679929868062	-0.42624742934678	6.52011367552209	7.65254345329057	-7.81338226500892	-8.31763117404782	-8.47695873654581	-4.87386138031871	0.10045767420257	-7.83608067333908	33.4760705597558	3.75251797959725	-5.09695520586625	-3.68824285642898	-1.95477453948933	-9.44175970742407	-4.59194997628287	-4.50654348450338	-9.43448461431682	-11.7236396418114	3.95535647926508	-0.0798012765565499
Klf15	-9.9419032436857	1.25536459200572	-11.2048784248525	8.52070613577633	10.6104855143201	-9.67184559989098	-10.0710080256609	-4.44096739859078	-3.39828714773336	-5.05770168141425	3.29114821342911	-7.77460212515655	-1.73385492377535	-5.55361136053236	-11.8925822972769	-13.9184043368576	-6.63541433229507	10.6192813557646	-0.050157882948632	4.17172894057381	-1.55680426819539	-6.62454308424535	-4.99041614190626	-3.02129574214538	-8.12843885019585	-12.9034831486756	1.08579464633893	1.2579838756661	-1.80791885228595	-11.1678881651524	-3.75785303106936	-4.81616426335181	-11.77892267475	-7.0999540572058	-0.433114528899191	-6.39065653857952	14.5265594127864	-3.45107555271887	1.88955066708415	-3.30847678302439	-10.6480636713849	-6.57069746884891	-5.19982092731271	-4.23011009939422	-6.14388336386278	-7.98387439736166	9.44388064071924	2.44976103087146
Rdh14	-3.27041371285159	-6.79341718376064	-10.2431908160221	2.57522553303229	0.797061586316199	-9.82208436722869	-5.72926245403695	-8.9125667774177	-7.39732709886144	-6.86738746833172	-5.23281412550238	-4.49001240502485	-8.62184048124528	-2.85523623668335	-1.60896767759301	-6.85042117048509	-5.57852310526691	2.14890511215823	0.108181105149169	12.173515978852	-5.05202609097293	-11.1793116054498	-8.27677834123181	4.73981167035843	-5.23157825987828	-9.66783542253485	-1.36615030987325	1.38825321926377	8.93596835347815	-4.66071494048275	-7.12381819465665	-3.59061863162118	-7.4916119334494	-8.94039092763899	3.08242684518409	-3.98845269227201	0.982559118242223	-6.95333504669794	-2.05482357398835	-5.30942522428809	-4.72070438163313	-2.5520391373579	2.49233767939093	-5.22661699219315	-6.37498297730001	-7.14243514160477	8.57482413406237	-1.29890710153965
Slc25a15	-6.70702842695807	1.19852023148642	-11.3581804769843	7.21264094739965	4.09578073537443	-7.45177807681112	-8.42687731359471	-3.61807467422198	-8.47375551868613	-10.4861297879928	-9.26537046147957	-4.91343088635604	-6.75727059040053	-11.5962858180341	-2.83798379496549	-6.38872410334279	-2.95505279298416	1.47765174022445	-3.12803333675116	-2.3724198788125	1.9778812171904	-6.80995439671751	-8.13965617710173	-5.25065595539797	-8.19855072632749	-7.67364690544219	-3.28342618050746	-3.80259964808698	1.8827843488249	2.85532862646371	5.36853077863514	-3.40321076440546	-11.3472378954862	0.176932366959377	4.8335616599037	-6.46174448737261	7.08860033407517	-0.767971526249609	-2.26936813045137	-3.62092994984585	0.855932963369121	-6.00495190716985	-6.10591516373359	-6.02033184921112	-6.71782623772967	-4.16577382406036	9.85551184101186	-6.61077671997102
Aox1	-9.2468642310723	2.25471969293301	-14.2059129390541	5.85213336803183	19.2472649864489	-10.1614893114938	4.87681762189134	0.933268244784422	-11.9306160162118	-13.4518666594676	-14.1292283220109	-6.21240336476826	-8.65891421302799	-8.0194037522907	-2.07956317060018	-4.64054110822769	-11.2091262752049	2.93502050797753	1.00932798038931	6.5184940235994	-8.20318139345758	-12.8929364140982	-11.7047207301928	-7.92055769501458	-8.60312970551597	-10.5001348986244	-3.4343506199814	-1.93464851061479	12.6055091948406	3.01030457073183	0.797044490666346	-2.01144145681386	-8.10162721194414	-10.6809138279283	-2.43524070897048	-1.41066821951725	27.5070246428494	-4.34386986115904	-7.67697896837958	-3.19933651567521	-3.7433715004265	-9.01529583572575	-8.91117033389614	-6.9645280022107	-11.6603581772303	-9.88113963266451	18.9003145781966	-2.11342742546894
Uap1l1	-5.38485417301405	5.50257686063877	-8.53729166989222	0.487240183753311	5.11022813036309	-6.70739386562494	1.6454075160699	-4.22017129256486	-4.08596711557059	-10.471275085417	-2.43539089058348	-4.34298577353599	-8.06931378578787	-4.3065648194037	-9.09482879229875	-9.56733377521157	0.950272489983732	0.736563417924197	-9.90680846136438	5.52863966135291	5.05745637159354	-10.4345168146607	-8.46035034754384	-2.85821618314584	-6.29572758669648	-8.78981514094128	7.00238326191259	-7.48212715111662	-4.83958555012944	5.79219745249146	5.79839279027413	-7.31176575996908	-11.5650380220883	-9.72840438776979	-2.40243275320028	-2.32992524651695	15.221875602563	-2.92671599647512	-0.91901898943649	-7.86128230936477	-6.68444937384785	-11.1871828904056	-4.41874855617393	-5.4376036885698	-11.2713141424665	-1.94591958417125	3.30503546426984	-4.79379333539451
Yrdc	-6.3623784711905	-2.73009084307759	-10.2620707571895	1.11839117960238	7.12385326137446	-6.60629664792466	-8.98831521337402	-0.788086682051569	-11.0177896557012	-7.60895484233238	-8.35897062770337	-3.48524816228045	-7.11945357634589	-7.15640218468216	-3.51542523307386	-6.41018627247565	-5.03214118486278	4.11927827913378	-4.51108939522331	6.45401896645405	-1.01052021122925	-9.86615040240252	-9.24916835015372	-5.49878040000433	-5.43900163711671	-6.7452440169024	-4.25830229606863	-6.56020083151284	10.9373551694267	-0.265861319790325	-6.21991880198041	-6.86213391842195	-8.28859331461561	-2.26052451235199	-2.42205048106518	-8.46985942235637	17.1942410926592	-1.86378593460119	-7.67021003135803	-2.71593966064707	-5.97824722151147	0.00449299895289634	-1.25694238563728	-1.47843370936016	-5.36799192971005	-4.9700943647945	4.30958776712196	-1.73946068793432
Mnt	-8.88863602622572	0.0832009678762198	-8.28306397955726	5.99851200611041	7.78077736998208	-8.57684791058717	-0.499055963497463	3.3760741978486	-10.1651237815664	-13.1864364861257	-10.2361172354606	-3.99379660906075	-6.79451690335323	-8.36902842097657	-4.0543292516639	-7.47880847765078	-7.88491377251951	6.01391908620764	4.90731257734882	-1.1727519916551	-3.53627603316541	-13.1194297954731	-7.73734106933492	-5.5761793740386	-3.2058771673668	-4.48044690857111	-0.0947923123366401	-2.33553131390377	-2.79711684045469	-1.93496761322946	7.45974152616009	-8.04601836834255	-8.77728317911554	-8.29998423398977	-0.300193689977652	-9.04869586270188	26.6931897436654	-4.15811785821887	-4.13737369418547	-9.71718460890122	-2.40108614734709	-8.21508029482629	-5.48887016045051	-4.72879413956112	-11.258235313427	-8.17541746143683	9.7635581104769	-0.36534603173607
Ociad2	-6.99574043256295	-6.63141917362755	-8.97375134873524	1.35215228986531	28.8064951896364	-13.3594979558286	-7.52432400307131	-10.233843057392	-7.41590537601404	-4.27289576479223	-8.02297600564713	-9.6446656801326	-0.771063493380714	-6.83898758648012	-12.4879366738732	-11.4677800926313	-8.6103655066971	3.29874619557444	6.17788078800736	4.10654561612519	-9.24626704326691	-8.48714339430203	-7.60621576461046	-9.64375636529908	-3.50433064486699	-12.0762441616879	-6.83872003047276	-5.19646816403611	5.51644303249867	-1.77655593057325	-1.58500643025421	-8.11338750405353	-16.3684286452155	-6.08522916415806	9.51171424722214	-12.1466543406326	44.5364137733143	-0.133260448042829	-1.73293927957375	-6.78877513111063	-4.3637810199571	-6.7996660234251	-8.32127826929979	-9.02743806058988	-8.41401131207284	-12.026585664967	14.2838596165227	6.25021767448236
Timp3	-4.52674243329759	-0.774169660629491	-10.8868782404304	4.78731953426579	12.1095247844356	-10.1518097282811	-3.39399417064869	-4.91489458204145	-4.03937996205468	-10.1253770717812	-8.65668378965662	-10.7139170867767	-10.1136615094887	-11.7125097793659	-2.45605136583996	-6.2716177842536	-2.30664542601466	-2.33648334097043	6.03367358877817	1.66987905257228	-4.64171702545842	-4.33508726720613	-8.90887140532411	-7.88859080313781	-9.37000895645823	-9.88874981048627	-4.86490838441852	-5.31885419436225	3.38991262862188	5.77447325421746	0.404019482460416	-3.90308539372376	-7.64777343292007	-5.57135237814344	2.91155841705002	-6.61379743149134	46.9700785695854	-6.49607102557553	-7.22797322655856	-7.67304619040788	-4.62759888248747	-9.1365477620641	-8.18383756934852	-7.66944028955625	-11.0899171847475	-10.4383593418268	12.9329384820221	-7.86768304157575
Epha2	-7.29623226768549	-1.16074865071285	-11.1092914978381	1.76587291737796	11.6376395188935	-9.38261170092385	-5.8723296948608	4.84088847496007	-9.44710881531826	-12.8560737724896	-7.90398897006913	-3.78419550507296	-8.22204108895565	-11.8432231810406	-7.52976380089017	-7.86977000230945	-6.10303227231731	10.7654659946956	-3.03520576965925	10.1681870267802	-6.99579492697043	-10.0988070470107	-8.44940539476771	-6.36607349566354	-7.93605888335909	-6.86322975027827	-9.3385755957698	-3.50306442617498	16.9598621448366	-4.86261145580316	2.41504691322559	-2.14445277874295	-3.29989670854868	-6.16441652020967	-0.110014745153935	-8.80169080100251	19.7025226525338	-6.40364173421636	-2.65351775086974	-7.23074337968256	-0.894691216969543	-5.58288780005593	-9.77816483667005	-3.41658999939496	-8.80252647791795	-8.71388939123558	9.08825025606928	-1.45835485350993
Slc6a13	-4.90226894049915	-4.52704548179485	-8.49921007895587	-2.68011626144043	33.4889080378979	-5.65155360096858	-8.85185414814747	-8.4277893710779	0.757851125121553	-8.58593708537116	-9.47880213198048	-6.2280794906023	5.73180386328241	-9.96502126701016	-9.57428778018334	-4.30325184509358	-8.1082235299022	2.07229832387427	-9.08584342560498	-6.32076459772141	-3.16825134390034	-7.17276591104848	-5.18383448415488	-7.0933529494687	-3.06565294755967	-11.1562768326489	-8.66436501637921	-2.39333862633211	0.393002716517758	0.990350359041855	-0.445554305982236	-7.41888553257936	-9.89884407012315	-7.66807545354331	-3.2978501539658	-3.66212171361908	27.2768793636479	-3.57513412753882	-7.479903565149	-5.85514296951754	-9.43208502211558	-6.20001331177363	-1.5585771926828	-12.5623640378528	-9.6559194822722	-6.54791569315203	8.44450108988697	13.1693109427386
Optn	-10.7772809294649	1.25369153736117	-11.8306856172403	-2.41336249998904	-1.51263463707296	-10.0984103904698	1.34260388869376	-0.224048672168502	-1.04581666423007	-9.48233065016696	-10.5686530933131	-2.06157161423715	0.844917236638626	-12.3756905563339	-5.65489883394937	-4.94485240412313	-5.22085477418857	-0.367308117749525	7.67485707388014	15.5312030112899	0.988088659587008	-12.2191325550231	-6.83911043808193	-5.10600370660222	-6.5633098593454	-6.12435945028488	-1.79191451748055	-0.548207902001494	6.09646280472411	-1.38824475908301	-4.7743386975412	-3.3635827335073	-8.53859012491018	-7.59970459211839	0.701934042081175	-6.8402319507884	2.65145731025594	-7.54204960109417	0.72311536628685	-2.84408662150661	-4.16380551323818	-5.71369808118767	1.55000428210957	-8.60252444955751	-11.1339456540918	-6.88487745572011	-0.285024547656082	1.89566978476077
Cyp2f4	-7.76289755962419	1.92967542764655	-10.2423775447457	5.22970245127823	-6.27441668257377	-7.63648922473866	3.02943714224489	-1.77406331301579	-4.93487363078916	-12.9696235133268	-7.13520556320448	-8.35365522635124	-8.2417309486174	-7.23678196294436	-0.410949187387386	-8.01468669710554	-5.14491095817134	9.48183014824239	4.92351200854901	1.79811681064625	0.867384884424059	-10.274879396124	-6.8506001993264	-5.57779074155928	-8.35603612158626	-9.71631900645191	-0.918264284547696	1.0693377158485	1.7623762249336	1.19810426180674	4.44437310507842	-10.0099935374748	-7.14228529306968	-7.58832216673997	2.78252151724857	-6.54600179093606	-6.24208966261639	2.03282174019558	-1.26699959055286	-7.57145275927321	-2.99952804716368	-8.10513712179539	-8.90257195846898	-8.26484987946209	-10.6440724784629	-6.15852226162745	21.4491271461536	0.760429474972643
Wipi1	-5.90977220668305	-8.01793897308669	-10.3684617698326	-3.10610842108121	20.4270344249489	-7.33706467861233	-3.75660279942405	-2.11700239436779	-6.21336057198856	-7.6191662516155	-6.45780191621268	-4.35741503208426	-7.78379353171302	-5.56388331841236	-11.239594865621	-3.50151417901235	-6.57625759018927	-2.45009873713452	3.47898259763616	7.17994017682351	-6.49354497367735	-11.0342844907072	-7.58094963957835	-8.02130578119629	-5.8296163480743	-5.28576860642575	-2.63773982944443	-6.41983496765534	6.70631770718376	1.33226463683326	-8.89222397851394	-4.0331946658421	-9.66901453574995	-1.6781524389658	6.01690505489628	-5.07029212763137	21.3075774442083	-5.5893895921632	-3.46015361553631	-5.50991069084964	-8.19612037908044	-7.73398636473546	0.197534244926254	-3.93777761680723	-8.13347001146639	-9.41155120137893	9.84447195563707	-6.05614003094839
Irf7	0.433112936761251	-3.15442076733705	-11.2788695114419	0.730063615427834	9.94315102552434	-16.7108417803712	-1.83922501342439	-7.44289166649505	-11.5203686564724	-12.7088546604767	-3.39352045312869	-3.41497657140694	-7.12349349445472	-4.92951472171727	-8.50076175533213	-4.02932246724684	-10.1465364919947	3.81295495304891	7.01604925615787	7.3208519567558	-2.61719899799286	-5.11056267245231	-7.65139277523713	-3.38119697283759	-8.33151672455954	-8.54194628157187	-2.2439721246354	-0.28308126439831	-1.20831287362405	-5.43088524861813	2.22176032207814	-9.26889457948203	-4.60036254183306	-4.7829449855978	-1.84554014713082	-1.51501794182048	5.11535095441547	-9.84376472852533	-4.1493622051415	-5.92570161851042	-3.00252501551762	-3.28875912456363	-5.89007401406383	1.78814860628229	-11.1768364270397	0.345638261397315	14.8042701770111	-3.9255333675422
Slc6a6	-5.62634575113702	7.12166986846649	-4.41942446582676	-3.88909040989573	9.59391628204455	-5.97240374980344	-3.35234319353867	-6.35333957798948	-3.69837774496286	-10.4220698772338	1.00263553554355	-4.14781918390096	-6.56198808544137	-8.17820992357125	-10.2957582661102	0.730109237435807	-2.2608674359778	-0.703648737543652	-0.857688051436902	5.41552208101815	2.46028687464121	-10.8269713315089	-6.25911615063036	-5.89100829185424	-7.40051995123311	-5.33616514360965	0.0917891783022853	-3.64690251909072	2.0773400688883	-3.73320808558689	1.19315053979741	-8.09277853102763	-10.333224008382	-5.10992762043225	-2.80208069945773	-6.82171766464228	23.6351342577676	-8.05321736122778	-2.71957554181824	-6.53379868055565	-7.22823120001658	-5.09672702122278	-7.79662246665606	-4.56160807457788	-6.69043033757682	-3.51548553515489	-5.62401645229384	-9.45130309204556
Zfand5	-2.68544617765345	-6.33194515196764	-5.47201821115667	1.42070005157055	16.5373647249716	-8.48318791970562	-6.24163381876414	-2.61759153838011	-7.47382166809618	-13.6721470662525	-6.80469610480246	-7.0484990058976	-8.10686230416763	-8.55662119818987	-0.760099205984968	-7.72392422563958	-6.78961053816508	6.73593812998296	2.76593175630543	6.98286311625501	-7.79811423239445	-6.22332827944099	-5.7131517555272	-3.64826697563557	-7.91971954379505	-6.66355962531909	-3.44685598292418	0.168836734124501	3.70225484571072	-5.53890291406183	2.23681479104621	-8.92538340071655	-6.65990241771045	-6.17185868130847	-0.770788226842512	-7.89848683749879	16.4169460258102	-6.81626923256646	-1.59287135812458	-5.52477358235904	-0.757549514387341	-3.83755455515537	-8.17283375209042	-6.06760577142919	-8.05781188465518	-4.14464994939261	0.136136890329162	-3.08740689607059
Ccnyl1	-13.4513326264262	-4.25750830367558	-12.6097412228613	5.90226496248284	-6.66952841579581	-10.5794739641751	-6.07321936364789	-0.63027600708082	-7.77089115670701	-13.8494161374011	-10.4027021145663	-2.12859674097834	-7.60955538321644	-10.8360880554544	-2.42283121401226	1.3398118534999	-8.94494216280909	11.1183632502639	7.7460602239135	3.89983477519229	-4.88308423919679	-13.1249574927388	-5.65933507276649	-8.04270859658204	-11.2614785240929	-9.31395378303997	-4.64940708358142	5.84677060055647	7.24057341762848	1.99779720897567	-7.07375377023967	1.80333217631494	-4.89026524015281	-0.0754229560245037	9.12536594097347	-4.65413638332581	8.99180809679747	-7.71333948399755	-5.62698598409906	-6.52078574040517	-4.26424105967732	-6.01476079100454	0.979602415825685	-6.8507030855552	-9.63717767047118	-9.93222368771686	21.4372274338052	-6.44091286818196
Timm9	-7.07855137377072	-0.331573963619356	-9.49312616498191	1.6399675191929	12.8371818344364	-11.3934933352408	-8.79561482895247	-6.98830439686214	-10.1757181978194	-8.51445165405214	-6.25412039677435	-2.803679871972	-7.89392240373801	-5.41015986536268	-3.34072945524443	-7.04747155838872	-6.61449114917572	5.78948557899933	-3.56202623272849	11.0413572021137	-3.26805393479806	-11.262212131466	-6.40552620701582	-7.61440865676465	-7.40725374595844	-6.46661828002236	-2.4663643091826	-1.08526592745914	10.412177514609	0.266880700138003	-6.18270261797301	-5.28748478968833	-8.5582262800675	-6.21465989774854	3.6362178113097	-6.04823282463014	19.8501427836665	-6.35235784788753	-1.6232299466806	-7.74549288899875	-2.3410450546967	-3.9920920723115	-4.89380787374137	-7.51960961479498	-10.0031439812728	-6.4798553665309	5.1677044135736	-3.21137680161991
Cyp3a9	0.426795471033047	-6.33267682665431	-9.44345957722291	2.56098531192264	-5.10257733107746	-4.95162285358068	-9.96717739821688	-4.06513335758485	-9.60043396472677	-4.25553840557123	-1.54109085727106	-7.68354083680212	-11.2969170024941	-2.47314326047125	-6.13320191808636	-1.82254671250964	-5.05798044706714	8.37419126487944	-7.40886548942709	-0.858108735956948	-6.65371830843721	-10.2071002085965	-5.61739843514681	-6.72315849957283	0.274952840850526	-7.01465299935655	-6.703622022831	-4.53443865331934	5.5416720996325	-2.01041267054314	-8.01099382864378	-5.53961979194229	-8.56752149940694	-2.82171064311297	-3.7487992200833	-6.7375277033284	18.1331688639777	-6.0213451063801	4.10474358442969	-3.14158102908255	-5.62895065947868	-5.69477772784502	-0.840628150306046	-4.70144169848689	-6.42717865912353	2.35743756899915	1.32576544452851	4.47409002328488
Lmcd1	0.667460529439985	1.87384314601893	-10.138057006081	2.06756025061114	27.9668851814341	-6.48456674818387	-1.93627131419137	-3.87942982307531	-9.03294943336341	-5.52334624436845	-10.2871600538915	-13.321904960869	-3.7016035210061	-15.1577382732546	-7.8153022960343	3.30945123687579	-10.3470170539446	2.16091992454304	11.416521257897	-4.3236255234263	-8.63750179954605	-9.62865086697632	-7.98306559995651	-4.75967921382608	-7.56156030519283	-8.08706324086244	-11.2093724113959	0.2505308905624	-9.25116570670833	1.00566159197747	1.15478978237916	0.661859043436664	-10.0013855627445	-4.21393673921658	-0.429701206352961	-9.6171196042349	22.9293785479747	-6.05010648040565	-1.8102417626978	-6.13865725363211	-4.08983398419591	-4.62326814184658	-1.90482749705811	-10.1107271989987	-9.23608878866795	-7.01231911009184	5.8948256690873	-5.24515707059571
RGD1309104	-0.589890330467806	-1.87785935177432	-9.96876772678889	1.40546290041313	11.8124415507524	-8.32426109172419	1.02492503874077	-2.1250539061377	-0.836789329476012	-6.92487739650294	-5.83284916075444	-6.04792859821314	-10.1908996403108	-5.60929371748284	-3.99726105157115	7.68758851308467	-3.25019682166136	-3.65710917564632	1.04905179629628	2.34160475639709	-1.803401510359	-7.0496603215351	-7.5960008826851	-4.67616987722711	-4.54032891858053	-9.76873685201335	-2.14425683855448	-4.29828852246763	0.434137918349954	-0.754251039241002	-4.76109070134004	-5.88888563408889	-7.04783759933274	-9.68718759460216	-2.37841350915102	-9.1524325254214	10.7598451409541	1.23287508676987	-3.95377285596576	-8.44291614349156	-1.86329333237887	-5.72759540017038	-4.60111097553249	-5.62718963564456	-9.38175031899261	-5.32261614004437	-2.92263356784703	-7.58062365108409
Rin2	-4.70209278390057	-3.05721848395395	-10.0208168988378	-2.20012651475726	2.3878478256179	-9.98855061261249	0.403753245382099	-8.22429840521063	-8.80701207774845	-8.17950154483305	-4.83538425018081	-5.12329561186845	-8.24025670164844	-9.23553724157126	-10.1915645390581	6.20732997420121	-6.37737684210993	-0.319571932884879	6.05289992478689	14.082391815938	-6.79846404375285	-10.5629003648147	-6.96187285305082	-5.07660945324721	-3.41992630403022	-8.20281120164807	-4.6443432970118	-4.38441663860967	4.97674884071009	-0.620432848754959	-0.848816934617119	-1.63267811719617	-11.1288937037774	-4.83222584734197	-1.81086919432995	-2.19032306772935	13.4375605123761	-3.7675377504748	-4.61281231251235	-5.85820882271111	-5.17337580071137	-3.00884194409758	0.333271573797274	-5.08999932002695	-5.80360237228502	-9.53295495572688	4.17054921809347	-5.07557098430072
Phf14	-5.00685299919486	-6.02030549222451	-7.71755687868559	-2.41040031631436	15.3231102652025	-8.09205654992175	-9.31295890976622	-3.17040601373274	-0.293070939837392	-4.78172990092262	-8.42735237470342	-6.07066679128309	-9.1116869188058	-4.0069754058405	-9.11960483383915	-1.9154297507499	-5.89846396817222	1.16716418607394	9.64389561659121	3.67054086793427	-3.99469045641105	-9.41815111777069	-2.85560404630375	-9.22249991405835	-7.03868645568968	-5.92469194538666	-1.41485395952314	-9.12773885598923	0.397479412748268	-3.75110590977866	-6.51811947696092	1.01116510148023	-11.8678339985647	-8.44639915195917	4.66653656780555	-3.35583576781921	16.3592259157748	-6.05527531868602	-1.74158180258152	-6.40618155671032	-8.99968774132003	-2.5669223671218	2.18003496189006	-7.13757914576268	-6.47723846390378	-6.69034293939534	1.02332177614266	-3.57559298518987
Tnrc6b	-7.73468089755985	1.09133426742346	-5.60945282484766	2.39473082198149	14.8539699248819	-1.7730167142545	-7.29364121769791	-3.91860321622007	-3.32472332308397	-8.94052365669553	-5.3996533715779	-8.73714726144647	-8.28880006649347	-9.33011086221406	-10.290857992181	-9.86311033052852	-6.86275134026532	4.8711938256719	-2.2734466151836	2.80409350689364	-0.0767495519473034	-9.14254016825782	-8.01015824144898	-4.6766848950311	-5.55418882001631	-9.68627650926447	-2.76044450788724	-4.61777582000959	-0.0357970843132414	-0.0587099053261166	-9.07880605719288	-4.17596785704316	-7.12253347476965	0.134571669326773	3.16414145933212	-3.71580463431507	18.5254634830241	1.0382372775824	-4.03888978736518	-6.75026416680479	-6.98250538680334	-2.53388350230985	-4.2684125486108	-4.30341853263219	-7.49961640982787	-9.88346666594142	1.38994483286586	-4.30464636541888
Pld1	-5.75915310603961	-7.24538350339767	-9.75180984298319	0.106343401395158	3.79878699521663	-8.40980323463379	-4.26010803390602	-4.48176063452415	-8.99003867974662	-8.99081215744814	-8.97106561294182	-3.66461182613257	-4.64945855746944	-9.8477568555432	-4.67019101442515	-0.303921117867118	-5.59793271013648	4.02521176173143	1.66783565787149	8.17578383863489	-4.47736535308617	-11.4663999052677	-3.53415956588053	-3.78415001578538	-7.08193477210001	-9.51187290227195	-5.02326076403546	0.52184031951451	-3.71897389393178	3.03654217936391	-4.48733372796957	0.690949468905602	-9.11935097754128	-3.0047679853624	7.78811826102637	-8.87393659998373	25.6970087460607	-1.22211022185197	-1.24782228536028	-6.1381117658229	-2.10586549313381	-5.53298346506127	-8.12084931730033	-9.59716391729873	-9.52041528885617	-4.87429405849072	-4.9585900315573	-1.39979686566639
Cd59	-11.0675929297366	-0.11710666095386	-13.5509997601025	1.73357680888315	16.4885304350549	-11.4553996995953	-3.94433801210187	-7.49670630001296	-10.2369537931569	-11.6277968732584	-6.17981494119026	-2.69191655366879	-10.7428214248482	-7.53583323642538	-4.82251098464791	-7.44524832148445	-3.647113737144	6.69320682635198	-9.99067861458993	0.8061474206055	-1.09622543186758	-14.8005957807272	-6.50700380331679	-4.77304921689228	-9.19378644598264	-6.79770068528335	-1.09794581057632	2.10266549767175	7.26260240463406	3.08680707326428	-2.22406271087915	-5.47435493785324	-9.27729022578689	-4.26973930308351	0.925786390949533	-7.82406269222211	35.745614865421	-2.25360653481808	-1.57634729730819	-7.13350942855624	-4.69863342093699	-7.44400567067417	-4.32682984322394	-7.55861647614925	-11.047548187255	-7.60494918849225	10.295662398522	-4.68645410572539
Ugcg	-8.76913610806648	0.248722173642284	-6.43045358961493	-2.21696381428833	-10.1509567935506	-11.2732332967752	4.20012221248838	2.95074209281478	-3.76584317071504	-8.74489510687415	-8.81804570014244	0.177518451039135	-6.40282610666435	-12.0738424444895	-8.26731081460201	2.38010742641355	-0.327867908468713	5.08792656529537	3.77704825753147	-3.82759571247898	-1.93138494227714	-11.0834325148789	-9.44814783182763	-6.01300505395914	-0.524051416231798	-8.63981766049362	-2.26970884630572	-2.63299710248574	-1.55860183051584	2.20624021982495	4.75232865847566	-7.70104228033961	-5.59644464510934	-3.0106903285051	-0.5058283704939	-2.78282903961176	-8.18367665714873	-1.22725221754893	-3.20718550606538	-1.8277756371196	0.78035699858688	-5.72919908912548	-10.3597526764221	-1.04017580751459	-4.90780806269406	-6.36584701604828	5.76007689688044	-4.00026855816259
Grm8	6.27192121169479	-10.5133454913931	-9.87270626546728	2.88164920848943	-8.72569350635676	-9.09561452029182	-6.51916159661053	-0.196998361238208	-6.23781978152315	-4.08910462637428	-2.44335020501007	-7.34549486266778	-9.67532486310756	-6.42593894025436	-4.64915453554151	2.83410112204465	-5.78345773598198	1.41858349248436	-1.33222945205194	-4.55138980415134	-4.12350694336892	-1.52820253049599	-7.26801208422345	-2.70091796160411	-6.26891072480982	-4.46689670262768	-4.17346455013418	-1.92360470751933	3.69097516490249	-2.49811336515276	0.250352125072833	-9.01405532461409	-6.19359569417963	-4.96290171650115	-6.14192229418139	-0.580232392163181	-8.571658780038	-5.25494811041587	-1.04910877113215	0.27808061411856	-4.94188883534607	-2.79410014351793	-6.1427347603353	5.31860551921783	1.17627782888198	-1.15317113682105	-1.84409740981915	-2.41370878705043
Ubap1	-9.43156148424776	-2.72558950484113	-14.6213651315073	2.75477905839224	26.1752441167044	-12.7394761516186	-0.292067556363385	2.89484429338457	-9.03446290561889	-12.1787728163657	-10.2944370207157	-5.47458631992436	-11.6484287903562	-13.6957445327465	-0.472887091329335	-6.34700722791385	-10.0528022191391	9.45808843262141	1.29962345048722	10.5713299493877	-5.48761668287824	-13.5631901546217	-10.9497585849054	-8.69329158757431	-7.43097761852291	-9.51629207520914	-7.12859316002682	-3.80377592872041	10.9873339475791	-3.2456879687	-0.996937213205339	-2.09759167774371	-5.70278421167793	-10.2403289687135	2.00980798716258	-7.15873455138416	37.4812683996122	-7.72792965158164	-1.16431426529824	-8.05553562221413	2.79717836136586	-5.79748562386268	-7.12188506169466	-6.04599204387455	-12.5601365163032	-7.66663755735088	0.7044625050462	-5.4322852954248
RGD1305464	-10.3496298300819	-6.50032328717448	-10.3109974080638	0.0537626753108391	18.9116697348095	-8.98788439489506	-10.1810119746381	-1.70305625658179	-8.21176271690597	-8.89218733486393	-6.23063561483099	-5.97658230084788	-7.25048743094359	-8.35939128648026	-6.01306954454479	-6.72472603164932	-3.42219770508719	3.15661555150855	3.56383297711429	19.4173442832277	-4.17947326073853	-9.72236654271142	-8.8496994352862	-6.27246108095359	-6.83000822766818	-9.07399656463838	-3.49810509835528	-5.54841509629396	9.8717455233618	-7.62942514076664	-7.99413209844316	-0.91404788906522	-4.69765902232245	-6.63272418807047	1.30143299222736	-4.80401344585462	29.8197113779065	-7.87865005205704	-7.49062314784685	-4.33331886931593	-1.16548404260327	-7.91350376056008	-1.88103316485101	-6.73629350776266	-7.73279320112369	-4.13282601504167	-5.38872372071442	-5.3882629007131
LOC498685	-9.94959001055252	-10.2855944730316	-8.63979959859455	-2.83544936806715	15.0874291941295	-7.31478801002041	-4.18719918500628	-6.82799292852731	-5.18408637807333	-13.8927500694757	-10.2216861519906	-0.0783755437451381	-9.30475751307876	-12.0063101548098	0.944740335475643	0.00914727393863579	-10.9391837178842	3.23920387801475	13.0738329881201	0.278813601301698	-5.71647402646928	-7.3652790890696	-4.21789431912932	-2.57954861273481	-9.07547280505666	-7.66882355865218	-7.05133179139552	2.23228334272609	-5.60072453636027	-4.16015147709464	-1.09747594355706	-4.31556187051947	-7.01259795513057	-6.96620207834983	5.90941544414395	-2.31713035888067	28.2401117580354	-8.57425725802458	-10.7398850994422	-4.87820941141075	-3.94880892207246	-4.70437770485931	1.27428257616122	-5.97313295258986	-9.11314364352535	-8.51913222214849	10.8810000414476	-7.61960608710359
Abracl	-10.6218279219447	-10.6667255815493	-12.7870207557306	-4.68269414315965	7.39341655963079	-11.3372437373203	-4.62492252175155	-4.66763861074798	-11.2433855757784	-8.65648048894677	-8.27533695246463	-1.61356194602487	-11.2755218874024	-9.44767513937856	-5.0818036637064	0.474980251057939	-8.33771295388756	8.31260305961761	14.9164529947354	7.10353256466901	-9.53604021603794	-14.6442372070577	-6.75571886873814	-5.73745820693901	-9.63302495208716	-6.68560501503041	-6.49271867590946	-0.944846294101806	5.43761078577003	-0.109013825561751	0.129104734080972	-9.26760387094022	-8.05921584274698	-3.59450508409635	8.97123093232929	-1.6280126764761	10.2231280088876	-3.01354709473385	-2.86743278686565	-5.41752337085962	2.25414929018675	-9.14558595598014	0.358216696007746	-5.52134205467832	-7.87850878465905	-11.0371591369436	22.8810773117275	-7.08490752049991
Mex3d	-5.54293827925986	-2.65857453587864	-6.10030536951638	5.82064094405932	2.18395653972839	-8.17490681047092	-5.41069617159832	3.01505041541884	-7.16698886110735	-4.32842418625445	-2.53260882938846	-7.71106634998791	-9.25026150657402	-4.52286888294174	-12.0315481227648	-5.54244436843899	-8.00702712433481	4.60014499513663	3.42687665386616	1.8363396742693	-8.63423315320479	-6.76259728047565	-4.59537582338908	-5.31558811431737	-5.63784705241063	-7.68416106810604	-1.84615670473725	-2.48102793839939	-3.17662427022183	-9.65238269767609	2.09100584123773	-8.25672831500867	-8.28728561892379	-5.61815028335779	-2.0389345074495	-7.5822388295905	9.84177104548393	-4.74283100222971	-1.47066640205056	-5.24134710496727	-10.4754012798454	-5.89937164150951	-1.11910732499247	-8.0113831196001	-7.5617874299262	-6.0418164699511	24.462091275835	-0.707191135731975
Pfkp	-0.563653768512649	7.6184954019688	-10.5935791989162	-3.55388893416659	8.95892241659124	-9.89445634941158	-3.90006539837603	-12.1808940421111	0.542655264780441	-4.48109665053259	-8.25345099813901	-5.62156939525953	-4.67823965928975	-3.97228423790509	-10.8558218662719	-6.9393065285308	-3.1110065247233	1.30379578930195	-3.70357736392283	7.69203774102582	-1.47918725911163	-6.04774647294355	-6.06357677775394	-8.16833544310547	-2.72825980024119	-9.67524708017975	-3.50751594595887	-5.51934582768152	0.75194165278017	-6.36981264228408	-2.48895228134296	-6.52028406213615	-10.9190700430889	-3.66281632809993	-0.800375278967303	-10.164339851816	10.9558529276002	-2.57731605427231	2.59216601983312	-4.00673166270067	-10.2962645961043	-2.34064211710947	-7.16270871604593	-10.8949164631676	-8.27970767065015	-5.49882035209542	18.3962720452481	-2.03043119761704
Plscr1	-10.6230845131365	-2.84067170976884	-10.4176487283025	0.826728168220324	9.15196308974816	-11.0129214711469	-2.79944214449826	-1.43358105251707	-10.0167598397058	-11.9441332228343	-6.2766578535611	-3.81941022479967	-0.348220570588893	-12.2175525159545	-0.932713060834159	-3.60341069910958	-11.9910089114332	14.1052770857731	14.709739168246	8.72797365276654	-6.89143148942807	-11.9003856530521	-0.844953179415779	-7.8088593008332	-6.21971371791759	-7.88015667377277	-6.63472633313911	4.69840225278318	6.25476053145167	-1.25443404166881	-6.79180264904085	-4.67756913634136	-5.8989112879314	-7.15172378779301	4.01795522300029	-4.05146663529343	-2.03709986521062	-8.12045442904781	2.41992823602627	-4.3115210540459	0.00998326806356253	-11.24723461165	-9.07691085124891	-9.02997184746179	-10.5294083643884	-8.29031114236562	6.08611417795203	-1.11665724507522
RGD1309730	-9.61579244317053	-3.11809287012615	-11.5635841962397	1.31986358400058	22.0944535353569	-10.440276102169	-2.90732348205868	-6.26084556472263	-8.9741758553492	-13.1742298977261	-12.2878315330007	-6.67883397961172	-9.88965644798989	-9.95687504177377	-7.42298396202474	-2.64672418666855	-8.91233364908907	1.75922400112876	-0.450253003247271	9.48634169366674	-6.57657970861493	-14.2961527634278	-9.13114734932716	-0.171671403954946	-8.97875716160658	-7.23624781680858	-1.62548772493273	-2.74197012907867	5.70576873714527	2.08199228412704	-2.39594187415309	-1.71104596792819	-12.2762165971196	-4.93418502871738	8.01882152296698	-5.2204484362679	27.5092661119053	-5.71637563525493	-1.84709271459845	-7.52008240109548	-4.70505195095551	-9.83913885885431	-3.03655963490626	-6.27560465605727	-5.77242500061016	-8.42419233533423	8.40964130932903	-2.79738128895935
Slc31a1	-9.99631191182393	-9.01400991258619	-11.4640608168575	-1.57385301424747	17.3542865241727	-10.0223066785472	-4.19781378217003	0.943664811469146	-6.78987159268642	-10.3094164716446	-9.45935102178557	-1.04559308354974	-8.25341094203046	-9.45371597076913	-5.50748867033339	-4.41517466339626	-6.42213465292898	-0.622240837913028	-1.52237037636881	3.11809047604295	-7.67708520040266	-5.59070472967403	-0.796542282284019	-0.0905288632199142	-7.27534744194331	-6.81728983450535	-2.19885386832874	-3.76592135703464	3.58506963390635	-1.31502480411105	-3.55551618304208	-2.45381866686846	-10.6586489430061	-8.07688117061932	0.0183469815086212	-4.52624038994941	19.7449360034856	-1.15333516445589	-7.32575754254305	-6.92427041218605	-3.8625461508936	-6.06957339595318	-1.69797157083348	-8.00895768171537	-3.32575242413706	-5.55622709906105	10.4355317633061	-7.58057600292591
Irf1	-10.5478999825341	-0.587108868905023	-12.9043245805868	0.192043548702131	6.96209108370344	-10.6642891106206	-2.36025417401229	-7.52941828709085	-9.5125116002394	-12.7612165179169	-12.2667024563606	-4.54404209448104	-11.2889496291655	-9.81311592295878	0.294575335568107	-4.50310435891209	-7.06374420468495	13.504733692704	7.92427296344227	6.97313153141516	-4.59319677491012	-14.3128067053824	-8.55212334500405	-4.86362254084939	-11.1840906642101	-9.69078881609855	1.30049216145432	-1.60944554301913	2.91298001836916	1.21115547972797	-1.11822355459505	-0.950596523556204	-8.45701897055499	-7.6283516646555	4.21075076186197	-6.50051504502373	18.0935611070313	-7.74120394909702	0.858216643352424	-5.73817249002812	-1.4582259900875	-1.96814224711228	-5.47689238221952	-11.6726176174446	-9.77703740858409	-7.66456101831308	18.7179355326461	-7.08527444969572
Arhgef2	-7.35922958038553	3.33398261646961	-13.0908310322769	-3.00192503336055	8.71646948385764	-13.1645844318858	-3.5395200398179	-0.582404262399852	-9.94661425053282	-10.7672993648526	-7.71407767313722	-5.80074833872356	-8.01844389042978	-11.3125431339065	-6.26705196862643	4.11635962295425	-7.23828012457336	-0.792270753591229	3.85174815983978	4.90759604115347	-0.951654568475583	-9.76125237807697	-2.5269162471146	-9.39813346869847	-10.3279166820831	-8.59241700112113	-0.340812859854863	1.89860187519835	15.6628998131619	6.57755891935015	-1.60907345868799	-0.65838172267501	-2.98221909140944	-9.39050074258084	4.62993269239449	-8.56706202495522	17.5581478997952	-7.37063670012125	0.0373184105157236	-6.24485634725578	-4.61170791797555	-10.4024510498451	-8.78846607835954	-4.40036813748526	-12.094614338664	-8.79641236116399	-1.08894412828841	-5.03366843641504
Gramd3	-13.658714824186	-5.5323319372544	-13.7039087694287	-2.66574265573031	13.811792400376	-10.8828367795379	-4.69614670627839	-2.88618817580555	-10.9737385287395	-10.7808141288925	-10.1164063312348	-4.08982817354599	-6.25553255052039	-11.0342487394299	-2.44020080252997	-5.62295010810012	-8.30689929776073	-0.298930876743077	2.77666362716293	9.4552926986069	-6.08719692963098	-11.6629682300945	-3.16602371691424	-9.27762741939472	-9.59730576487815	-7.47075011599603	-3.34793714251841	-0.890818847294483	10.4243124522097	5.58264929004307	-5.35072872307852	-2.84663385513972	-6.9801232163962	-6.53111763313713	5.36172743097172	-5.74616201171638	24.7341484748358	-2.17352771048043	2.15066705514158	-4.86958424538397	-1.68251188364576	-5.37263423880761	-9.05822785197515	-9.58781777734283	-11.9500125209975	-5.42720755628151	10.0750432296328	-3.25099675310512
Usp1	-5.76788107847798	-3.70148763550459	-9.18408097905237	3.51048506159857	-7.9928915191666	-7.58846054783063	-10.0720266223718	-7.90871493979369	-8.30540649857296	-4.39213452058441	-4.19982311018986	-3.51444829969234	-8.82880452723944	-3.25348055757521	1.10647748698829	-6.24149141042027	-5.81591603309272	8.68565977322547	-2.06600680901631	8.15599738796457	-6.42742650630394	-10.6722316801782	-3.75859354456223	-1.04834831681438	-5.08801500500989	-7.34263381798854	-2.83644674379474	1.57508745342089	3.11546571255858	0.738651881827552	-1.13218691201385	-3.23497992517488	-10.5283496289416	-9.01804473953959	1.68948960538324	-7.27707688481389	-1.40904041388065	-2.78120089269936	-3.07520318099769	-3.75391392490449	-8.38540519454286	-8.27535138876257	-4.8458661120812	-7.02127164227546	-7.0587670773088	-4.43337235024043	16.4484426288394	1.28283657722565
Mal2	-4.94906951159756	-3.49331300539739	-5.19364829079596	-0.190931402568244	4.61093095015766	-3.12695200925732	-3.22706599443819	1.59120680109226	-9.14214486076279	-6.42886175976901	-3.68619156205376	-4.31321223345736	-5.8483947267012	-10.6110702480577	-7.44683842513639	-2.39761474191748	-2.97462136379367	11.9410104898402	0.0123229186121314	5.4504461806767	-1.20313996011556	-0.600861590677185	-4.28178116405044	-0.221984398201844	-6.91199381502843	-7.53586130075528	-8.31293936012594	-2.19111501661486	-9.9883936913667	-3.65803000072716	-2.14621673445592	-8.79631698797742	-8.30542347610327	-10.6273512369415	2.58975860430984	-5.15215942809457	4.82126082853746	-4.44885187003586	-6.05947459293699	-5.8797095325689	-6.0348408554512	-6.65731037620581	-8.28672222361015	-5.70105306445297	-7.15435263617891	-3.03973201764271	10.8564962160473	-7.74355743823697
Iyd	-7.69533508206032	-1.10844767360604	-10.8463567157478	2.97624982080545	5.65157590127637	-6.49477333176182	0.446840851022925	-5.23155938699573	-3.27052507200328	-9.48453530129497	-5.92551655205002	-8.32151332580303	-8.37248513584965	-7.71004344854844	-9.92079514585512	-4.43132496275734	-5.50211905216608	-1.35646497345025	1.50192802873298	-3.54060247843952	-0.796511699936616	-8.65752873767567	-5.86038488847388	-5.47595083704076	-7.24547316371623	-11.0785835598044	-2.3756622290438	1.57061797247388	4.41117483541322	3.65300278294053	2.0592980875928	-8.13821644799854	-12.1706602147668	-8.40133096619044	1.49579586113495	-4.60836664934542	16.1237143538159	-3.6426445035177	-1.79868503745307	-6.08606124905393	-6.49380220473552	-2.95296381006815	-4.50231654446435	-5.75565014351297	-8.81753655543019	-2.41541165530392	6.6193749356591	-2.29709920656563
LOC681367	-7.95346125145269	-4.62237312677379	-8.79952806730529	-2.80438436208412	4.40731463471742	-8.34948361464857	-8.57347179402255	-4.98241570681299	-8.84392083506267	-7.74934234057335	-9.49957208001017	-6.58187585985267	-9.75733571815705	-9.28594851321922	-3.02165859192953	-6.5993368371001	-8.43797611038252	7.52104827914258	-1.74329899429248	12.4214283512542	-3.659598637597	-11.7118013669304	-5.38919619974913	3.38777734076077	-7.94789878299989	-7.89769929071977	1.92563723179511	-1.23375929726173	2.06684523880303	4.09458780089138	0.11870027840212	-2.17438933796312	-5.15048793075793	-6.48797969695689	0.0263214088166617	-8.54230550215144	19.4034088289798	-3.82706506277396	-5.49866553943359	-0.962369552083082	-10.2334871143261	-5.20098867357924	0.646992551705409	-8.59827093740384	-11.2963540162998	-5.60326719192796	5.00621002384553	-4.53325483318616
Upb1	1.3875701837817	-3.01262963147822	-9.9980428849079	3.80103419829152	18.2927447577497	-7.47765217049683	-3.58034444778094	-5.67010132520736	-5.1564625102627	-11.6198172019051	-7.66110930477255	-2.63977128264129	-2.91116075281557	-8.0567551295669	-10.6614259342958	-1.61386947707739	-6.27012214153766	3.33224488857445	0.0401378893161173	2.61252220183232	-4.27790691936726	-7.49558337559669	-11.0179514731009	-5.75464268303991	-4.93111834022862	-10.800007639809	-9.74907168844957	-3.27316723093256	3.5292496621891	-6.1939259447717	0.517804273425957	-9.69321802250393	-3.9171144563884	-5.75046674037089	3.99410822256402	-7.63202908160282	3.8748007928502	-4.73170103270227	-2.14311404277464	-2.78722357280909	-8.41362242919807	-5.0509205925471	-1.60435244437409	-8.35760243992986	-10.6604467512593	0.125988055393018	10.5354708575071	-4.09921134882305
Wdfy1	-5.41368763982512	-0.501432736532546	-11.7601667100829	2.05145942916539	19.6369952752435	-7.44610263527468	-0.523781188887375	-7.34362080732538	1.66605645183887	-8.10870815061162	-7.62338863140744	-6.12262296085508	-4.70228277606909	-8.65824131335707	-8.69694342104273	-1.73659070758665	-2.41077671780537	-5.15505141191656	-8.35300954082691	10.6073432566307	-6.20921908020143	-11.073184569242	-6.08313098339868	-5.883744901458	-3.75308857790238	-9.93411611181094	-4.4701187463526	-7.70173581463062	2.56067860041485	2.02154910215758	-5.26573529697762	-4.7708325485391	-11.1231664631198	-6.52230843573489	-0.810560709066298	-5.56673843602066	26.8689490588784	-3.35856041275783	0.388264744152819	-4.69597535810232	-5.97617405471112	-8.41486064903262	-4.8137902031073	-3.97498893782538	-7.66785724924932	-8.87492404790308	3.17845219274192	-10.1337764530122
Akap2	-7.37151268543864	-3.66847188308591	-8.36873287086313	5.36826586154291	1.59564598450642	-6.33567539774541	-2.5269691377091	-6.62882511519094	-4.03992219641935	-7.21310587922818	-6.73011535467712	-6.43355597719435	-5.58649356148312	-8.50734983749114	-6.40826128419545	2.55872511184768	-5.56500028572409	6.60184471228067	11.4479460546531	-5.05530421794266	-6.8138249590718	-10.2428124859481	-5.63390069171929	-3.74487678235654	-5.43517757809034	-9.47445313546456	-2.58563035038044	1.53007529651911	-1.1235993318073	-3.81478402754941	-4.04233508615311	-0.0651401591508467	-7.84296106165587	-4.09081747657807	4.79824458517473	-5.36645299452641	-3.58037580592053	-5.64601232888528	1.39408403603268	-7.01311058736768	-4.93221499461314	-1.64793711080195	-7.85608110407852	-8.32712508116278	-6.97788452334648	-6.80263256988914	11.425912994298	-6.19419235445064
Cdo1	-6.1256169784095	-2.0871499256512	-15.9132653315315	9.38323283793995	39.033880988677	-10.9412630729461	2.9542849036953	-0.430996264383452	-8.05379721665571	-17.6779758675672	-9.39638422593084	-3.39020801775444	-8.08738842280673	-14.3913699363501	-4.42836794219751	-13.7107120019217	-11.2883110130974	0.092257929611403	-4.27647477026169	5.52684974579579	-3.50571640184683	-12.2457806530162	-9.71711473809204	-11.9592351172592	-11.1886701674514	-15.2173791645755	3.68625426500686	-3.64077377453701	12.1684444939703	0.527200217765104	-2.90764682665837	-14.1699049525394	-12.0544811753682	-12.3550918308401	-2.81618796170121	-3.74575153099697	40.6518796747681	-10.6436907426776	0.571523459887805	-8.02369101475054	-5.72119733339095	-4.23147015527919	-6.38031070462922	-6.13383614617284	-14.1132259272346	-0.56861283341202	14.5529108525636	-0.648932868320994
Rtp4	-5.76081337498343	-1.92922710094611	-15.3865001977479	4.39897638663387	1.40924421293795	-17.0952722080125	-0.909238058307091	-3.88731407435463	-8.9688708381269	-15.0060084175857	-5.52980593221967	-2.30056515209858	-6.59384293958717	-6.69582500382568	-8.76296267701418	-2.93723021292792	-11.7188164968864	6.86794594181389	12.1919400391971	6.19062390202165	0.639507024958784	-10.2280124166882	-12.0538454464119	-4.38637824884649	-10.0394346057364	-9.7460322653597	0.0768925146399333	0.556765834864493	-6.19697755558986	-6.79087214383503	6.0639150019157	-2.78423802913828	-3.03791651313417	-12.4471371088858	4.54635832408902	-6.69237214970311	9.82935982445354	-11.4148943747114	-3.97120571608515	-10.2786194878477	-1.44161937545667	-1.17389175970184	-6.37116695900615	-1.99422748311153	-10.9039232366576	1.63340949517747	21.3373024465805	-3.35248597851061
Dclre1a	-7.6866355927407	2.48940920992025	-10.5454734931405	-1.07140301911929	5.65562971673535	-8.61561107923212	7.64769091713174	-6.80553651447151	-8.62989924429731	-9.54877457986692	-9.50600315068111	-4.60410942648295	-4.17341543036802	-12.6883541211943	-7.56980467012049	-3.28765960963193	-0.515922732372596	12.2709261183308	11.7076461688606	-4.21242967264663	0.744104512080778	-13.1890424626304	-9.58871385029076	-1.14253516644595	-8.27361718102773	-9.71965881093399	-0.952762564763426	-6.612307001704	3.99142077318592	-3.06328747729298	2.66926361305996	-7.64289775795688	-8.73225074472715	-7.95048609365051	-4.22173175206673	-4.4743239273236	6.2286210361152	-3.7385680594404	-7.72020401989166	-6.31912445482605	-5.15330668303532	-2.44972829753237	-6.96698717209861	-5.53931862784584	-10.9119649956014	-7.20516062676215	15.9385498677454	-1.86545693248653
LOC100912115	-8.35285935474653	-4.03360464233734	-8.9021325511706	0.252505492064827	4.60740313976649	-7.03790116611072	-8.63589746556191	-4.7122150753819	-4.72650930683995	-10.5140983930993	-8.81965065189579	-0.776360571055465	-2.10485377979	-6.01363243118895	-8.59795293139628	-5.32604697277901	-2.68944860877388	0.069106617090565	-0.786525969095662	3.90054889449242	-2.9324674818621	-8.93931225013126	-2.29630569580657	0.605381552702655	-7.34144646120701	-5.33777964659201	-5.82632499773572	-0.554396859938443	6.15104455701548	-4.24183437712985	1.15969379000787	-1.67477644436598	-7.81033934130668	-7.38307124445974	3.70851483478371	-6.38093374629931	14.0626386980146	-2.42990225425645	-4.60353893283727	-6.91770678937867	-6.42912288718269	-5.30355586123062	0.188167485759612	-7.5945964584176	-7.19752117914059	-5.52155834320644	-4.63162294440978	-5.12833158305699
Ldlr	-9.13244438380655	5.80775192423899	-6.33877138761634	-2.92329214842937	4.88713318431816	-9.42123678564423	-5.51273479583941	-5.33644413585796	-6.65807234870796	-13.9180440239002	-7.58674450318987	-5.99999446394406	-7.99046980381303	-5.67264370973146	-10.17556469274	-9.12831595108233	0.120207157290571	-2.50609662523518	-0.842990689384079	-2.26667443139916	5.15517137250291	-10.6600563047658	-7.60201729592747	4.31225460086419	-6.9699290531242	-8.15563372655238	-1.80335831654131	-1.99573928081834	-4.15332784128081	8.02130548625402	5.5403814152062	-7.9581455617739	-10.9614383810394	-4.35222891636609	-0.548108484963509	-4.09211994082429	10.5105965806336	-8.21844351374214	-4.81623713673879	-7.96085509285491	-2.03320405821389	3.01872169278649	-2.32802456080201	-0.148202510432727	-8.54182624684758	-1.80049952309537	-0.52765890746069	-4.30683534289188
Ppil3	-5.87945430404861	-4.61007258330994	-8.93232668609734	4.02347964656865	3.93109497061614	-10.1957107563394	-1.79242466198821	-7.44956743980883	-9.03922026146383	-7.48729864810086	-8.81654493550742	-4.8207598711113	-8.82759996982234	-9.48450927465133	-6.83819759162959	-7.06416880213718	-6.24405457315104	5.55297115347172	-1.86533716787447	6.38700752202044	-1.05934712482572	-5.04708340804636	-5.71921993204031	-8.68540753967798	-10.5771841955211	-8.50082972403891	0.564200150813663	-3.76481958165407	3.17897100740233	4.93140203603959	-2.03401248341464	-5.26220063830944	-6.46115484600316	-3.1600444100811	1.78543978032446	-5.95401100165532	13.4036139868239	-2.8559699405238	-1.81246592310482	-2.37785159377291	-8.01516474015915	-6.36351544451143	-5.90001104954595	-3.3858703119707	-7.30226758767181	-4.51445691501326	4.96062149461024	-4.62738268092241
Vegfb	-4.73022150563809	7.01783047581507	-9.60195575079392	2.63826412414103	3.72272587019636	-9.90432583054607	3.62227504504491	-4.01392766665087	-4.34974168062283	-13.6303920190563	-7.08421178276764	-8.55258348159916	-9.67146741176934	-11.2671683177226	-0.987194251689179	-9.29831460525358	1.05991517021016	3.43569285016449	-8.09261269622159	9.89826666592163	9.12824127911662	-11.779437096757	-7.77211352164035	-6.61527288392034	-9.30789683836502	-10.0341339281132	2.83302323479393	0.523909095723068	-0.283283235373206	9.02146846731066	5.36865838624709	-13.1224087496922	-10.6991822351848	-9.15596079633992	-5.56510373517041	-2.29405476971021	-11.4471812758677	-4.6468907452662	0.604395408581921	-5.47574380018297	-5.84323209294098	-1.72715239008961	-5.96591595524175	-1.9604768408579	-8.20847397492582	-3.20589143708813	6.70875598493568	-3.46895393241397
Serinc5	-5.97033085040505	0.410214849379825	-5.63310423492601	3.49288957205228	5.5524804881104	-8.11584827161488	-6.62491053831618	2.2112317633816	-5.3921219079266	-7.79322896486915	-9.81931608578405	-6.94082599939931	-10.6250437572387	-8.58875395953579	-9.12775598881442	-0.99438382967047	-3.68418891369089	9.05979906595621	-3.19011843582433	-0.220089648384965	1.75937356178824	-9.80374143371341	-5.47482771000127	-3.00166793379415	-5.45919317888977	-9.23341369801734	-0.842636377626939	-0.412985570783285	0.667677182400187	-9.00020973806566	-0.605177774162684	-3.37617859817119	-11.2658765117183	-3.39214502489473	-1.19323336698496	-4.61478438433842	18.6294132382424	-6.11030198642709	-7.96482874949847	-3.70571000014268	-7.24957898494943	-6.74852842405549	-5.57004467619792	-6.63166276256267	-5.90626148548383	-6.99273232808963	0.628285999975802	0.612233997304211
Dtx3l	-9.50496772022812	-5.5449377082127	-12.4468656778211	4.9429727748176	-2.67890602431722	-12.2983492616598	-1.60865767577804	-3.21234282098783	-11.2219962427704	-13.2908474659224	-5.37472356941028	-2.38624920873798	-8.56032760562883	-7.94974570197612	-1.61095696228112	-3.83490840970606	-4.85228537812737	8.26357145773831	9.73632310049196	12.6252071499724	-3.96221001352835	-6.23303810813069	-10.0764160450573	-6.03307743613798	-10.2854403610242	-9.46567345813407	-1.78904328618985	0.529120194684737	-0.410549022279129	3.57765322158671	6.41276787025456	-2.43461572167796	-6.24611446301307	-12.4056670407164	2.43747504314434	-2.08381198977149	-3.40219607938422	-8.30267709714173	-3.40455006614498	-7.67039341675117	1.1103002820392	-3.66693149932683	-7.94172623964276	-6.38163547728811	-9.46357639267456	-2.19555879969194	11.7410409813656	-5.57604244613249
S1pr2	-4.27679360933959	-5.94366905722051	-7.6799691095854	1.36376721493958	8.37592857189063	-5.34602856893371	-9.17368966651563	-13.7014867684661	-7.89787238207317	-6.69707021150697	-4.8785860137558	-6.12475472282902	-8.27013398645729	-8.19515994720833	-10.5068409523813	-1.54590353113363	-6.86043427055971	9.51805969412284	5.46405269663854	3.45423204580146	-2.32531830512871	-3.73422954808624	-1.68522750637226	0.0490355105003708	-5.83106087628146	-9.56324331193462	-9.60330649856367	-2.7332352741334	0.467964976956425	3.45457332731416	-4.22076988679997	-5.98934714626968	-10.9507854946971	-5.29540617665386	3.38144040313012	-5.34280742861826	8.19301550522946	-0.117823838467984	-3.46544965719183	-7.66838303080318	-5.43767331034321	-3.5018392265207	-5.36067070664367	-7.78621591775009	-5.48550595761279	-6.52713529499959	8.73090888089536	-7.25592097412201
Tm7sf2	-5.56195344184943	0.150642371353145	-12.0744124984371	-4.78588678059662	28.9104161858611	-8.37575749128474	-5.88265207557432	-4.76327989627483	-11.0718409765244	-14.7284090249681	2.81982427952257	-4.11988733921852	-7.22080597821751	-7.38726039689259	-5.53050565999501	-9.30229438392111	-3.66994467474062	-4.34628990137353	0.877497161353558	-3.55539060644701	6.25232287130594	-8.53262486056644	-10.2366674849135	-9.0212902786868	-11.0618084765979	-6.50313333920649	1.86154702791393	-3.61774379782565	-2.442252080296	5.77617586583023	-2.38593875394146	-10.8680077536468	-6.66758883427484	-9.16410539145405	-3.01208028588514	-1.12873668010737	27.2985640309369	-6.41757513937999	-4.72129595645447	-6.57835355063446	-2.59484163009124	-2.02617657084729	-11.6984253668362	-0.844761987302332	-6.61893571385108	-6.06857040743837	2.53007984166139	-6.48532064972711
C1qa	-3.44798399816787	2.58158999628635	-8.53598881737396	6.30087433307002	4.05738046494671	-7.6803012338468	-6.57770007015283	-8.8287356902841	-12.0919837903171	-8.05160198508535	-9.16850520025494	-4.26448391866066	-8.46942799136245	-2.37170723245651	-8.28322143731945	3.92416501125417	-7.75889819114418	1.08520072142074	4.15635967115283	-3.90131360586229	1.25797117715795	-10.2718444233886	-4.70037048529452	-6.31130633938391	-2.8893557984102	-9.93307100159987	-7.00805569473444	-4.48520472789222	-3.79141132568108	-0.761970960467155	-5.57314304427882	-5.83961432931557	-6.82004147046145	-3.70022082377956	-3.85225383061124	-3.0969535475921	25.4825021507656	-7.50448265507662	-6.90689268804461	-2.39356301894373	-9.97765816263322	-6.19526047302906	0.272320552457437	-3.86754775828071	-11.8352687982605	-3.703081655988	12.7026323554937	-5.90612038763351
Scaf11	-2.10949412602995	-7.07353427925646	-8.21008531723588	-3.18192195262282	6.55767068169564	-6.88548840476301	-8.38107351516341	-5.60972504463189	-6.05345002637508	-4.85954990719316	-8.55465627672408	2.15027913230811	-7.92349832224429	-7.05727304700467	-4.58608382630331	-5.90326163414981	-3.53642275641836	4.36573932415969	-0.937579652683713	9.36585635525292	-1.41752008391136	-11.0237476777715	-9.39645891775296	-1.92432605222908	-6.90300668574138	-8.56892537198123	-2.38334451295138	-6.11458272814714	-0.260711776673535	-8.23426635662907	-3.39499402680939	-1.55450603595429	-2.08386929944052	-6.84134564256722	2.94281703355338	-8.33458432248892	11.7807004190034	-3.65344694069693	-5.55145359419996	-3.49308337851014	-7.85431408193967	-8.26974449079007	-6.39220636982747	-6.02699271659263	-6.59737018697654	-5.0699020810962	13.6471316651061	-3.9584776793473
Smc2	-1.7317704286148	-3.78627780829608	-5.97254980887909	-2.75827993931017	19.4918609532363	-8.64967117472257	-0.73309938372638	-9.91611462118474	-2.57458823853876	-0.436231005708946	-6.90144754449539	-6.29161829851452	-11.3147535275116	-6.55347366461516	-8.17815429813138	-9.50084370445674	-3.14373642429482	3.37067208527682	-1.71352217270275	4.33181666756652	-8.17338052550969	-9.977761841829	-10.2391964849182	-8.26647955433395	-5.94414145019605	-10.0957292606069	-7.12148780455265	-3.2571424186197	5.01768343934653	-12.1785934484277	-1.26379977567501	-9.16732253649222	-13.2029627898443	-7.28792000307419	0.606389556010095	-3.62351418086655	35.6511123155946	-9.78102531625518	-4.73634267874209	-3.64341428849818	-9.40494098545855	1.52199501648321	-1.6258066948225	-2.07216204179153	-6.61204008190992	-6.34711880933032	3.19368153928351	-5.63563687519355
Gem	-3.50593404617506	4.19630847698681	-6.10745128580488	3.93535539022687	2.68736589630528	-9.71068041911997	-10.0780317532231	-2.20944679434702	-3.64868750732225	-2.12271517943895	-8.02969683582081	-11.2059364195522	-8.45286758268737	-8.06230821521472	-14.150709661322	0.0752397273607954	-6.86883921809931	-0.816603903102145	2.28022215032465	10.2584074541911	-1.18426419641879	-7.02403509567946	-10.9257727862494	-4.96423928236695	-9.23503864414918	-9.56627145802929	-4.76704884557303	-3.90019678591517	14.8243888343242	2.71861864997264	6.80701814424587	-7.3865343995964	-8.43367143585218	-7.88485600555842	-8.4152810160162	-11.733912737942	20.5572240316976	-6.29489278528979	-11.2563178320468	-1.40369305071451	-12.6711418211121	-2.90267073528786	-4.93307990416715	-1.18935505073908	-4.82214267070471	-2.82947527289658	-0.173173021419615	-6.41142724766009
Mgst3	-5.66518011336243	2.08700321467873	-16.7694504182599	8.34513357749438	13.1784847078312	-14.8991312983998	-1.48995790983732	2.43175712921255	-13.5283493629156	-18.1084023510697	-11.3086502696076	-3.46987554764214	-4.17065555237068	-16.7510056460447	-1.601340012463	-3.76749879847048	-9.45293689465046	14.8634762632862	-1.89866979822805	8.48463589528711	-3.56155197019083	-14.19892028819	-10.026272914915	-8.15310967694419	-13.1805275152025	-11.2590998531925	-6.23721229114053	6.16700451623189	10.5674084503739	-0.295759546652693	5.27137197923845	-8.22377944114436	-7.04192035243329	-9.79611081236759	-2.29715645509302	-3.04711232860811	23.3490130346099	-9.35323784049593	-3.22150769316896	-7.31389244608568	2.6976899726543	-5.1067616127522	-5.79212015781968	-5.71467228190506	-11.5758159942859	-8.22164911023567	6.38794877916184	-4.35101229570475
RGD1566036	-9.38257751540362	-3.26384808092022	-11.4499433705747	-2.78781735910839	1.87468901523009	-11.0948495919641	-3.66855414748638	-9.27144561802122	-6.34898521758888	-5.75527464829046	-10.4860252292771	0.679525118224873	-9.49279592577239	-8.51825968901926	-5.21929781859046	-2.24734622477803	-7.3028283872443	-0.0694830320412905	8.02892482600399	-1.74590856185969	-6.40480446838062	-11.9136192065774	-7.9901517508406	2.25764717934826	-9.18831950112579	-7.17973883988661	0.761342549300519	0.448304004617588	7.0404906662321	-0.739639615897252	-1.97591490886823	-2.45822644315081	-7.32505494513376	-7.83384649705837	4.48734553685583	-8.5312382980712	4.65798625672757	0.57942652220383	-1.3711367970961	-7.14565202397771	-1.38907868240009	-8.91055660926503	-1.57167641661589	-4.45221392064675	-9.41136375690389	-1.85759279006587	5.97848027674162	1.75181740137868
Ppa2	-10.4956748179829	-2.86973060389827	-11.6646778324542	2.84678084836213	9.62844750662339	-10.0225138657731	-2.54084139692544	-4.29955565886083	-3.92047661247176	-12.6653739177516	-10.084778467848	-7.29525551376947	-10.0250652988785	-9.39080390569256	-7.07722662476779	-1.31681720940195	-6.27576036951613	5.08216700727833	0.773834737366881	8.28499741385502	-6.86984774430156	-14.6114221058275	-7.67065327904053	-7.11399240231047	-5.9170143821595	-8.77686947293668	-2.70089137000569	0.311278628820171	8.99450961816897	1.14031838693316	-0.853582970542798	-5.8381939775505	-8.49834665101757	-8.38799661252124	4.32958529582757	-6.9711750467103	18.1731146845246	-5.31888885927712	0.80571953173455	-8.83011977972591	-0.267661866849279	-8.73725751090242	0.583900657740749	-7.24523075382264	-11.9461109512775	-8.28854172609149	9.61105696684986	-3.03780074144205
Etfdh	-11.6567379063727	-6.14274544834137	-9.63605419004128	1.29210184514347	-1.59542769176511	-11.4696846160636	1.76094920232819	-7.14042323020806	5.2889231352202	-14.0974510355203	-7.16760900965406	-4.65213695526078	7.91970879001027	-9.5817471836629	-7.14430467704338	-5.90561840051271	-8.70841840843429	7.03029772353684	-3.85501161535548	4.26528386747519	-7.96822311499254	-9.52274630217605	-7.79895973956588	-7.65023315935177	-3.40607958993979	-9.56399765995234	-3.97072920646603	0.584039549408377	6.39706151088966	1.37692757691292	2.31569191383468	-4.85710639122877	-10.7759425562609	-8.52635783685254	2.47008515463379	-8.0207016729913	-3.82826177448064	-3.68657452752949	-4.63469745750032	-6.97217786316259	-2.83893865876674	-8.13246714231735	5.33127138205524	-8.24566389177347	-11.2307375655904	-6.12332315908313	12.0922977623674	11.1051956889194
Lamb3	-1.7249660116075	0.92340856187599	-15.6544852925984	2.87576348517051	11.2672627914687	-8.20630897016399	-4.7556576794015	10.5171434260477	-6.45046550523711	-13.5302335720568	-4.55127523258757	-2.20777430113133	-4.77557617000208	-7.17460005568223	-3.13959535006398	2.08856028401528	-9.42709948602177	6.88099130326936	-1.07193903867885	7.76241583733339	-7.58265726738282	-14.1850924595466	-11.8542656919253	-10.1222230096655	-7.53605150729207	-9.9305311116241	-2.30605084119924	-4.16811872285589	4.98905027170648	-5.54548932540743	-7.65230862580429	-3.60557280826404	-5.07545516838122	-2.99525839939719	-4.41576563582589	-5.43903844204463	10.8555712998914	-11.7229647477749	-1.41410400043061	-7.73996535771535	-4.36368609600362	-3.35395893461667	-7.75048599517073	-1.22316904123601	-11.3493421809671	-2.87279016498502	6.05916768610472	-4.62740821290471
Trib3	-7.7152541088171	8.71191411096329	-14.6389515122451	-2.31315173427081	9.60705751631332	-12.9342870280402	-2.40353528025186	-4.602006759737	-12.6656329538972	-11.9705947895463	-1.40937934289562	0.685347558876722	-8.13336289888291	-14.5323681367449	1.42143916753874	-7.4197649586655	-8.74785341816155	12.4516799104438	0.65146234221157	4.96180343631595	-0.106827714487823	-15.9679415977781	-8.18109105633963	-6.88846790683403	-7.40161149178215	-11.4659294510474	-4.77848797428883	3.9046225232999	15.3036173733196	1.46707218502346	1.6001884718019	-6.16184374525122	-10.0384999417108	-10.1420801900947	3.82636472034628	-3.31969374025515	3.03226175821734	-8.76652194148078	-1.4017317653362	-8.98252671394607	-0.806864578109275	-7.28367685022813	-6.2028072116342	-8.22805858410868	-12.9639309923356	-11.0020167813402	13.5203154340361	1.12845690064533
Aass	-11.1646741819621	3.41990746790071	-12.910711517332	1.04196391841003	2.67641391757816	-11.416155913092	6.10328972333868	-1.32644857234516	-14.5178938589113	-16.3049625598354	-10.1810495260767	-3.16650509307748	-11.4701667906087	-15.7370118586118	-3.33102969685102	1.41130591081271	-6.44786417852334	8.95165132380611	6.16289727917124	16.9576377364227	-3.23744503775577	-11.975667326944	-10.5268205739984	-2.33333648643037	-9.80012320222314	-11.5510086832516	-2.09713519735198	3.87608108724145	14.2006237917564	-3.46437443095674	-3.26822700036245	-2.5096007044	-5.37609762887527	-2.49068151222026	6.43811401496697	-0.16439562488655	13.6031825273503	-4.10493819835354	-5.4131793709913	-8.7405719638713	2.14854360078481	-9.96737282171557	-10.0036335331565	-9.25237474579496	-12.0956207454541	-6.81586739744442	-5.30782782380246	-5.95149506652093
Hsd17b6	-6.26056957534546	1.01220961315987	-13.4467042044576	8.22975466818426	10.1003668970916	-12.6881380596989	-7.50716028438923	2.76778604224963	-10.2043733648688	-15.5010179618999	-12.6777657255119	-1.47861867271507	-7.89845281592835	-13.4776958979114	-0.754104973207387	-9.69465226265723	-7.33153313415569	11.9282156136195	8.30716135716205	8.60002153745388	-5.54352118641229	-13.2457749075975	-8.91312550177351	-5.9953765327925	-10.3259607138631	-12.2279313604986	-3.44856355796687	2.55602941658106	1.60895292495076	1.33562526032043	5.61992693815463	-8.083179308528	-6.52009438378662	-10.1188929748009	-1.63731753480518	2.03420952084612	6.52431024501398	-3.85886414852266	0.193577926400419	-4.71596045581059	2.62338313933419	-1.58832188370887	-8.81636044976486	-7.96163890308078	-15.2866924928531	-5.13432757356218	5.73816234134464	-4.31554105956297
Atl3	-8.16207491217488	-1.62790304299996	-9.50951898456536	1.60288175090029	2.26968516301035	-4.01567596300147	-4.66769210528717	-7.67159405059319	-6.30583387847742	-12.2702900784332	-9.04628533838789	-6.46658850502217	-6.88877226081866	-10.2105680473568	-9.16257342476023	-1.33672959861637	-2.33937890696324	-1.22927001433161	-3.73571064449115	13.7272315945758	-4.21161573410554	-8.07020846939737	-3.76496452727444	2.77310115245793	-4.89655153567803	-8.26720801153636	-4.43557155559209	-6.38828953193316	9.92758387055975	-4.81616741969553	-2.91795288195343	-0.898545967435046	-9.59068148209175	-7.88856736480733	-1.40475442949703	-4.1609115658104	8.10617312270621	-5.0226229777224	-7.73181054080859	-5.91872271728306	-6.83219954587691	-6.43040851165063	-5.88049039283456	-8.45100866512722	-2.85881332203292	-6.57099619770181	21.2533280567039	-5.0925309032411
Irgm	-4.21113212677355	-8.8494072806305	-13.4673394734238	3.10253654761197	5.70846534919811	-13.7592911236763	1.22707829261016	-5.12650329891066	-10.5698430498761	-12.3802266073352	-6.32637848287848	-1.5511921529992	-8.50208055807505	-6.97124470539177	-3.72957121106248	-5.14738897334094	-8.93446499116274	5.75130212880727	11.8082614754352	10.2874593515779	-5.52736057993613	-10.3916227319768	-6.81681274838002	-3.67280745669515	-8.73032443280025	-9.93118028729284	-0.675724243228266	-2.04172069417834	-5.51975110284199	2.68855700516657	0.279513614982898	-5.93659520654313	-5.01340250752894	-9.47192540479606	2.45296598063973	-5.31061248933901	-1.57379808504267	-7.24388870182653	1.97448277697569	-8.53693465909388	1.34331821163752	-5.85890492178597	-3.503708871079	-8.96933567736936	-12.5516946506125	-2.69307797586016	17.3490347185738	-2.10134938405398
Yae1d1	-8.55095490928441	1.88589461997984	-14.5064538752634	1.01289935151862	17.8530951582942	-13.6127608562823	0.198599744849471	1.65758535192278	-7.71097435576221	-13.4158193642989	-8.19417013527523	-1.99317371226885	-11.6957956615084	-9.05968238471127	-4.37763732492933	-10.1415889367364	-6.95131264735828	5.71615788423842	-6.42533442728567	6.93927247151017	-3.67127620810733	-13.4971386430536	-8.78199778906687	-4.979260136172	-8.84262876136329	-5.94095707973011	-4.42735286461258	-0.662495019249752	13.8328837414875	0.846674917538698	-0.347404228115085	-6.05261559958829	-6.40335469320085	-10.3825092141081	-0.315722813249245	-3.11844878947658	26.7232109202673	-10.3752552323544	-2.05964616656913	-9.06650416556758	1.69521207850818	-5.73336005971017	-1.88840835631467	-9.10246163343756	-8.41524192398444	-9.12069788450765	-2.07219215724681	-4.33776077392787
Alkbh1	-7.04148124208488	-1.32808424866303	-10.9951513642846	4.35658168623042	6.10719283241633	-9.60062023414774	-9.74571363384207	-0.519449809108181	-9.95772235721275	-10.0122926233733	-9.84704287132399	-4.61567308394339	-8.03473834675309	-8.15967642879404	-1.57397322097057	-3.74160828239914	-6.70766292530797	8.44773751650796	0.559021195586757	11.2776920335915	-5.07358071464008	-11.786046666888	-9.60786810334736	-6.00688159823525	-6.27794088859905	-8.60908009858607	-1.42898374736559	-1.60748297991917	7.37537002504993	-0.928267265322107	-7.21025636444901	-5.37974610477469	-2.89959559785712	-6.28252230928147	5.84331114908456	-6.99307227800513	15.3013732739239	-4.98771302610448	-6.70698316852853	-2.20862787685594	-0.981379210338346	-8.2186960348597	-6.51193209026911	-6.80364680286675	-9.88822682944718	-7.74851586167217	1.99061021823243	-3.10889109517379
Nip7	-8.35046307885157	-4.15916009694626	-12.4058595206066	-1.98188998304059	17.6667286481997	-9.26351561680407	-5.46417066094461	-4.17064579294646	-13.1518379059771	-8.94594165738285	-8.23880665919071	-4.88522179892087	-7.63820322658289	-10.7122556076271	-1.84007741704507	-6.35025149296033	-9.08766440237063	6.6546406282312	-1.89617969012158	10.4804686262544	-2.7482949991103	-10.3131765058093	-8.47669602510114	-4.65900901560476	-8.8532761420453	-6.53915701812452	-2.95307867707557	-3.09028179919477	9.54682447165685	1.79648620269366	-7.62278641896214	-4.79484040643792	-5.96099627009161	-8.61149781999741	6.38857556251032	-4.88526860297869	19.1041778821654	-5.05609786356622	-4.7352489636963	-4.92442055772038	-5.10357804179772	-5.47594091418057	-7.40731377560699	-6.20847630479188	-6.76692361756374	-6.86911011456575	0.494606243059371	0.134598563339527
Rab32	-7.63285876792462	-3.25812925309368	-11.9601744404813	-3.01629433847569	7.62482029466383	-10.287676693549	-4.88245201509692	1.54986276288342	-10.1571624027042	-14.3265041674362	-11.8168414193889	-4.30887384946669	-6.45290739242803	-7.80269530930555	-5.48063444227167	0.724088259486059	-11.3954017085753	10.4265055101211	15.6862029453579	5.18692462428931	-10.9785392689417	-13.1102729059943	-6.30412391586292	-10.1332516142585	-9.78761730940049	-4.96990310593566	-9.41330859853535	2.25131976016337	10.7016547308725	-9.07287773325234	3.54149066798267	-2.12582847523272	-4.85294866224536	-5.25158200929108	1.65715041361683	-7.19358798105988	16.3508985822311	-9.44588850876485	0.444156822963381	-8.77829138464729	-0.413061576401947	-11.6467061039924	-6.36460835578764	-13.6320657701891	-5.27189158253452	-8.46012981754713	20.78546474092	-5.33048548746235
Foxa2	-8.50590407159016	-2.31582134784871	-12.6164044062839	3.55158606647918	21.3546948242979	-6.20121132393475	-2.77060100623666	5.72540208002171	-9.01959603181389	-12.787436075336	-7.62150576781706	-4.50332672309307	-7.91964969588924	-13.6333600274129	-4.44913402142302	-8.46148543795457	-11.8559435050439	3.7227364338719	7.91654115144013	10.522694112387	-3.96844268426205	-14.3127558937732	-9.85178386320644	-8.79525413830149	-8.24707724341258	-9.80492426440982	-4.30570353821029	0.94300040991029	1.90353518302417	4.23049767541069	0.35302610509563	-10.1062897419325	-7.57231185988195	-3.75367399518079	-3.84759655152474	-9.19072481468298	22.8656350015133	-4.02181351640179	-3.30851439756614	-9.80231032505492	-0.0375448376975704	-8.68868759155023	-1.64578110098065	-8.38782304467229	-12.3482862261345	-9.1702739038238	8.03207938226352	-5.71470328033064
Ell2	-8.00862201771381	0.637922647487294	-11.0093386152618	4.76441257452544	3.0729674946226	-12.0218078391841	-6.75847313470481	-2.28973742511339	-5.07330610213171	-8.01178895133505	-9.05182612268767	-5.84468614125313	-7.62459187619437	-9.50927233657556	-5.90354219751781	-9.69341578055168	-6.55190762932867	8.02987261090683	1.75829440749591	-2.20251409948655	-1.69772691345031	-11.0816785742587	-9.46025891717639	-7.9526398905282	-5.7693568500501	-9.79210756751383	-5.4108095032279	4.83536277842304	6.67144638929223	1.61745487045809	0.744565306054762	-9.57133602302561	-8.18280751734651	-8.79690230297319	-1.27721123715201	-7.75908764950924	17.7709225404586	-5.23610461609244	0.25739590035557	-10.3490737919404	-0.117051022803377	-4.61700223172098	-4.82700806784059	-5.60530755882516	-10.6045132671613	-6.11501201296936	13.386942078258	1.73175607447204
Sgk196	-12.0709073755651	-4.39751068233257	-10.82178816363	4.19031260129927	5.70701907038642	-8.44845126375771	-3.0682042586198	-6.37569706438795	-4.30043954739467	-7.02660035659478	-11.9246876967235	-8.63640065135923	-7.42534924951552	-10.3098376021276	-4.68167012809332	-4.45718751397283	-3.93045800012771	5.84885748028537	5.17466384054287	13.4539466461901	-5.69421603566534	-11.8809680827514	-5.79789267125693	-7.06358468828485	-5.15592062896096	-7.13030138380116	-7.43449885564236	0.139442183410653	3.26552289816178	-1.74391879011042	-2.59757109824918	-5.80412044400013	-7.47606671943457	-6.6547395510797	-1.28262034027528	-2.47598542441392	8.1462020869503	-5.41908570508858	0.418824979899824	-7.40462105445616	-6.50293135073919	-4.96425944797452	-0.713249332596464	-8.19734491113295	-9.77521612190947	-8.13960398772865	11.8159889986468	0.49508986431087
Mccc2	-6.08753909044993	-0.350111032655375	-7.63405816464813	2.09719936253178	7.48337930296973	-9.04073293684925	1.71672952784145	-0.764147159836856	-3.12381395491787	-7.55706482584687	-7.16938885597395	-5.42592066621263	-11.0941050245026	-7.42417241425315	-14.1015902487664	-9.4457500716645	-3.60826918879061	2.8667349649748	0.122999786797577	6.00622030914478	-2.74125112154768	-10.7240178365591	-7.81734116480256	-7.58236403704478	-4.07984472559779	-8.61949554230148	-4.39213524495536	-5.39372201244466	6.07309136656733	-4.34255096850319	0.653611856076234	-6.13608556700397	-10.5375791374104	-8.87320506090991	8.60973647176719	-12.7247195553285	26.0138393622211	-4.24259152361022	-6.16123988182538	-3.84746576761011	-2.50725162443154	-3.9274182775437	-5.71437172640746	-3.53445223770039	-8.44522548074097	-7.69320440918429	-5.44376423034835	-1.9463977438796
Slco1b3	-2.94233046026287	-5.40532633828211	-11.0251317983326	-0.0813513061470221	44.3335496825221	-7.97265837079372	-8.71001034468279	-5.2140361618753	-7.75928110688596	-7.40874068138911	-10.7780213908713	-4.47172630317055	-3.66721678031085	-11.4003247414281	-5.64226909941899	-7.26826373496457	-3.7264744348564	-2.18148011406707	-6.46523813029685	-0.588999039466147	-2.77903179176839	-6.40128940238791	-9.36300667657227	-12.6877957212431	-3.53171558866653	-8.35598340275152	-7.26182345772303	-4.77353735703527	4.4656011230148	-8.38583082005569	-12.0105811831667	-7.29547883205006	-5.98083785581362	-8.7553079675307	-4.31609348164156	-6.45783102507114	39.4438060987148	-6.55527892529916	-5.66191339435465	-5.33780616478693	-3.97651987249404	-2.30221434002309	-2.84176953433851	-6.21552586253743	-9.46306791291599	-1.36931811732335	4.4044263700126	-6.54671056729942
Zfp91	-7.543813614948	-2.84178935044022	-9.66604666402653	2.77102134168205	16.3703638106418	-9.25948914431721	-4.5599415325664	-1.70304259051869	-1.0802586405274	-9.47057001207788	-3.23242543276593	-5.78612754077581	-6.57622271308018	-9.33979242645362	-2.93088461908928	-3.72717253753749	-0.940365622828526	6.38142533581353	-5.54683073571323	4.02888207289087	-6.80946767733604	-11.5632565409579	-8.8330027240249	-7.67709428116695	-4.26454494887766	-6.58208566657163	-4.87983281478329	-2.58320506428719	1.01035678182585	0.788546251794926	-4.1098550313835	-4.9176360579646	-4.50645611214791	-8.8012012458603	0.230803274265403	-4.78309046693832	29.8306134096981	-7.09869268986653	-3.5148802582327	-5.75477018773579	-4.09514786305316	-8.34766760246702	-8.5346898991353	-7.88889095876613	-9.04423433922249	-9.82091971975017	-5.53649219657581	-6.07517197419532
Masp2	-7.42421456205548	-3.78511364956445	-12.2592896876765	1.54750667997744	31.505180680605	-10.9542707253883	-6.55111732007815	-3.30807322979856	-7.93222399420119	-10.7764147823925	-7.86832647129889	-1.98209716126398	5.27927184799962	-9.55668924435967	-9.963485612311	-5.36427185576851	-6.37148177726653	2.90278764908844	-10.4934389045745	-5.65535819605305	-3.35939162403913	-11.4172900561343	-10.4055826573515	-4.32363469002916	-10.8468309325235	-9.24151135870786	-5.33961139827614	-4.44339637267594	2.61040955074616	-0.70117162935575	-2.10455290753795	-7.62360547393308	-7.00575035698026	-11.3255439865149	-1.80557013312895	-2.05256229956605	28.2693507708404	-4.95473122420158	-6.66855531023637	-5.75146487037144	-6.90809190546213	-6.50680604850672	-6.21427070785489	-6.26161501933573	-7.21461921898772	-6.3052460512314	11.1091596098272	6.87698461282953
Nostrin	-9.38586921460685	-2.85946591861903	-9.26322637709846	2.04251616078086	1.51445971618219	-8.85427884048196	-4.40460412671259	-8.8747351538551	-10.3208448856845	-12.7453155885937	-9.83781088626714	-5.25744243617971	-8.31943117924009	-11.0850303258298	-7.55256724856276	-2.19715918871588	-6.53876060739403	3.42921537849434	10.6974630810472	2.54280164275522	-3.93598278693326	-12.2636065943346	-5.12165009370203	-1.63295810983466	-7.40886354741223	-8.09040352176028	-1.73005118415066	0.403347177557954	3.82417770431485	1.73350746158646	-1.08232706381689	-3.62746077524193	-7.69562043138431	-3.40075670075315	5.16512805571283	-5.50594354471991	4.99341622790213	-1.08869951388855	1.42699191635525	-9.48278846461642	-2.48815235005283	-5.26232187995524	-2.76942999101175	-9.35744589632044	-11.4765732465557	-5.58060987311676	9.68694184562959	-0.196931231893423
Lyz2	-8.99841515852824	-0.303159796100266	-10.677324135935	5.01221043304406	24.1553588920345	-11.3407647704679	-7.9906940925679	0.257764047140293	-3.89234055563642	-16.1242753313513	-8.27342340809382	-3.9760097742249	-10.7806967268219	-10.3256877907277	-11.8363768032865	-5.59493051474578	-3.43780593808685	7.78147309458702	-8.66694581682319	1.96763615850792	-3.39307506177775	-13.7967345617246	-11.0854771578613	-10.5633430209903	-10.8276040045139	-9.92332211131932	-3.13563578877593	-5.24196985385817	7.15968546693585	-1.41366221252396	0.801277937750358	-6.70240574777755	-8.187062056542	-12.2015199535046	1.42220583688313	-4.97612224302777	47.6163113292405	-5.09906690752526	-1.85062434690059	-6.74735677266569	-11.7611434296117	-9.76914970294561	-4.24539529368888	-7.50520520134455	-12.0092864407369	-6.30974370668415	14.3410284729482	-0.828533820300796
Ezr	-5.92679535796302	-4.9437396386668	-9.03645791227305	8.15869093355743	11.2027706675072	-5.53324496904783	-1.05629054591529	-0.391285166122758	-12.2190738345605	-8.97475815429281	-5.93483017296335	-3.93280998757494	-5.49627235866423	-2.40787358157555	-8.8375329601137	-9.99129334649301	-5.77611044880809	6.12370617386392	-5.08048778660478	3.68513540510317	-8.0458651804548	-13.5966693496944	-8.24487037129014	-4.60930232685718	-6.13986501577606	-8.21820232074193	-7.85154241846164	-0.331128321001339	11.9221338628272	-1.33376925120374	-6.01788439516958	-7.81607754088279	-10.9542617636368	-4.08399687890188	-7.98088909956247	-8.05003077857787	14.4754405175413	-4.50211414596506	1.11051000686762	-5.79249092861555	-6.67088466521803	-7.27920731141489	-6.19481320802166	-4.09240896916987	-6.3581040094328	-1.5364727548432	4.90400576057053	0.310782529718061
Itgav	-9.52354366811313	-6.42906449449075	-10.7160072466962	6.26057962064577	2.43842746998363	-10.6952742538687	-6.52505239077558	1.10779968447568	-5.87821630508064	-8.90193515953436	-7.7371145271529	-0.0161603949704725	-7.38605005834645	-9.60397660808878	-8.86845101039959	-0.0638724304584244	-4.24387268846576	9.95505971646696	-1.96333273114367	-0.0521947189053762	-5.43910944071802	-10.9191330024394	-10.2435305375989	1.65545557436585	-8.78818565491658	-6.93396659879489	-4.04732506454661	-4.93527049604924	6.44100763434749	-2.44905678264443	4.01890746520195	-0.951100276981776	-6.39435819359852	-7.91118978952994	-1.43917072239757	-4.9762705438039	0.973466944140593	-3.76808514791144	-6.89065893672779	-5.35961387731795	-5.40035569959632	0.805377992839119	0.685250926424175	-7.15785038356534	-2.1905510459995	-5.09558484424309	4.19301028810466	-8.11938940062743
Tgm1	-7.78715280410477	-0.427299563632815	-12.3091188865212	-0.781082060198445	21.3142561152195	-17.7153751253653	-5.6977892751782	2.43287769655581	-15.6473460268597	-12.6587632053301	-11.9599707660389	-4.75513770773174	-6.4766397886092	-8.40067269378167	-2.34290568415962	-0.763010198660556	-10.3191335808229	17.8177591420621	17.8617136650161	1.80715438527925	-1.83549599334052	-9.63078177197004	-7.99227178463969	-12.6954910415981	-10.0229175589251	-11.4207704503966	1.25529212586746	1.27714461219136	2.50346011298374	-8.30851121842305	-7.71016090676588	-1.63348655952277	-10.2042702390589	-13.8214729223145	3.3001983821513	-8.37733354258149	16.8826999247189	-13.3539015332558	-4.14195870052351	-8.74426292142272	0.210720890654757	-4.87574472137296	-6.43727776745527	-4.15715051513198	-10.9357763888695	-9.32636807261602	14.8638142014582	2.49381977260882
Slc17a1	-13.3159958898548	-9.92784221299933	-8.30812963601428	-7.81048050580627	3.6544450758273	-8.98451694511188	0.107047188224138	0.544590678906197	-7.69120229995846	-11.9394102833108	-10.005199181688	-3.20379831936052	-8.10820008118503	-11.0580918145326	0.323903414964013	-5.26518157280964	-5.4689561782066	-7.07631432771011	0.582817011622938	7.47011924224958	-6.67219363273599	-15.8354638996178	-11.5983709977055	-5.21403185567017	-6.45570936300883	-8.42703622272051	-12.8142140614345	3.76665989477664	4.79553368876467	-2.89360432577375	-0.959393247273594	-0.501922789677094	-9.68554497525367	-2.26858739448077	3.22171043118757	0.189504023922519	23.2713776501216	1.39120487752015	-5.98575115810588	-4.53584709491274	0.103574129386377	-3.57760566089998	-1.07970367441647	-9.9527052076339	-12.4384894467377	-9.91005646122838	17.4483749577831	2.43945297937431
Pdlim5	-7.26294962541292	-3.00716375393984	-13.211579497786	-0.445637349915811	8.74644657627123	-10.7390808178476	-0.988062126744657	0.606280893517511	-7.76685958144694	-13.9821565164132	-6.77655830580482	-2.57392549243882	-6.29388308741269	-10.6455748199458	-8.69336137464514	2.71723657233844	-4.60195061228637	9.07159735285705	1.50255048672015	3.60725699171808	-8.00402421252918	-12.4903213826301	-5.30793111289767	-6.82097184704848	-10.0280184190704	-7.83753099652195	-5.6788698305784	0.425502298571915	1.16013967761072	5.53385419512265	-2.28967271149701	2.92474522840127	-7.15095922557633	-2.99000237620888	4.65815174343248	-1.88942621696048	10.1274564319432	-8.318515801271	-7.48994702060168	-8.91808464236121	-2.50636466018918	-7.60599446006846	-7.83873824143471	-3.83265350689961	-5.52325166523014	-8.1058983293461	2.08665466827631	-5.50758271425475
Ube2h	-11.2191938495292	-0.976346638111721	-10.1527159739258	-5.2107389542097	19.7053554164215	-8.3437263819173	-5.83986830085196	1.57982522291549	-10.169092557656	-8.899340025619	-10.6804858063861	-1.67450961930249	-7.32615185258458	-8.90627282737974	-10.5267730536055	-3.90433124249153	-7.23533657207074	7.69738035610075	-4.71387263934462	-2.72395172796873	-4.59470502875047	-12.3707305712026	-5.89486673009203	4.70012296365111	-10.6389815571622	-7.44541175173788	-2.86378300818597	-0.817794458183771	6.47375561736438	-7.0112575568082	3.38058327514058	-0.0089606574840424	-11.1327054709586	-7.58100606941531	-5.23029357459933	-6.53468539150214	14.8699301190363	-2.45984121025502	-4.27363087437337	-4.69146888308474	-5.0667547031223	-3.46969636817017	-5.45166815685209	-9.89084394133453	-6.03238443187871	-6.81080974224316	15.3736390569176	-5.14411944389398
Jmjd1c	-3.3039525070414	0.588921344913359	-7.40601641138922	2.85350792112194	-2.2075401560663	-8.46673239343003	-2.68064887246799	0.369098523625901	-3.32475764493256	-6.15027719442551	-7.78422798044695	-6.86572756172473	-0.384865780787566	-7.05645095053672	-8.43427571913385	-4.79064114105652	-7.05506423938759	3.89022481156963	-2.3614676674937	0.940436668472703	-6.65164240224625	-10.3679549654225	-8.15849976293693	-6.50971885375294	-5.56137879890125	-8.59860626224065	1.24166003107483	-2.96578409767119	10.6704364793268	-5.38019736508809	-2.55984319329797	-5.47297505883834	-9.95563150314053	-4.83607280406784	-3.75948356618967	-5.38786248387927	-1.00587412172091	-6.03210771165151	-3.7576733749271	-8.55328862053735	-9.53917471694881	-8.44594351851457	-4.46743140161067	-4.98348465481459	-3.69649258333291	-7.65192899738297	17.958467399751	3.91557377083933
Bid	-2.33149283174404	-1.86775695963488	-5.60957284306883	-3.85291098621875	21.2761219433744	-9.02718406781246	-3.39971099217825	-6.78254372693874	-9.04262863004085	-10.427691906822	-5.63122285362527	-0.79730650135774	-5.61869409579576	-7.18856224656335	-5.16026530250843	-5.12068974957847	-2.45195421732486	-0.133937678117633	-0.816648537701376	0.918750263593219	-5.63270012385022	-4.76203392007546	-3.10589070451027	-2.23383124266236	-5.45182744536561	-6.64583809476118	-0.616559641692185	-5.90656940024405	-2.49973900258038	-4.79024667428747	2.331672628997	-3.1097638343183	-10.6327926321399	-8.82234979203722	-6.48408286076867	-7.00862384159713	15.4584348340397	-5.57879336463351	-1.18063739769968	-6.08552769324386	-6.13158793330027	-2.18982231845389	-2.01282696271703	-7.05082862388416	-6.48067204535782	-5.66973146261376	-8.05706839689927	-6.7885554370748
Crym	-7.18216122277402	2.89254265509477	-10.4785745598814	2.91342167639836	-0.468326864727638	-10.926192057003	-0.106963281528182	-6.35496243707699	-2.18677173916712	-10.7619190408626	-6.85775517041763	-10.43304964038	-9.71974165775168	-5.8367465107087	-13.3811495662294	-7.01173871686466	-3.17784065191248	3.98741156131824	6.85423334203741	-6.83476547009908	2.50573990186042	-12.0261937244218	-4.13005241299927	-13.4081123451754	-5.86610743932327	-11.6292151821638	3.42437636199463	2.76312652371632	-4.69376652403512	4.86594084770658	6.53135888768132	-6.61458297603894	-13.4305866306181	-6.95679825766478	1.55650807731903	-1.30672925979358	12.522713834082	-4.41830803506693	2.535146641374	-9.27767140777725	-7.36385761293127	-6.58846617658368	-1.39457460676367	-9.49409256372945	-9.85086062344808	-6.84348061268271	9.92063512398052	3.13276439454544
Zdhhc7	-10.7221943775052	-10.3559431176096	-13.8470157293033	-4.46036049344652	5.78524803802845	-10.2616047320425	-1.4351013093533	0.520986505771221	-9.13449870158287	-11.2289553795327	-12.2074509612839	-4.24008951165095	-8.5755105745119	-8.2443028753467	2.1317280795572	-8.22867830720341	-8.41086182793111	2.97411496976584	5.79646139624161	2.26252025144656	-6.9354523215716	-9.56557306002819	-6.05947574310582	-7.14196133848329	-4.4450179398804	-8.37689844645377	-9.4678574282532	-0.354780274566547	12.0713404106163	-5.3576102969217	2.6464121919235	0.1244229885273	0.0832696101126089	-6.16296022192212	3.31846868911351	-4.62578200530071	14.785934375877	-4.99337212867737	-4.40094369802333	-5.70434288110751	-2.78844051047462	-6.0567535320427	0.573878811078213	-7.70974886151656	-9.42543577038376	-4.92049678438346	0.0129380356912652	1.79926202876929
Rab38	-6.44413168891447	-4.70863187841227	-8.84540487999739	4.63621972599908	13.7397769128034	-9.81172286991901	-1.95165038927967	-9.28159222238381	-4.04748515893725	-12.0679920089686	-10.7896773300675	-8.63455712863155	-7.82870662989838	-4.82132173205812	-11.210216933699	-10.0606630035017	-7.82935090021365	-1.09133409697898	-1.04391782339492	1.91408568311947	-5.80068846928581	-12.9395860122462	-7.74250528974314	-7.26148542022076	-6.17424908531165	-9.79106595223412	-4.91498632500168	0.963883432012237	6.55507517162886	-0.565029699079126	-0.752323663600844	-5.41614301661072	-9.74139789059254	-8.96474544371419	2.9132683169555	-8.55583335113542	30.0392573966399	-6.07500129928696	2.20047982107846	-8.80243786297764	-5.3826515393304	-2.97181513134072	-8.04538057188305	-1.82380561705158	-9.03393317396867	-4.77759351568802	13.9258719977577	-2.32591319307844
Cxcl9	-0.448316272319284	0.0239181342144494	-8.36895144105195	-1.56286554491298	30.5987162071499	-15.982619634482	-6.96794843327813	-5.89054802415132	-9.72826454831556	-14.0173129683917	-8.29720041507746	-2.40946915259711	-8.00485509602243	-6.11642789775245	-5.18097058620311	-4.95812384507658	-6.07449725226839	2.92504972398564	-5.2170118601791	2.77940977270807	-0.693114908642196	-4.14873275743481	-7.23358815621438	-5.36213016446395	-8.43729902630102	-10.22344540614	-0.933928119072258	-4.46136527249289	-6.46459130663945	-5.75134209945468	-2.5610002347395	-7.58493094948292	-3.53792526467039	-3.74257367291269	-6.87951941992236	-5.83636323921321	36.0217900207303	-7.32977751444398	-6.72424370013372	-8.96206574558409	-2.13551494126005	-8.43830781770359	-0.25799319118981	-6.29670469045493	-9.77931584432334	-2.87619768072038	-1.6242606018955	-6.31054376169483
Taf1d	-7.51201951646902	-0.689729334477446	-11.9001408367147	8.09804341292206	3.59465156024477	-7.72728600275483	-3.73546615452803	-5.8469538997268	-5.60078228104573	-7.82006262352425	-8.65389570360993	-10.0368985381582	-5.48644460092576	-5.83252327505132	-5.73018008882341	-7.83534283711575	-2.35227373613644	3.18031498318248	-7.96536850709001	4.60070787450524	-4.19198560481801	-4.99813800151303	-7.69282102242852	-9.34760571564389	-4.73776589379082	-6.40951879492178	-2.23564754614761	-6.54882777797175	9.6318004556772	-1.35415084648136	-0.232073469669785	-9.41489157522983	-5.4652643123538	-7.06576583022788	0.541258509868623	-5.7694242281443	17.564054389877	-0.221868888580715	-2.8880810473907	-5.16635157088789	-8.02633999067863	-6.29383947057437	-6.84942618560434	-5.89801182928781	-9.34955084276515	-5.79969410673724	9.46157970711712	-7.62932834995747
LOC100911353	-3.22078178879006	-0.403673917625673	-10.4123015660507	6.58245035549163	10.5978611211107	-4.97666809765418	-1.57740428054504	-4.02029859983797	-7.74067121819318	-5.48438708957565	-7.60868205287702	-9.5586120118014	7.12385729260099	-12.9947201454668	-1.80404172663003	-7.71714101655351	-6.22812356321709	3.94047105741076	6.28060142788108	-1.96991624091236	-7.39242865152591	-6.19878589917907	-1.25836975659195	-5.58591758853514	-7.1516510080037	-10.0393282834017	-8.27283906579284	-0.243753375486031	-4.65128556518527	-4.97410565885842	1.39330812179397	-11.318862104393	-8.46026041082397	-0.0324440126325261	-3.19417289522275	-16.2670132217381	7.08903501338742	-11.4661868057551	-3.79281975019068	3.20790514633313	-2.85284381745369	-8.47612226323024	-7.54982822082837	-9.49251966264848	-10.971624862799	-6.59417267939099	13.1546305402058	0.840454281058834
Nr2f2	-1.4625666868778	-6.27038969730694	-7.80249109232991	-1.8954708031607	8.21339710066988	-6.92064670258711	-6.45559866377691	-4.53017278552427	-11.082668813165	-4.579869050232	-8.67311876809631	-4.16014364023981	-4.61409199836516	-3.13487698411679	-5.96392471689564	-4.82644626474738	-1.65322672894598	1.95201603362627	-1.53432675162207	4.98447869425097	-5.54808109170442	-7.64277132852815	-9.67495218828343	-8.85150501549978	-5.02846981168699	-8.32495634940924	-2.18597384476152	-6.6594885785243	3.97238003342358	-1.88788310188955	1.00957091979003	-8.71568686443239	-10.5147654733638	-10.235802243098	0.148166971725235	-6.7684795360196	12.1678133991185	-2.95603692054684	-6.2520989852068	-2.09995812762875	-8.14538184865578	-10.5163119024233	-7.86942706319438	-7.43155146390359	-5.69064705953955	-2.81970828780089	17.8675131351507	-0.726654382429325
Tbc1d9	-10.8420397629259	4.32027513581673	-10.081947814454	4.62112521605673	9.74815446449248	-7.79058920364302	-0.704835954721036	2.78502165541627	-3.54986729181055	-7.54100405447611	-7.08515353734821	-10.1925740875999	-7.18151876830057	-4.75076563799775	-9.21490679137784	-8.98058064850907	-3.68956769598337	0.345298199329356	-3.80812456458303	3.71315055396169	1.7907573389419	-5.24318584102554	-4.53268170386065	-8.57227817464883	-7.51790594616412	-8.83646117701733	2.93949203431854	-8.1511526172045	4.17280210031956	-6.11567478450033	11.4822071699261	-14.49626128524	-8.77565831331208	-5.05744958651513	2.23705573192168	-10.3932872643629	13.6109402757173	-6.84016651520353	-6.53886743848668	-9.29114855746399	-5.05633340077767	-10.863558893708	-7.77957249823282	-5.17040809520002	-8.00957172956327	-6.5773485631296	6.83834310758622	-1.24217729089064
Glrx	-10.8676612364626	-4.44343112583219	-12.5106721124938	4.80848202035503	9.98175435189991	-9.35948302202256	-6.6959581323414	-5.68489165507642	-5.09471658043246	-13.1525305607497	-12.5278211242001	-7.21635744606756	4.64894742937429	-9.58697093820904	-4.05186948454852	-5.09815690820529	-7.86762654051544	-2.80486421581748	0.285212632951714	1.79922681703653	-7.15207629673288	-10.4891110479294	-8.84883927416942	-8.25441816429879	-1.64444276084534	-11.1659293473464	1.72405431889079	-5.21630233759871	14.2083445661357	1.85552083532257	0.68766422731815	-6.05502417990126	-4.02252135455502	-3.8980187832396	-1.93058765455006	-7.2668860025478	1.68426515794656	-5.51660323152563	-1.83063038168939	-7.20974921680793	-6.37636393514092	-8.15262750271432	1.3178121994348	-5.55141331606388	-10.0134241424827	-9.75090532090453	10.4423328161014	11.8652616073247
[truncated: 13,442 more rows]
