# Supplementary material for: A computational toxicogenomics approach identifies a list of highly hepatotoxic compounds from a large microarray database
Source: PLoS One. 2017 Apr 27;12(4):e0176284. doi: 10.1371/journal.pone.0176284 (PMC5407788; doi:10.1371/journal.pone.0176284)
Supplement: S3 Table — This is the matrix that contains the MB values for the Human in vitro model obtained from the Timecourse package. (CSV) [file pone.0176284.s003.csv]

	AA	ADP	AM	ANIT	APAP	APL	ASA	AZP	BBr	BBZ	CBZ	CCL4	CFB	CIM	CMA	CPA	CPZ	DFNa	DZP	ET	FP	FT	GBC	GF	GFZ	HCB	HPL	IM	INAH	KC	LBT	LS	MP	MTS	NFT	OPZ	PB	PH	PhB	PHE	PTU	RIF	SS	TAA	TC	TRZ	VPA	WY
Ppcs	0.641046883128563	1.71612028166722	-2.10101122567927	4.09635485564317	3.52370663099403	1.35128357811917	1.88960783460748	0.636414190812527	11.6457759900169	5.58104337019178	0.720742314522405	-0.505683432859839	0.872394320424656	-1.32641717695973	3.6989335548139	-1.46224826865634	6.46131170729146	1.78560401699745	4.02774787410234	4.26473540800602	0.288303493499172	2.04244418124231	-1.85134492598955	-2.60854468308472	8.29165251132268	-2.84075127436453	-1.73827757569626	0.854663363839439	3.39767061829417	-2.56395191309215	-3.51710819078285	-3.35606404637582	5.51137323729418	-2.42312049633115	-0.76165665700873	9.91263058581329	3.48374026005983	-0.558959176313289	1.15067302490645	2.48178897570827	6.15981706341232	1.79042604085792	1.18085753246794	-1.45342248797577	-1.26635647998053	4.71071887427996	-0.369683725031246	4.12968188835347
Srebf1	1.41420254152982	0.748605602759398	2.28979131474597	2.63573527239286	-1.99836413596681	1.97575707436759	2.04772437870296	-1.61029624623479	2.63470244605215	0.289310126698867	4.71192606475002	1.09423961502505	-1.63440259813639	-2.57382665482779	0.828263902387844	-2.86792168551126	8.22693975644555	6.57847547044317	-4.86535435926478	1.89419032593779	4.97159509861151	3.90288869419634	1.73297873374993	1.02173984877728	-0.141385624899032	-2.42849578726374	-2.32291550923235	3.3575330287461	8.80332149077802	-1.20518433768541	-3.53598342025238	-3.92587997310179	4.2830300879383	-1.02278057752087	8.9603499328517	3.96390378215225	6.26201729630704	-2.36679254078136	3.47870796824177	6.55206521277257	1.95205484537511	2.89263350180563	5.42333784525243	3.30439203679014	-3.33578396027003	0.627724974930131	-1.01562665698979	2.82169113812226
Ccnd1	-0.916045273571712	8.78711885526795	6.03439137274511	4.15019865252184	0.228221904211024	0.959905635748012	2.37020711301651	5.16461227189335	6.88867455905564	4.66809649773288	0.193746339926157	1.74612852726344	1.60993229272032	0.783911174569599	1.55805426922091	3.81885228997546	3.17218986473054	7.09608968035294	-4.5105112247733	4.3057058228498	1.63836468377712	1.2929548246339	-3.40654746074615	-1.34434236181117	0.804698140754025	-5.1183325218723	1.61330185274406	4.39463244470499	8.07009046774036	-1.94929867482037	-2.42400831730656	-3.13496378629436	-2.11377411522677	1.67118168072324	9.49568142604277	3.24336407984625	0.303312661809679	0.194748199514143	-1.34134815796364	-2.27864242293613	3.01141323045506	2.43763055022082	0.638534829935999	0.0380993193667525	-3.59718777830577	-2.00447364231154	-6.3110032431309	2.6588592031734
Acot2	1.88260339939754	2.01631020791454	-0.504287458673205	5.1908271055065	2.28335002562281	-0.342137764659119	3.89521207516639	-4.1853131015892	9.22969338879665	1.30199906799803	5.62913939087945	-1.70453217045964	8.72620288947463	-1.06739926623154	-0.331716614912017	2.21793729523483	9.23926339079474	-1.02422244672416	-2.16887447812634	-0.109749957273773	-2.10169748877288	0.6430191958659	6.51541359478399	-0.756916541859258	9.99216865551328	-0.188581489712424	-2.10324167167703	1.88757359976434	0.623967574250139	-1.65518136145876	-0.626318733566407	-0.453975718545291	0.984358805841862	1.26718294053311	-0.492643213353763	1.94045407485978	-3.00159348031746	-7.01726169292598	-0.0184727318540636	-3.50625060559555	-2.844996017869	5.30015769855524	5.49538247875184	-4.66192753171712	-1.76094815055197	1.35335936835606	4.96356316519684	6.41357451207817
Slc38a2	0.451149415332544	6.25921739543834	-0.00748139156489724	5.04378293555013	-2.31838559680051	-1.99871702553248	6.12977807120364	6.42521950571898	1.08361730583595	-1.47019211199531	0.125254679204094	-1.86013159136838	0.0177406679423706	-2.12321422022103	3.05428849735979	2.47356144937109	8.31536744214586	9.96399015525478	-1.29978312110175	-1.12981637704771	0.265866374304498	0.485886468406574	2.1839702571158	-2.46109898941069	1.19198316021725	1.19242493826971	0.0563072083391534	1.99331243598453	4.4645838480008	1.31974379262485	-3.0854724548571	-1.97099218121501	5.81076959854878	-1.79226547165395	-0.173742955174238	2.22287275450812	2.22630877457026	0.495436413459808	5.76227613946952	-1.4990274634314	-5.9206744324258	-2.19012797921614	0.104250703933499	10.1859696418675	-4.55046359948528	2.08802320581357	-1.55385576309605	-0.845888282607936
Slc13a4	2.58169589667458	6.56728325582048	1.71085475762971	10.1405159254571	-0.224167338301926	0.135187306021125	5.40361680145885	0.649737903855655	4.06006022575983	-1.82730725393702	0.726561240779942	2.1421171994755	-0.666423701195561	-3.33204986171586	6.77571612690855	3.39654423635337	2.66166717266583	4.27974740336484	-1.51232767023425	-3.92340601190385	-1.71031454986405	-0.149917805511427	-4.24012277154294	-1.3089430309458	5.39592664129727	0.154811489121882	-5.48745220972155	8.09333713529773	2.56521587044658	-6.68608652359007	-5.70582457945253	-5.26815559849878	4.6765461481841	-0.490500633938119	3.10107336242072	0.363730259640676	9.25957109327263	4.09325417292272	1.96852444404291	1.01530160521753	0.707484894221681	4.6343899938652	2.05668964840819	10.8455514252503	-5.66054075889392	-5.24512946082947	-2.7835888895489	-4.69743100772396
Sez6	1.64076078737231	-1.10854369313708	1.08133142556461	5.69265042571362	4.9221855600122	1.75582332512646	-5.04824154762575	3.35151669498066	-2.12380203616298	1.58782475985459	3.47408155698585	1.89720922481761	-0.972841965137543	-1.70155985590725	3.58772642920404	-4.25299680189261	3.02149097152833	1.34118533208863	-1.64465422486088	-5.18565087251519	0.266998632103404	-0.218896968175447	1.16888957784422	2.68969286585737	0.576547549686862	0.322941414912408	5.26075010031572	0.899774576210611	1.52786123681973	-1.832749634579	5.11767963556175	-0.689197135877231	4.48631522372884	2.00899241555528	0.141529925038024	3.81272213347945	3.0018153054891	-1.71742097732526	0.0802122704408825	0.00898248068922669	7.74117601482442	-2.37094883558432	-1.98439645905938	9.80671886406654	-0.549389958391732	-0.997839413388929	-3.47425855880877	-0.602111424184218
Gclc	1.81190648312903	6.06359419254871	-0.841377569118109	2.89925236114741	3.42545865231135	1.38651474905403	3.70781015927101	5.83654987466165	1.51513086814358	12.8800422028229	5.71870851742942	1.06682890223965	-2.6792079077806	-0.0710860586263875	6.74872641033853	2.47404109226518	3.13998266737079	-1.27985094304522	-2.19081454208957	4.4377258245729	-1.4115588068921	-1.80283379216059	-0.800904829812974	-1.22878911756298	0.159101470731401	-0.724577321837373	-0.802001854567258	1.31813430799827	5.0734234180646	-0.0357960289448211	-3.55252661335347	-6.21133192431825	5.91510604368805	-4.26239156078171	-7.93353859302792	9.77929436840081	0.0943203934934349	-2.57110149622782	-2.63958874291016	2.04337580864714	4.90444300734818	0.65077871666445	1.04262773135438	-2.08138607742501	-3.76170854889088	0.0206999427040122	-0.813171667163708	-0.820564920139528
Irf6	0.964554886876886	5.253169213559	-0.979157206439748	5.62998012584	1.0561749986646	-1.11906003833943	0.237852835573634	0.589760092452783	1.58638025686659	7.18226927956612	2.93116238663199	3.75571480268352	2.45001393157625	-0.800962646169963	3.65917679975772	3.4801357485719	4.61471133416383	1.1662130418664	4.30725243830155	3.43541703928998	-0.352268320620422	-2.20635839833833	-1.85207017807708	-1.67978675305486	1.33340280445716	1.54131596095994	-0.632721404271802	-0.485105263300581	7.55258137683659	-4.83963625373122	-1.98091062556536	-0.127449674526359	0.603749797294525	-6.82659474164393	-4.06767122516188	3.45958006259049	6.65348774174835	0.224540747848518	-0.433021563117144	3.5206112680405	-2.14647249774211	-0.134781709499893	1.12865406427437	2.04398751011894	-4.00047200755884	-3.72085176575456	1.01286561519108	2.37904740627848
Car14	-2.57114166768762	3.48924770556731	-0.140050932473458	5.45225424015495	0.339583365194636	-1.27620636756249	4.53739709736005	-1.54486119403719	-2.14306657111727	7.07469941822073	5.23976374306086	0.40486699962547	-0.28369058696037	-1.25048142545833	4.45243471198007	1.71776542127064	-0.345363890015568	7.57330651801372	-4.0636965983222	6.31440127878408	-0.195183982357807	8.82368300705018	-4.7724877075259	4.54715139054985	7.85398154960346	-0.794160210692544	-1.90738484744198	6.26490162736372	-3.71536834677686	-4.19691547546777	-4.13450929752736	-4.44442209828214	4.37809757939644	-3.74009756856984	-4.55322919039364	7.43892067181105	4.67561212077401	-0.304343016920108	-0.458360628758539	1.60261438601152	-1.81095409785503	-1.53761522451494	5.40926460694661	4.38113003024545	-1.48304965853923	-4.08182314643987	-3.73681385961941	2.0974494736587
LOC100912446	-0.15390480900926	2.31680528512695	-3.67127071916053	-2.25839062760818	1.6999468821145	-0.121341307981984	-2.38480053205038	-1.76720738274648	1.02174244592529	1.21454813091442	4.69498464151133	0.413458159107931	-0.658513859804891	-2.25056327579112	2.11279065826496	3.67630636061852	5.06507822245476	2.54621308034031	-1.66962640971902	5.51786787194983	4.61584846488166	-3.05443015141708	0.796345895506088	0.061295210754869	-0.761194708764282	1.50077524358426	1.78239804854517	-3.96673046881693	3.5761239169036	-1.75681890155446	-4.0368468525372	8.74578806723099	5.16788338835409	-2.52288975710549	-3.19270340557412	4.36715978529867	-3.28935927968152	-0.445438360000796	0.627661178907064	0.344140198258383	2.12587548606111	2.76131314634725	0.866256326786504	4.03507519335141	4.77011550020585	3.12722611729101	2.07723200563883	-0.785180603784989
Tuba4a	-0.0766274832213183	-1.00074854094618	-0.97794766526628	-0.647690211359899	4.96361717525859	0.0723099864459771	9.22444300026991	4.66094360891762	4.36777932662402	9.63253679567065	6.82635488690362	-2.0701248210243	-1.49388946709733	-1.86583605388927	0.571818132471765	-1.35871079514661	5.62408699162981	0.754761010739987	1.95261487585385	6.06615377888806	3.40975022911496	0.220338271906509	0.83253707676467	-2.99415352801976	-3.24438162911469	0.404221684309596	-1.05887485010916	-2.45525034415274	6.51138905401529	-1.89502461008086	-1.20898159470442	-1.72411359963074	-1.44265400101192	0.930506200469597	-0.417965645565591	2.80636178839989	6.7482351516781	0.563762063111435	-1.18311746011126	1.35104550264518	-6.41628909552855	0.945394991573195	5.5361140214286	1.35251032773118	-3.11014388931552	-3.52993689687348	-1.10037092714443	-2.84073678547616
Pklr	-3.2239418553528	0.938397862832629	1.12017225901015	2.00045856517613	-0.99071957958355	-5.26384018789417	5.34875261890658	-2.36035873182647	4.38852576091856	3.48962403093317	-0.258898825932153	-7.51776402081114	2.35428363525943	-2.15668385969088	-2.03805111735609	3.34086129518934	-0.184097335247345	7.8364539499176	1.58238502133462	3.26347316460808	5.01000809513576	-0.245623645733176	2.89955481806027	-1.89228640174455	1.07437850452565	-6.75588796012399	-2.17963281666133	0.819797979785468	3.47645989264731	0.3075418100372	-0.895158389711583	1.76501801592775	1.41645475034159	-1.35622539726489	5.33337455619759	7.3451911134246	3.00586701856651	-4.47609673122193	2.34304470684283	1.96886099922378	-0.969155044957832	1.88607764903584	6.84543205203904	2.25176385415632	1.86307570986597	-3.85924649191537	-1.87489857110135	5.15329508863258
Tomm5	-4.11113983590108	4.19555409670961	-0.225397046338164	0.385377669001765	2.33504804497031	0.176265857194063	-1.22409417618037	-1.31387010510505	5.07184577579114	13.9486985796745	10.2923772824325	0.0275180329330018	4.06253573071735	1.0327295758733	7.78865140480514	0.293008376868746	3.20601080647478	-4.05638850851835	3.34099542082605	3.13086016857465	-0.751123681520125	-1.36690472204705	-1.06720743816084	-4.18038362332064	0.932212847052305	-2.3530898365387	-0.312383655293518	-8.48779283011945	4.84476039616126	-1.30855519201454	0.7020059851284	-2.03066933170809	5.64098153122613	-4.00012650189919	-9.41995863142536	3.55961894064109	-2.70592934269253	-6.96117551998444	-0.117050844725845	-1.20526085274718	2.98332646339567	-1.05127026958536	1.7978108526698	4.87346883028471	0.718595581441702	5.09032304558448	3.15996733940946	5.26098962300892
Txnrd1	1.12623214195284	-2.51993463471872	-2.32116329184153	0.843480926529206	8.26806339196435	-1.52751241686197	-2.4256905353598	1.39713772140914	3.38717440387928	19.2029506379222	3.67063335282014	4.08392962768401	1.5294467878258	1.79954404843287	12.990782761307	-2.01490289027048	-4.38423068978928	-2.11149012220022	1.36379792463709	-4.46705189988132	-0.0328262947733355	-0.250958587423411	0.314805393396958	-1.64191075145307	-3.68327616328332	3.70115397733622	-0.897579085252598	-5.66286312665923	-0.535699222531124	-2.43822902601647	-5.82638408938948	-5.52176880031116	13.4571348028639	-3.24806304101787	-4.80173184751729	14.4750574586405	5.09607407619684	-8.54417041346159	1.38761691494698	2.10728750122861	12.4496543852271	-3.3790470270051	0.723736329843776	5.57885773530294	-5.21131667662446	-2.46261459974284	-1.18877822785692	-5.19422968543667
Mgll	0.31846406762499	0.775482612975152	0.458831614451496	2.11643880431902	2.55494087909897	1.20760331499873	0.785438450783301	-0.353978110230684	5.9769513788118	3.22698155082887	7.11383705618597	-1.67837436771626	10.118719296124	-1.63221122115634	1.38165479774766	0.322900679921423	0.818276733442697	5.19423519571524	-0.367609544875611	2.25731023841048	1.77890546624985	1.30757666682061	-3.04431159816911	-1.36668673119827	2.33439915225413	-0.239042688336646	-2.61263879481747	1.62483975285159	1.34773896128811	-0.531768708068516	-0.322895838563836	0.466628113856697	-0.443608127994564	-0.807395767301475	-0.698773955281625	-0.388961804755117	-1.36609838833452	-4.33853729158662	-1.21527030252239	-2.00400295593191	-5.60599817059841	-2.45833648970459	2.36737879150844	10.523813775611	-1.64661524479408	-2.26446117572788	-0.113325734977894	5.36026994437545
Tm2d3	0.809704350064965	1.56957201954551	-4.18054397398977	2.40940337188833	6.58335778400275	-3.06120748658056	-1.51816592539636	7.71073582368426	-1.46115273125883	14.0189967137763	8.19227286260463	4.67464435474427	-2.93914780737561	1.09536083833281	8.9841412217037	-1.04526988268989	-1.85959696560917	-2.3197710121156	-2.70664227297549	1.02994043167987	-3.70047272012479	1.80305429789271	-0.141726351858741	-0.301387248613701	2.84815186167366	-0.0139431248343316	-3.28358487524405	-8.88502071985575	2.66816157061974	-4.81917196854141	-3.76482710044967	-1.90897284502871	11.1839771125451	-3.55429306616112	-4.85449577555474	12.6999432371517	2.16700441299618	-6.59996186177664	4.2312032152129	1.2990875084571	-4.14095137531424	-2.40848488228789	2.11672636050201	3.99852468498415	-1.95003165359584	1.55331672704521	2.21617133572096	0.143435861046872
Mfsd2a	-1.29340109864689	3.79119917948903	-1.06339942494368	7.77942688556791	-0.159632844210037	-0.781978167926915	7.27873627859984	1.68001950906429	1.24317028359551	-0.0803947636261739	-0.980477682640972	-3.97682508311413	2.93061157939067	-2.26742735682815	3.51388163858226	-4.34346507047829	7.94815362084134	-0.460492922014942	2.3513919845463	-0.236327174925266	5.05780238612247	1.05436753987325	2.71776568480259	3.19680678538478	0.990732938914399	-4.62822703692836	3.04792330473637	-2.95940408109942	6.78224502251299	5.56917556140674	-1.01351129797765	-4.21232191139426	2.25020017400551	-2.69194619964725	-0.408668699147427	-4.59798728828725	2.36310580351956	-0.91504255895367	-2.19187999288381	1.74399151356199	0.400599673469129	1.53725901429657	-2.30453097168559	-1.93947878270406	-4.55653657717044	5.88123450264063	-0.647802125065769	0.0229262668159098
Hsph1	2.69774032329857	2.13377514982208	-1.84936319865397	-2.38871990748781	4.24913373487804	-1.54236470109947	0.124707056985064	2.32961428879275	2.35576902874103	7.45697750624108	9.02285511522479	4.18258917936452	1.80599815734179	3.95200135639171	-0.515922196593259	1.51353785928428	-2.31951214753712	-0.22741506036886	1.57834162246948	2.53713998828685	-3.49766002070549	-1.71591989051597	1.70499777303273	0.737331886277613	-0.922910779106665	-2.29024694815211	1.69242277307422	-0.168262017735286	-1.53794348093752	-3.21538610738864	-0.785610625188624	-4.35274535742551	6.91842188500173	-1.66774047944986	-7.39574951391598	5.50791051646253	1.57617556047717	-2.42320494715653	1.48317158360478	0.304022930257469	-2.76830247156605	-1.54959779617973	4.39977182722774	2.07687411647067	-4.75723605874968	1.71045367996506	0.530740823480685	5.15712409120134
Cxcl12	-0.439470289602856	1.65531182621558	-3.05255884346649	7.64701594487281	6.41413581288671	-2.11422055926018	2.63383080153077	-0.713941740666677	3.07746218047532	5.52848964026754	-4.33294781135985	4.55138289909419	-6.03428772107708	-1.67231061452189	8.92295722462936	-1.35844060811682	-0.661466119241883	7.6470375617921	-1.38601590360289	5.70775734996701	1.44517987357888	3.97259069544977	-6.23546997529002	-5.25066017057631	5.27861465211129	-2.04180849960119	2.69715134017261	3.72506720629082	4.763557389058	-1.15429878451632	-2.26894883893919	-6.3998487636807	7.82491170740306	-7.63595525895067	-2.12360928360575	7.31758281986372	0.00630763027317993	-1.98932431446073	-1.51819802907811	-0.40693569578998	0.158249435386475	5.82730904340484	1.69784169486324	5.85226471966322	-2.94891992973815	-3.1884409225173	-3.35519298341862	-4.34832156793382
Daam1	-3.75504014410558	5.28370080450373	1.01033362985366	1.18429668205719	0.239505438275823	-2.87177507934436	-1.85226279180047	-0.833895126384565	5.26722041287354	5.88038570368774	1.41484482731257	-0.547854639933542	0.414966770565664	-2.35671620155104	1.59962536081244	-0.206994754692822	1.88770049561082	-1.10182028737227	3.64534468465995	3.5318210277333	-1.02490953820567	2.46258689093135	-4.39021203470563	2.98853427532509	0.0912263787472991	-1.25652518900542	-1.62960868727122	-4.70238190702564	0.418604861289785	-4.29004160889571	1.19342470560128	4.00329246952121	5.49772658385525	1.90102597000591	-3.91911509910083	8.63229683540629	3.20210949324067	0.293373350583334	2.41497519402802	-0.18491416901248	-0.745345787449177	-1.06151714129256	0.936545864739561	0.459148382815845	1.51946271563882	0.173552227790167	-2.95068241666714	3.5468424797139
Mid1ip1	-3.60147058924903	-0.451074333994644	1.48591222818189	2.68082736658418	2.39411821272184	-0.115844070338142	9.41373147024636	-2.26907424054989	4.51242103304369	-0.885843493008284	2.31394811023111	-3.48955150174324	-2.27500779312745	1.03588343227175	3.37692620883365	-5.33079265778937	7.85664841112399	9.15410525856076	-2.71129628426436	-1.73064975940358	6.11664869051547	0.415498758980944	-2.13239438031747	-3.57036161465856	-0.965470702921884	0.490560082548464	-1.25069288160443	2.88262779024275	11.5919210315377	-2.61624887175015	-6.71464943406933	-5.16685296616666	4.86640968317868	-1.98709581507216	0.323786133333668	2.28155627792433	4.4964961007604	-0.548430651932805	-2.13178729253369	0.241073994408872	-1.56151435030053	1.602706474313	4.14892884317188	0.312787572733556	-1.83181338713261	-2.59361807576001	-1.98911802771422	3.6235093643974
Cks1b	-2.31280845649415	3.19191697983891	-0.330352741587834	2.99639976370521	0.186547136572282	-1.69279206977051	-0.793663030265427	7.16657654060026	4.35175195298893	2.05455066149305	4.4848034858053	3.70195328897943	-4.4659465282876	-1.21917767198206	9.24714906547441	1.05708682262382	1.66196970257749	2.64571612819772	0.809645249131959	1.70541576553221	-1.02475710979115	3.85010165230556	-3.80599426461857	-2.64853457897981	-1.48769770720882	-1.75069216388144	2.70525365890421	-2.63185104399566	2.2925235362876	-2.98610439843122	-1.16294814226333	-3.62296938455755	4.17128376395137	0.189826062645095	-9.69898041813158	-0.414360153875634	3.40971968875549	0.813132876628673	0.262517755903629	0.23685229250451	-1.99178694958078	-1.38343266248532	6.67569871752488	0.167678002842884	1.1132787222234	1.49272238488461	0.343567682312797	1.42548450245792
Acaca	1.15510484294774	1.41556118628843	0.842702044692017	0.272782664380617	-3.01664407646212	-2.23213129782659	1.83896373700763	3.43326344467618	-1.41573588121522	6.61322999808994	-0.113495985032754	-3.94820232136847	0.695499607809435	-2.93782752165806	0.525524564768268	5.28440261781237	3.90643482008643	7.22630633813161	-1.70453143607581	-1.78698896061091	0.138231805374396	-2.27400515688971	6.56624030036194	-3.72604877894069	-2.05595874119096	-3.01005009922993	-4.55484882544145	1.09950278410561	4.77901646111399	-1.42255674192335	-1.58186375100431	-1.21616701257773	1.19968431564622	-2.09661588958356	5.66424356824267	0.730156711798148	3.93772582058462	2.2288685426527	0.0982102048915916	0.543478709828216	-3.34693876047144	1.24038442853512	5.7142687181498	4.03773289256876	-3.60090360600008	-4.11437533512799	0.739820532549926	2.98753092901448
Ier3	-0.321728211567746	2.92458233584194	-1.75632013745438	-0.134808361991364	-1.29710039286541	-0.395160981020385	0.0465182176954073	-1.21095128929014	2.51440316768074	8.1157235374658	-4.91260155367962	-0.101389826568174	-0.188431235968683	-3.78674161922696	1.96218520096936	-2.83130664301312	0.933704308542588	3.81356332138134	-0.796339773472829	-1.45916002848513	-2.31646913563491	0.00298417827917152	2.05137431824496	-1.09619976691105	-0.320112298465003	0.286931212468966	1.62017463305158	-1.01139401728746	0.550483502876578	4.96490777259123	1.38681968441335	-2.62231358791979	5.73506884601067	2.16227058825286	2.37356383912269	1.23272532692636	2.18964374734301	-5.4395765043496	-0.823956773406312	-3.82323707648385	6.40128138643143	4.82527703321445	-2.94231430186951	2.07035869252296	-5.26165258689456	0.435735678917936	1.27801456100035	6.9398006538341
Nampt	6.61860183167588	5.44030621254621	-0.503872289364048	5.68849791791601	0.261586545703977	-0.841049139622264	3.25556438927624	1.1676834749784	-1.7435519040238	0.146336196121252	1.12016018501853	-2.22992059938005	-1.69518237982023	-2.59671539069088	3.06394984725983	0.136291030290661	3.15975117355404	5.24581155153693	-0.0865528395182373	3.33379555309492	-2.96678915662848	-0.123477491526837	-2.88084006824098	-2.04314916553484	-0.848069153768424	-1.13179310954894	1.22217926757987	7.35744874068546	1.40314955221987	5.14073709571159	-0.832672821414102	-4.73433946646098	-0.332315385233492	-4.55768597929215	-5.24432482090684	1.70136075192109	-0.0806651356791397	-2.78723561219123	-0.510382816820504	1.17498618229265	-2.7967630911842	3.34750451373501	0.901851548484518	3.82594269853612	-2.64818522061689	-1.09906705879275	-2.07801492912054	3.5553972324693
Ptprf	-0.832424192522431	4.23764686726407	1.07628808637267	5.17057898664823	4.77840996374063	-3.92958890429973	4.21579448593885	-0.862284489583754	3.27998420835026	1.23308981670161	3.78844338794732	3.26843533789362	0.477823871048442	-3.01055846012202	3.23322970738253	1.25812384055154	6.99795492871807	4.32582992895533	-0.982098274313783	4.1960626664361	-3.53406210481818	-3.13093908862624	-3.76689253275407	-8.85687536356328	2.99135012829665	-1.3062398945699	-4.59201267762919	3.49858825863725	6.83725630329644	-9.49103832140618	-3.20162683133482	-5.21973900955041	5.4751582131445	-6.86020907732502	-0.508294908066834	3.18228079510595	2.54973841953035	-1.17393874284126	1.20008723058252	6.98924131778588	-2.04455615240448	-1.74556843955456	0.914387947296881	6.50052441611221	-3.61085709666482	-5.89169268585878	-1.8617417379313	5.14810516018276
Stac3	-3.49878879273588	4.2871258874978	-1.2164503672528	12.9334980611162	0.273320230713835	-6.36367434350233	0.90493460200493	-1.953070669163	0.74316291661308	4.99055663201444	-0.38596643237558	-2.59961444934748	0.803192157634959	-6.68613122113196	10.2923569554707	0.755193921744544	9.70160437298402	6.26279380273567	3.10840094015351	-2.54997752386683	1.03030902253925	-0.0329144660172451	-6.23146496242627	-1.83658020787424	2.59474909749961	-4.19807838293337	1.65587173103405	6.92934302689758	5.19838800919337	-6.45588739172703	-4.56222924925229	-9.28114443338533	-1.33774710645395	-4.73742427980968	-1.88608292260878	4.5387601856757	2.93845837460947	1.07951386335066	4.79611657974419	-1.38560889101088	6.14076980627097	0.311768937917117	-3.4139316984659	2.80693288818919	-1.68773486519976	3.32528864432457	-5.89369455874334	-1.71901934220991
Me1	3.10905506770772	0.544325441736534	-5.23725537117598	1.77436392175339	2.42948444336931	-4.74985206820596	0.419531266107583	3.13140993857336	4.40595691316816	6.68573469611499	0.219497674360778	0.658866070609315	2.87445567423526	-1.20156838450517	-0.775352872767288	1.7141091892975	2.44394307777719	1.93917327114086	-2.09784243297746	3.17640669871287	1.84788516180071	-0.986446461977419	-4.74553227640042	4.64229293257133	1.70407120544162	-2.82983701698607	-1.43257731976709	-2.68005145572683	0.784348780441311	-2.98548063838175	1.62109671680923	-3.96405564970035	1.57828935218997	1.7780402600416	5.52352036167512	7.38341180411611	-2.81998879488472	-5.14352835827236	-0.24520190736351	-6.61050804859767	-1.41177439639757	-4.10959709811483	-3.47078531946608	5.23535960398721	-2.02343662801047	-4.64316417522897	0.152608222188652	14.4462334719167
Slc22a23	1.07881140562669	1.69357033607719	0.391741969805543	3.17226895842323	-1.52412498107379	-2.21928029664673	-1.74636056126413	2.55609231952709	1.2434952279867	0.9975817932275	-1.12225649550834	-0.607133561245193	5.95520505022553	0.927353744643132	1.30791849869553	2.84368374422083	1.00813977605152	1.55282676517443	2.64224434254449	-0.0245048755579109	-0.343317305848324	-2.17137302473982	0.943224549684308	-1.81843860094959	-1.35463895495041	-0.770409243427861	-2.88650694881293	0.436726797193279	0.250566925006263	-2.25279593551444	3.23375511674173	0.88842239759567	-0.0883678242944361	-1.4055304616041	-4.74460313932741	-0.477512442501582	2.40172297429308	-3.9619227151276	1.29120451344049	-1.10646063667308	0.384119098090723	0.796016519515105	-1.60352416386148	10.0190854590759	-1.49261026060695	-1.35386338407689	0.249866294195616	4.30820894006038
Pdk4	5.28054019103385	-3.72584483876506	5.01141643958547	-1.240253092401	-3.1935502620585	1.71440108125596	4.20645849481944	-2.21004243933404	9.86032839102631	-1.17193642666111	2.22759248944724	-0.465485758519014	10.9452104771264	-2.43803255731045	-1.90397545402549	-5.38915026633371	6.52514576447341	-0.278188319947589	-4.26788549705517	7.03981502360634	0.724021208596823	1.60421129816086	-0.944991424268657	-0.906531971361155	3.49444699613091	-5.09925415534551	-5.95365926601064	-6.6424540179211	-4.48469259939155	4.62418429473931	3.85994142691995	-3.60265848960982	3.22262045340059	-3.40523131417237	-1.72771542965415	-0.0455859099645144	1.43935102672626	-6.06722219022994	1.38519111519079	-4.35024027192708	-1.42268200742431	-4.06206811046713	4.55825191729763	5.19636170003596	-1.11879661389997	-2.91466885162059	2.06553898880744	8.77043027730014
Psmd4	-0.760585207829293	3.53481167993357	-3.13474066859352	3.1030377127721	-1.40731745199131	-0.502252389467736	0.650012194471797	2.48238840504523	3.65517608017833	1.77805516105343	5.96292272378313	1.97812366222947	1.98000602888526	1.10612870392372	5.11759817570085	-1.62467134207913	-3.16237575118146	-2.60683057947779	-0.234713053574787	-1.83184083158804	-1.62265372435448	3.54715774946578	-1.72362996146963	3.92864542560353	3.54667953726544	2.01838007270079	-2.9500569336149	-2.86855037149468	2.83771882459197	-4.43261208160802	-3.17550834386207	-2.8356088314246	2.32964309174952	-1.60577722495501	-7.18282819925021	5.17479342097491	1.76311306954815	-0.25070937779202	4.64007993083888	1.90349310172349	-5.95773870321933	-1.39858229093359	2.65453956923642	2.05280892962548	-2.71164320399481	-0.305454746070535	-2.24615699122882	2.97223712129179
Cited2	2.35553533411146	3.47432956412601	-3.83000663226073	-4.22135925762271	-2.90419294847246	-0.894183373387237	-0.980282574975128	-2.32171237754376	9.15993768167515	2.34913870115924	4.33370900484648	-1.5252853029975	1.01002879755743	-3.98030049712722	1.7137819989175	0.189524814530697	0.568606351448818	-4.53667268533225	2.84667038615153	7.11977655048421	-2.08489750492655	-0.625454511973859	-3.11566139778525	-0.184125434869896	5.69274729467394	-0.565236281670298	-4.36628591770914	-6.32718143685181	1.2000719901522	-1.97100195276955	-1.33915708873641	-4.00746646529277	5.21770981944453	-0.0853201910754899	-2.49724839341325	6.34965204761349	-0.688027279038439	4.6546772169932	-1.26406488606697	-1.99442156713017	0.511099828644348	-3.30809962558051	-1.10200460235755	4.02807070801777	-1.85523948330277	2.38241923069519	4.17954216266605	7.20516158583361
Hsdl2	0.27083864652707	3.96199692318906	-0.0205435761467676	2.26425918763426	-1.94376722454335	-1.4782835434901	2.09278008505421	0.886823948727322	11.1591780518951	0.291076636561649	4.74443361512342	-2.02792073221808	5.33351079190038	-2.94085793936976	-1.00664103533589	1.63647982389167	-0.488340352048276	-2.02261570896597	-1.99377407299417	0.948844562806928	-0.186807923033441	-0.822158960569617	2.80557547048194	-5.4366410372852	4.64559318667275	-3.80077383543297	1.47575501743571	-1.01050102742334	0.985313999545252	-2.44720855424282	-1.66266380509908	-3.4391675711247	-2.89067864054603	-4.24282538431963	-4.18522717432158	2.86648041627915	5.62707929895318	-1.203600436731	0.352307791976848	-2.33139257081655	-0.955660237633587	2.30946717356882	6.1271645782176	-1.09412608968855	-3.96003713467322	-0.543191149079131	-0.308409649638268	6.86788918144047
Coq10b	-0.997389255378694	6.80223837824781	-2.53209538640649	3.51904817837326	-1.85386659861121	-0.446320145998478	4.38970694574363	4.70990933159847	-4.43238518812381	-0.70923729610306	-4.70099327757562	3.55581219648075	-3.23411427525916	-4.64395820901196	7.91670597590317	4.37435207610969	3.76299316761845	0.0165196177435005	4.2396222034487	2.49146832698026	2.48348182620293	2.31952203755703	0.330614362162269	-1.25568072885866	2.25112431749148	-6.33090352484801	2.31756584171967	-2.36871890143134	5.12640398257154	2.84228899381357	-3.3603638304425	-3.03773350857054	4.26038855488265	-2.36765317146349	-1.41123795225344	-1.57317528964572	-0.457190285861093	0.716491356963129	-1.48926257663248	-1.17807186587175	-0.402191993573078	-3.37893563545695	1.1637319910169	2.60433214165109	-2.8185191764329	1.27793437455131	-2.35577686372511	-4.98658510892883
Pgrmc2	-3.03920597093335	1.5815178060711	-0.577878840973176	6.38211775925307	5.35203464111461	-0.397333233349111	-0.915515685317762	3.81094368266499	6.96360846318435	7.52416960653459	-0.854086111601858	0.488473055999999	4.74624649184736	-1.1904397392391	5.73499208704135	-3.51058219700789	-1.92494755831921	3.70075809512811	-2.67510002062117	4.24397475420825	-4.04603444897821	1.81123459809863	0.344303663101673	-4.04351862046456	1.46861103976723	-2.53940611621565	-3.58750267764111	-3.48574354901654	1.7037313884798	-2.09348861583616	-7.0146015826526	-3.38043937021879	2.34594182163151	-1.92191452165583	-1.19098802929647	3.6084258793826	0.442017037566965	-2.95147095339956	0.0818250343205467	2.4074110906974	-0.436077330336234	-1.19189746913458	-2.52147494079505	0.48691120617984	-1.47656216058841	-2.14704512587038	0.506686706675113	4.35412560702793
Mknk2	1.59411948798016	-1.83483301669538	1.41785142068238	1.00764072818005	3.54061625720973	-3.18912064337502	-0.250833382889811	6.96392494336438	0.917969331278769	8.38769245544127	-4.26169723026253	-3.52305273644148	-2.55281686948477	-5.46619993973519	4.94725794532235	0.517115075018043	4.26872473634927	4.00817282507686	2.89423501760529	2.87872597549496	-5.07383488840639	-2.57259693160547	-4.125807642147	3.03354544844866	-4.73396157783253	-0.997631543145057	-1.64923048209912	4.50026983546839	3.63009692241852	0.384306980203628	-2.32133256469499	-4.25193423326579	3.37568535043444	-0.595912028185556	-0.0673766550298831	2.58085801160155	6.20753156185722	-0.355714613079903	1.58907519874342	0.43781263575641	-2.7502442911794	-3.08595673833449	-0.333622567517921	-1.58434556950632	-0.418284944239323	-0.0347436953222466	-2.7435837515778	0.436660749944711
Gnl3	0.675996531692535	4.43127926811928	-5.04762377890059	5.960219310782	-3.95108593682407	-2.06533033750054	-0.08911453448545	4.05166640266609	-1.847993825547	7.83326600303781	-0.913076055966874	-1.95870080835224	-4.30055146737677	-3.16770315775826	5.01075451377864	-1.90533477622929	1.79651686097561	2.78350766597712	0.18008647200506	4.66689281962067	-1.62247693837172	3.56059013465191	-1.66078162657484	-0.229761447497708	-1.16687321929529	-3.72752595808254	-1.50487691048917	1.62008005255749	0.740307658148381	-1.75379754345291	-1.26176041123417	-0.209837521979802	5.6158775581816	-1.34349424107985	-7.68867575186933	3.79638095906312	3.95609396724936	-2.46466123737187	0.890272030607807	2.64704626612298	-2.23169800348819	-0.0666910059428361	1.16145230998673	10.5387479554168	1.47441222976383	-2.54957556084519	-3.73553643043576	-4.64258569174713
Vimp	-2.54406491909484	3.98368799886087	-1.13239841726125	7.13499332387864	1.45109972174576	-1.78213603847352	5.51124004660461	-1.19089826208964	3.55478309858174	3.2306325599101	-1.41172041045144	2.37174678935697	1.85493121831916	-4.20924012097142	4.36147257659012	-2.61400686293589	6.08642344356209	7.82724049329056	-2.92261993625226	3.73283132188701	-2.80062135737099	-0.699769790082381	-1.26062140336233	-2.94858598088337	-1.61692571551604	2.9516780858583	-2.61224468162656	6.58187729164408	-0.0116557635588954	-5.80482818208285	-1.46613776246413	-4.74640912286052	5.61186653497613	-6.77547129476848	-10.0388370000049	-5.53198921534966	6.44662076188204	-1.54969153201094	-1.72684479076892	1.76686273396653	-6.07249225272368	0.830432790911023	3.96490759333715	4.0096424235493	0.714919013172322	-0.0677808212641677	-5.43201704520909	3.45633126072563
Tmem62	-1.24663103815928	1.03341273920332	1.29017305794305	9.7144836007913	7.23817806126569	-1.5589415334785	0.250456666182169	0.6086747818579	2.9767729867809	5.81575848700368	-1.94654868581681	3.21148034661282	0.989590379070264	-0.971239779686751	9.89164014281183	0.537352874923218	0.354925569902377	-3.44523510495588	1.26086731214061	-0.700926897189884	-3.437456507428	1.40003461682607	-2.2809822413594	0.437960379824637	0.147657675548357	-5.42308110809715	-0.539778194012053	0.774903474714426	0.123295787940727	-3.62361052998223	-2.95929752009465	-5.90490901528884	2.16375943935559	-3.02830469494873	-8.66459792665464	8.27746487394518	0.869961725186721	-5.918749191021	-0.188143037450122	3.18776996872601	0.297055146150415	-0.50105755734761	1.86855010803762	-0.289682802726807	-3.01350599314566	-1.5001693858113	0.241432374782151	0.637682634562831
Sec22b	-2.3843888790973	0.116340220123199	-0.734194897543506	3.51280571135512	0.887634260120405	-2.210830616894	-0.791431473234221	-0.733845210464456	0.355043815814328	-5.12120247960869	0.442428675653468	2.73168754564634	5.46854138316548	0.209701497613227	7.93711927248466	1.43776573632728	4.59473140505379	0.517924096253321	-0.0115398394430777	0.83550440024778	-0.950920501456994	-1.90971103618451	-1.8411181647939	1.50601905562603	-1.14878900915174	-3.44328152553244	4.82705164445138	-0.790346565646539	2.24462437185498	-1.61078017824575	-2.61578246362325	-4.98867833757623	3.35699506514978	-6.8050394745672	0.571241194407996	0.723825035901795	0.488258369921606	-4.6286613266145	2.72480022510467	-2.14807667104232	-1.81435310140959	-1.33494496206971	-1.64899201948791	-0.0294370431847915	2.15360050332226	3.86474198937499	2.24385071549764	3.21598125890539
Zwint	1.37522036724149	4.45192884220287	-4.72287315661522	1.5045316184548	-2.3761926758944	-4.07354065541727	3.11812973850747	0.928941597239856	4.84550194177349	5.89118558795528	1.58183657008153	0.217305943262803	2.00096735264043	-4.09096594491102	4.03254582347192	1.37923359523062	-1.10720848884015	-4.55787902911197	-4.11810515912325	3.00489024395464	-1.33510964758352	0.86319849482627	-3.0613921867803	2.61489765464536	0.928256586319133	1.47847764819085	1.36521013989383	-0.239166713839229	-2.82721897894444	3.24693015548826	-4.55393166653529	-4.91229408617242	5.58244633855809	-1.98986343768355	-5.95237517052012	5.43864021252523	3.58224048171204	-4.36691214138436	1.87396107179625	0.202035309954509	-3.35716884354971	-2.58290102513276	2.84488229551692	6.46792981079558	-3.99774060513515	-0.87310474529427	0.495970635970554	1.00065798215104
Mrps18b	-1.28946680110624	1.94768493604575	-3.71819070768202	4.48811514414031	-0.292824816758251	0.70402756717149	-0.728941614397073	5.04074858047597	4.84741333817295	6.82920212804522	3.05231080074491	2.67467123447945	0.713154462908947	-2.71853266839693	9.30679527073102	3.58967255643068	-2.52830029903069	-0.468255835130687	-1.57290983710303	5.00160234922113	-5.02538097558962	-4.84134439640594	-3.25197919595999	-4.78710550303356	4.27181332603689	0.789251657548119	-6.90892009840178	0.088336034598143	1.79933281691121	-3.94719554999831	-7.11678230594592	-4.1294825261926	9.06612252915803	-7.46789329756255	-11.8061967283319	6.81998054460507	0.473020177554557	-3.40947571847329	7.36618805411568	-0.116396798919365	-1.64655639649058	1.13143456132402	3.67967773926473	3.96407879206668	-5.51987001338966	-1.37960582656871	-1.65805810168848	5.21442992147386
Nat8	-5.88546401466824	0.692755504542684	0.0827803819353337	2.9264933525037	-1.82929297922703	3.36505178850601	6.22919806766541	-1.46121836483202	0.571280868967367	-0.470315243856053	5.28729126613662	-4.97104068258018	-0.805955860294517	-4.94267519908895	1.71993593174028	-3.87955266986323	2.94385083492557	0.50392353755745	-0.563934884085553	5.70537995567252	-0.795519146871968	-2.64904603207312	-1.89710720427207	-5.22611634666433	1.15046123817554	3.08712619301576	5.92126557524004	0.84257129781968	7.1600260426201	-2.47876498220491	2.22329203884528	-2.15802983501801	0.460471042402324	-2.79732558119389	-9.27313014302323	-1.96724431729426	-0.0132416343131911	-3.63799221470949	1.72433214343879	-0.524977561195326	0.270620590828716	-3.54257161467366	2.2666004427355	9.85266485008198	-1.42300845767199	-4.42024388562846	4.53123288557981	4.45133462048842
Hspb8	2.93435588062077	4.23237348145089	-6.53732584814407	0.73140389446085	0.889096258346873	-1.76624234597541	3.20002525698158	8.18271346585647	0.758599065680793	14.8124254688449	8.85802145220288	3.38737645968956	-1.03634959539868	-2.48761065820866	8.3557594105134	0.473199230971818	2.20750946252064	-4.18259819259037	2.05911888548365	-0.118531295044256	-5.58643125562354	-2.01150388855953	-0.896443714217267	-3.01887101939129	-1.56462942708726	-2.3162289273227	-6.16230484199018	-2.74608365521223	1.25005059182164	-3.09487361980712	-9.63217241722045	-6.45816381395293	7.73698086841719	-4.44196408777132	-7.10916840642073	10.2498498331289	1.9280406039488	-1.10464351240149	6.42295367897219	2.09141022435229	0.399990871413094	-4.0654142133566	2.1399965361348	5.42885678598742	-8.211332628373	-6.67497924787059	2.42760630794087	-3.70591870258637
Crem	1.26538894621922	-0.826690724417073	1.83815143119134	4.10975643449962	0.0685385953873432	-3.77640885086486	5.43252224472438	2.01972271050631	0.356018068374045	1.29963510347526	1.46353483975	-2.87907854440096	3.37533254097638	0.0482777594668438	4.79997371418399	5.28798586248687	1.94571232878357	2.54977551153479	0.299404135261009	1.8526755954633	-2.43062811618137	3.57898255342114	-3.52571906976351	-4.63171430102509	3.21228661509394	-4.58230366673941	3.356639241161	1.82465607534153	-2.12756501917115	-4.89504190848123	-5.42485726129526	-6.83776249649111	1.42041986439317	-6.86550869614851	-3.8883034040806	0.594731966536795	1.5384928728674	-0.921700769967032	0.609777717019242	0.725253062268621	-1.60036246946707	-1.1009314582883	5.07498326757834	3.08410255342637	-1.46385544163373	-2.76782927797831	2.34879973804255	1.18538952914194
Slc25a25	1.15505010265535	4.74356189518259	3.75903479282623	8.07400099364118	-3.23110440590704	-2.89062070422315	2.71616784634549	5.35425697977108	0.248179868710342	2.19632185222476	2.13638426783088	-4.1501224940098	-1.82452272424516	-3.28717204510402	5.01109078549698	-2.20985882676376	7.85535095455547	-3.10862625595617	2.42936225796669	0.181827295590281	3.42849072688275	-0.0849085040936712	0.0558389137202795	0.454747596632113	-1.24368864260398	-4.25427113554738	-1.17503909493381	-1.48164644321571	2.61909875269703	3.42571630843819	-0.858105817066049	-1.88733488892457	-2.8130861511001	-4.07946852126967	-6.6219207601249	-2.85158027397875	1.49631831226763	0.000823171321050253	-1.46904690623305	-0.908479729633096	-0.564419097779115	-4.91314550817201	-1.24346572180319	0.235737409948271	-0.201112176068582	5.93713533485945	-1.03334487567462	-0.97330486233691
Dph3	1.17403635768735	2.34603441510551	-0.142187868631131	6.88140760232275	0.572504113094421	-0.0893082162427294	2.46240776629531	3.03478013542951	0.735794392242266	5.49948086827548	9.01680252340942	0.981560793348497	1.23274656250363	-3.03834307343526	2.89279200374146	1.80414612337862	2.98199828393267	2.39038005159168	-0.786732106030825	2.20090829646468	-3.80843571216509	-1.63135275013212	-5.23296669947549	-2.44434475123367	5.35742321228115	1.92941084690079	-0.504207166129138	1.95826520594587	-3.51669480181217	-3.31375886412345	-2.40430663415329	-4.01174022301048	6.60224093046786	-5.63206308364503	-11.6878215541785	-1.09040323492015	1.30157164223854	-4.87232564401892	5.24516828635326	-1.12950262211161	-3.14616019460312	-1.66263780874663	-0.904406623050021	2.73104314011861	-3.52256537618195	-1.47861912110094	-0.541525101402959	-2.33542677299028
RGD1309534	0.208387235861759	1.16740633377302	-0.292726460637624	3.84808633492428	0.54992756184684	1.13171131986049	2.3073868311649	1.44492396964434	2.52756600844828	8.08681132102052	2.48801142367717	-3.65476562327589	-0.666381590461065	-3.75877056347301	-0.102732125083699	1.16581754056882	0.0913763764826276	3.72028384166652	3.85207656837779	0.875111144071891	-0.764952019928687	-2.43518747095109	3.63684002864488	-2.87500204057105	-3.08814455885324	-3.50393104177748	-1.10773780187721	1.85451226752653	0.00616589074256702	-2.2953375071996	-3.12123991447126	-2.41942248453626	2.58969300830534	-5.72443202693685	-6.39372851328878	-2.27321320712448	-0.389095058188413	-3.50443806355722	1.5573572523295	1.65688330161789	-3.67954759506524	-1.79773636824612	-0.691570028939644	6.63060873514438	2.27404525255868	1.43273819734217	1.0427686802838	-0.407014344795157
Akr1c3	-2.52576859634441	-1.94194409373882	-3.60100347629852	6.78191188455141	-0.0138713573626603	0.367561758056389	-1.25651350054394	-3.74890216911376	3.99307609987769	1.65199308420402	3.63719814384637	-2.94776667087892	1.23404455795453	-2.6973424638089	0.163557490556639	-2.12772658400903	-1.12094365247976	2.86968791889753	4.5440740821106	3.42167858605463	-2.20798668880499	1.327553181379	2.88241853913204	-0.462852932771884	-2.27569839242262	-3.86745583405775	-1.80898347648017	-0.0352003124688736	-0.0930473730780603	-0.685165508139262	-1.55210004481713	2.80325807171468	-0.0127917039192909	-3.45929572165906	1.28424268095239	0.417024864818249	2.39353982461827	-8.27820308828942	2.34552415494239	4.03867618624956	2.39550449501554	-3.55896261939434	-1.4304290053002	3.05477432921105	1.49191092410948	1.52317099780738	-0.805671290805448	-0.9794137724906
Rapgef4	-2.74290744599164	5.88901104006945	1.96741328381261	2.0830055102995	-4.48730481244884	-4.05092654391632	3.86518425782329	-1.6693209041472	1.12108499210172	0.466704232665959	6.15032496736031	-1.30266242344758	-2.6392559414892	-2.68813589575838	0.0994427257165542	-1.43490054572943	4.59554113223388	-1.57202985364097	-2.12781727590545	3.75427375750537	-3.74791810978808	6.01947971976517	-0.775219869174037	-1.40827680501595	3.21820428172046	-2.36669731608734	-2.77220122834129	-7.7498050211148	-0.0138589352147811	-4.54295289043338	0.248459121085413	-2.73628661095905	1.16244535550643	-3.1503725815879	-0.368636858663419	-1.30695528963063	6.62012235129064	-4.00159055242015	0.774392166122913	8.40921097532165	-2.45372443048985	2.6338511177891	0.912012211547228	-4.01984829054186	-0.0501704470163835	-0.414755782412083	0.301041161544889	7.15032639706862
Hdhd3	-0.301046779016454	1.43068866399204	-1.49029811847727	-0.594994509503392	4.83458194538467	-1.16777974086125	0.78856834090432	-2.14716129509803	0.802692137422675	7.28912528445777	-3.28489843108363	-1.32458550921371	0.143073427322053	-5.57499016680799	1.89753816978755	0.885605457017407	1.47199972193979	-0.509570326722357	-0.812572940979645	5.71961437974959	2.46002963667137	0.25933581462813	-3.62074304585497	-2.05773690686822	3.17258056244113	-1.18535720840284	2.47397607486627	-3.09299821274051	4.03320007898796	-3.43573819173599	-5.10765616348177	-7.79468479804258	6.7679727524787	-6.49894614762914	2.9172126431505	1.74769797857911	-0.0618774226434713	-1.70539308691243	-0.13614972060055	-3.28497009441552	1.42456965885373	-1.9473510965957	4.87209253262441	8.29618440734284	-3.28591876355369	-3.91003901722544	-0.4005517275738	1.47080791038664
Cgrrf1	-1.21861298704527	4.30100650979813	-1.53513408042008	2.17382974409166	5.69344759880317	-2.44688418238193	2.97424032095293	3.6357074237123	-2.94183162496278	7.84334862089852	4.14536643402132	0.2539317225016	-0.32465982579308	-1.1840398702783	2.50400755811338	-5.61115844486362	3.24310432020054	-1.66511860199225	1.05718829401117	2.15460755440062	-1.27784856918083	2.67086273215976	1.41198178935212	-2.64661829790092	-0.918651576779015	-4.09064468147107	-0.314795698389995	-3.72829071033406	0.266598063251072	-4.1874648438309	-1.84763673591391	-4.18030077657791	6.90467255695178	-1.54307421712647	-7.9105917324956	7.19771053661751	4.24112013386171	-1.92283775593452	-2.87714766760552	-1.81426943829558	2.3193083947372	-5.77524702811298	4.12094670196247	0.520407400382395	-4.94462345028099	-0.415434541650653	0.786821840123089	-2.77942530403239
Psmd14	-4.75017543236623	1.33508795480522	-4.82756119114627	-1.39076911599726	-0.0681735902647551	-0.593454382404933	-6.47500039476287	5.35995072315034	4.05540993687127	3.41123931305103	9.24793855587707	3.18390246251719	4.85301524193743	-2.48621696825463	2.91408367653449	-3.72478899164265	-3.67494940064033	-3.88690742848094	-1.05998911264988	-3.78280575434671	-1.43708020696694	4.97221137800724	-1.26354597700144	4.37337548829992	1.87490455921902	-0.611875598467538	-0.347614196178965	-6.79184155642167	-2.65924647227461	-2.01509923852598	-1.23780714660488	-1.48173320013917	4.88946164215337	0.0345009759769477	-3.23571019208266	9.47415041741788	-2.71534339528675	-8.32205099548923	4.11478637191469	1.12500681355067	-0.785986899246791	-4.08523304289458	1.40754648110524	4.27922244579084	-2.73693632144255	2.10283122155604	1.70194437346688	1.9328935478306
Lpcat3	-2.0213347301899	-0.548822609183132	-2.84421603063706	-0.572126087544204	-1.08907569363384	-2.06062511713862	2.58350546231323	-1.70785256620015	6.86110594290974	4.33707394155078	-1.24002852201043	3.14956552121263	9.34700378368144	-1.75830457223467	2.10319439432367	0.722243570200496	-2.8924457296064	-2.87624450799139	-0.576930846635547	0.807243732368356	-1.32687974861614	1.03535499764848	-1.90400999807607	-0.737315365774168	2.22110714811256	-3.14864592538351	-2.70496530669118	-3.8357560043426	0.379380419858569	-1.28901017977504	-0.693400990180702	-0.813866979856344	1.30558425006391	5.01896842103668	-4.28964981874523	-0.0417930700487803	0.0809912080090056	0.85505419964924	-0.10575322149807	3.8094429455412	-2.55235662988402	-4.06025560082644	-2.12628320600222	1.17097840992935	-4.12594637966869	-3.81483783792487	2.91427936438914	5.85051344977877
Onecut1	1.97642969031465	5.39574075244656	-1.91703847046256	0.78340823753524	0.805917205880386	0.654575461275265	-2.03436699605693	-1.15733000128315	2.9663554111343	0.659278931611302	-3.87903731481675	-1.99021737051759	-1.3072223047181	-1.55090380422404	-0.957390347729825	0.531467186126429	5.30288880886743	-6.34412080449029	-1.40295991411686	2.80451278662604	3.2406588995183	1.87429234198632	-2.35540439760472	-0.617993261855571	-1.14977176446844	1.02804506167506	5.64588828649681	-1.12423444719132	1.4936522215124	1.44787195608375	-2.91393989187886	-0.107914752844972	-4.39453449822403	-3.9729661442441	-0.0490899481659062	-0.411350812606771	5.26573882919215	-3.07827014708482	-2.55795276347634	1.41880717832605	0.15383876425959	-1.59715689049895	-1.86963986526755	2.7748038024181	-2.06498391347564	6.66400155429342	-3.93556864396644	-2.06885301925786
Por	3.58951649356788	6.62713966144251	-1.28448537194278	0.894345800740877	-2.42785581182469	-5.04923795212068	3.76338525480492	-1.99262737652602	2.53217142999604	-2.20228356896846	5.0643869428038	-5.61006795643945	0.213445183894334	-5.61369228930047	-3.2144439122287	1.17591063270605	9.10231877291677	-0.398842743717373	0.457583407422193	-0.044443987399144	2.46324049810719	0.232682740190543	-2.97478259332751	1.02480134771651	-4.13569530125703	-4.5910667524318	-2.41389276762603	3.82332919669836	2.83855678605926	0.237898149764319	-1.16680005557804	-4.42793242569842	5.43919736676521	-2.35141233546749	-3.67975322505191	2.64283167414052	5.45073840581541	-1.59415983069685	-0.784939411902303	1.66566237172288	-1.22792699337108	-1.9824898941084	1.07422759796808	-0.728056885002085	-1.11458928401069	1.00311275202723	-5.11478437390731	0.285523980887497
Pkdcc	1.43019987588948	-2.99570642402907	2.98598033531203	-0.49081629569947	4.90549631217103	-3.61437039389858	-5.46227521634496	4.58477274044787	0.273023628361337	0.524312935508886	-3.09574069040705	0.500956376956387	1.97304813620378	1.13945130754526	-0.623375113349658	-0.335803317546741	3.30738017939427	-0.401326272191331	2.70579289687659	3.75330863309161	-2.46667653431502	2.45461078212248	-1.85139100748911	3.28503342581414	-1.61274673473435	-5.9732582946109	-0.280773092609934	-1.97249431482905	4.27565490125722	0.77626351885875	-0.617910290301453	-5.33014871107298	1.43591123978538	3.00520883014363	-2.83905785758497	3.48530624116704	0.99902800491993	-4.42244787703807	-0.432915902992733	-2.30418236164237	-4.38973478624809	-1.02814910883288	-0.224078889325568	1.921684571787	-2.66887229304446	-3.35120200199644	3.39328992916714	0.466250253200409
Fasn	-1.65746353961437	-1.91288373111527	-3.96808837725121	-4.39676252017606	-0.519868751977716	-3.23076022853059	1.29601945890802	-4.45311506603984	-0.853018289865339	0.405679246297728	-3.49332839624724	-1.14541121521678	3.85901444807687	-2.90232783453762	-6.33113214429653	0.841124439662041	5.00016675996034	5.30821226168902	0.00428629841336292	-1.94398950438013	4.63498286401383	2.9695385291244	2.18470121480421	-2.13776450536517	4.44676968262291	-2.13327626901012	-2.57494213346586	1.09602898635418	1.2799379649737	-1.27904047583255	1.08899513402965	-0.627846527635361	-3.00554439614509	-0.154617459904239	8.54752159181585	-2.3202488548149	1.17743829580458	0.265421259991195	-1.47915613775656	1.0999656312263	-0.805450590907896	-3.36130130302644	5.4106038235437	3.25441738529082	-0.502120585768227	-2.51220941655857	0.60499860214618	-0.726325662228828
Ankh	0.233883828294609	7.15073890983287	-1.66045884565392	2.59098496868054	6.69673744315147	-3.20137972759986	5.52624364443671	0.619635080924812	1.25513008031078	2.07789623498047	5.50301296580014	-2.64883221705343	2.22898735430866	-3.84172715343331	2.62077427061134	-2.60349819215403	3.53570060549491	5.06334676870227	-2.1632538180683	2.58420131218807	-2.43588806375235	-4.53321874330679	0.208831163872365	-5.50105757762793	0.161525117805271	-2.7217690635712	-2.22199755200565	2.93335738172023	-0.703227283983421	-5.13124532143966	-6.1665153767276	-5.52274697644434	0.487020091537564	-4.66199469949724	-1.40604038476107	-1.4203965978163	4.30942012100987	-0.230389833698819	4.30980756623808	-0.582082921527048	-2.7827239690989	4.60985054670246	-2.89492681488978	4.58924129620145	-9.61144597837099	-8.02066316543645	0.491979831283842	5.93464665535093
Rtp3	-4.53088552621873	-2.86863698727956	3.75899126754504	0.119967742757631	1.7839695566377	3.28347069798031	-3.3604123390628	3.58063702942916	1.72964910106044	-1.6227235914075	0.220940670133265	-4.05314790238682	-0.354898418862827	-2.93662917228027	1.44315485687213	-2.20432034408785	4.38628665678501	-1.36324562449997	-2.43022950543636	5.75486819045442	0.175479107158361	2.1569690074925	-2.14689791814246	1.37810862775893	1.03172168105921	-1.8105419729028	0.481751638677151	-1.41534716388537	1.79489936757938	1.17977752954638	-0.0699288663439557	1.339603010572	3.18129352903776	-3.63826371263228	-3.23452987096005	1.15190888320961	0.398508084404484	-2.23262291703651	-0.543957496783818	-4.16918524688216	2.10103949152276	-3.2052609036907	1.23376223276661	-1.7036831656943	2.42853361250652	2.23797655318043	-4.35665183771114	-1.20880822938105
Rarb	-2.42692387129739	1.37396239416555	-1.43071925129253	1.34227855652034	-1.26450605764182	-3.88687355458675	-0.930544679065932	-0.582205941483824	1.16209816851033	2.78913014662998	3.49993389383266	-2.33533092747031	1.58076598567618	1.47375457448112	4.63828691455679	-2.47323335498637	7.0326531776359	-0.659689461718161	-4.78517774717928	2.47110963535031	-5.14114923182056	4.88944438568208	-3.38372625347985	-1.14374005437922	2.9229883622419	0.0744781352570323	-0.906028093843851	-3.21799468638961	4.26303329875148	0.724236777454452	-0.761790286479426	0.00718343580154546	3.95403547887577	-0.663239688498697	-6.12051406551661	4.05343183213672	0.571877109313498	-2.79906912390846	-1.75295598932228	-0.0252254578898752	-3.06926081760254	-1.8638234462342	-0.465356709437551	-2.42095850204753	-0.997043210542078	-4.14045526835488	0.334088983482495	2.15261990185792
Ppp1r14b	0.70778285195627	1.40799849015066	-3.90108988584438	2.05328737099591	3.08285355321317	1.47556750096324	-2.29609660421258	3.35070896060924	3.00376218444057	5.27738240974639	8.86902399909225	0.617352016245683	0.463272794419966	-2.72716692037382	7.2076293498664	0.0193500901896009	-1.71495177351403	-4.03170202447419	-1.70186311913902	-0.401786111542579	-1.0202652663227	0.893648173629605	-1.39800336021108	-3.70201930694319	-3.04585086483313	-3.82884595161107	0.260499727038753	-2.52970705693613	0.581601340821506	-4.22725796255496	-4.16482944156965	-0.541273099316494	3.97299866606533	0.246898516269109	-6.24438571019951	5.00494746095101	-0.86332038175975	-4.6458680596714	-1.68697414149852	-5.23979866396452	-1.08247414771351	-3.1197535708595	-1.78358074604434	6.52965107321578	-1.28517831216546	2.24023873992463	1.21826546466478	0.100011282142114
Rpl7l1	-0.798745638853767	2.50767339544498	1.67310736580871	2.9248769825532	0.36827730108	-1.10025021067386	2.47909193359035	3.38827791436631	-1.85255522721466	4.67663522821152	1.96444206207529	-0.894405405744303	1.26753579557379	2.28095023119389	5.214355741935	-0.917017948362874	-2.23313795901355	-0.0962353686295536	3.14491989018408	5.25342518918516	-2.9999931093116	-3.11848380968234	-2.44376408253697	-2.17415380282851	0.390842972157253	-1.02604985468153	-2.49940311060322	-0.549367186765104	1.27130039786348	-4.15171205719073	-6.01485142925441	-5.91810506203625	5.93951965111173	-6.4944500340209	-9.79262241592971	6.92931474446872	3.34421637145017	-4.09984473930702	6.51986912806112	-0.382086780716832	-6.05343992312772	-2.739544852744	1.35184857993462	3.12675376056909	-3.96270238635774	-2.42458914826136	0.61172060185279	-0.606988739586386
Fchsd2	1.0919706795852	2.64474651740341	1.10889281106922	0.760637341623556	0.0644040305701212	0.357782626813138	2.05217672012653	1.58728303241748	2.22925139519043	3.24549103889851	-1.08038269807704	-4.43782663056851	-3.39346982163631	-1.17682866429752	3.15378946194657	-0.761342703262315	2.78187130311254	2.99579580592499	-0.192695015808002	1.8535562861935	0.147883736602259	0.720413842727183	-2.04150563357885	0.359576271773236	2.53189046792322	-0.769466252743734	-4.03240991798926	4.48830647170437	0.27626627362596	-2.43835527582915	-3.86117127915718	-0.63023231579494	5.85596368963571	0.179849129671142	-4.94512917036178	1.43637868118242	0.76069142000864	-4.69700758430675	-2.27921693161456	-0.346777330829622	-5.70373309875664	-1.9971676963635	-0.481124091472192	2.41133061936193	1.91795714135555	-4.07018308864922	-1.41725805400951	-5.04198367334857
Aspg	-0.769177778013903	6.37413736208787	-0.240509089719286	2.15328522623205	-3.83701520933438	-5.16814438450723	9.033078743282	-0.239787252084728	3.26393507556951	4.49572345823548	-2.07526215534786	3.10524109788132	5.02156733479905	-2.28795981479612	0.913721297590035	1.69172560829759	1.95533435452849	-2.52694386593437	1.59614919742583	0.436838427533814	-5.49159598445489	-0.116180325058749	-0.364363378779153	1.48750514513371	-0.286234614443478	-6.5270652983543	-1.66432120550995	-6.99193893610618	-0.575353076574302	-4.15308704419051	-3.06136557587497	0.907527956242168	0.494955260609408	-2.91153518650625	-9.45287312653002	4.51041785417816	-0.599173929620833	1.0513985475558	2.87786439552712	-4.15290427356209	-1.24617896741072	2.83496549759133	1.23503357705107	-0.847864636811248	3.76278148288036	-1.7756161917937	-2.00910764273137	0.856397061927421
Cyp51	-5.14033088163887	3.35928786548393	-3.46535545187725	1.14295427506762	7.93234214095089	-2.72562250208388	0.85955090387038	-1.43762294178163	1.20909969001219	10.4836099020422	-3.57062334079143	1.85001662378072	4.87192053933181	1.22545599159957	9.17860517760935	-4.18500056810977	1.86860095864821	4.65656781035145	2.18760272482995	1.8484256273364	-1.38159876612329	-3.02139481292575	-6.03682008688506	-4.90423505045507	-4.08065944710277	-5.1502284948422	-0.878489634406837	4.35754868302469	4.62359054938135	-5.71810370528597	-3.75978232060659	-5.38664493351646	1.12287375892725	-4.34862592833678	-2.88045815368344	4.42747857500262	-3.82440197334779	-0.543893218367915	-2.34265796664183	3.82865956424755	-1.18064902677266	2.1678202341584	-3.08727299991576	-0.673412024998441	-3.54484354908924	-4.95227039530396	-1.94016913415338	5.54302431775107
Fggy	-2.31759678507532	0.00342937291892742	1.91414206858888	1.4101372992617	2.03447864126716	-5.00227737309589	1.0819114005909	-1.46031964767196	1.79553284032645	7.43446009213093	3.96800786861023	-2.26094854068725	-0.744712923419666	-5.31804806532254	4.29709714713897	1.31049291657865	-2.11193887484715	5.98806119258093	-0.984581477625386	1.25655719455834	-3.7483353043546	-0.955701981048158	-2.19878382192688	-2.33306715661932	-1.21786425401423	-2.09296919162376	-1.08239161188707	-2.62977104617281	0.261393421448148	-5.34662517012796	-1.49331753908342	-2.50243334548821	4.38663717834073	-7.74946768189756	-5.06774231461885	0.938484248399556	6.04227836399136	-3.56150636054986	-1.9442530409505	-0.606227969910864	-3.99904201756898	3.81736507064178	1.79142348918126	8.62896902211913	-0.0286483262641113	-0.681877978967841	-4.51713736052994	3.61258295735776
Eif2s1	-0.548757624606246	2.30390251621597	-2.35385987814362	3.79285789311641	1.77598166501665	-3.88526968202928	-0.248426538826567	6.73923363220885	1.19567465852924	6.15941625955599	2.64955990345262	1.32508834409523	1.90514293279724	-2.07826682296757	5.47502585101422	-1.40274501529619	-1.45385722864419	-2.68389928066963	-2.87551745593456	0.998802189539473	-4.87064516066561	-3.75480889212119	3.13090259170986	-4.5702875776769	0.300013561385327	0.181591634654004	-0.64163997192754	0.378047249197177	1.50012392423276	-6.39936985173349	-6.22190334349509	-4.52188386263031	7.43187700306043	-3.4992853782735	-11.260604390798	5.97050558501539	0.964765038975054	-4.32787782326622	3.2597719392221	3.27622912974167	-3.8660113822098	-1.51159216374361	3.55565221576519	6.43831953404175	-6.00049662778088	-4.72792387137125	-0.645119813870533	1.63275374798665
Ciapin1	3.45917588300448	3.69587588008254	-2.52396917361987	2.93036365170783	-1.33011529652444	0.745238487251244	-2.80451584081822	3.10279512074672	-2.32526617118352	14.2498624401006	1.57511581255929	4.53896910398974	1.13315058669216	-2.07763627039095	6.31739332825227	-4.15279317082676	5.40425714037756	-5.27430332759779	3.008597657754	-2.09229318992842	-5.24952660384982	-0.635878939359654	-2.62475855666772	-6.08977620671878	-0.303546186731423	-2.70381925946619	-3.2990547513423	-6.77063487274946	1.3590010710684	-3.61431077271313	-6.70379805579919	-3.01481642318219	10.4071876970708	-7.97556216366134	-7.90298633902361	8.30149069617031	3.72824371567812	-5.21121159692801	0.860372643839285	-2.94499221182132	-0.00620718309604307	-2.0752104974063	2.47758987697795	4.616233339845	-4.24827494351941	-1.3113039024583	-0.118408235334986	1.15020261240665
Ddx39b	-1.30353094635578	3.11388765960534	0.467371833215688	-1.93783372331224	-1.42206084691509	-2.1842459996995	-1.15293923981559	3.72233493121899	-1.65482164954966	3.68827699339719	1.67020560983333	0.328837223791592	-0.108035141734079	1.1301019404781	0.108866859916219	-1.0358279658603	1.37865096280986	-1.24437513111134	-4.3236718805804	7.17299767027977	3.46195655971176	-0.319325086909036	-5.28347536064114	-0.98793300589312	-1.40368151440469	-1.47436921592666	0.6952077158273	2.60483871054441	2.04316818389796	-2.53618920252831	-2.30751627546424	-3.3664112290034	2.77785445794636	-3.43486759598894	-9.63394528249045	0.736922619427324	-0.0375867477683896	-0.461310622190979	-1.14632032713446	-1.60901658051406	-4.25168092664629	3.29271089822488	-2.18783875401581	6.58871642374383	0.701502066586745	3.00142831715505	-3.04112180287898	-1.97645210414973
Tbc1d15	-5.91280466805347	4.24401244117803	-2.08885162535631	3.23194795731143	5.62651474940931	-0.799294094212435	5.91365963183775	-1.50634632353204	-0.766787283771222	6.01324837315387	-1.5859475754905	4.07520906492765	-1.92611811545039	-2.87368284139682	6.34911090127349	-0.527379555418611	6.91812781123422	1.21960367094289	-0.203842112772207	-8.9375821115964	-3.89510985571507	-1.82243306453386	-1.9329066577053	-0.815545117045533	0.673559766309561	-3.9056019843219	-1.71803832875125	-2.05239985576165	0.764175478235648	-5.23907630261208	-0.39790827539636	-2.26701350114272	2.87247061155125	-7.27507397726948	-6.75315571270909	-0.355916766998054	7.23501002290278	-5.03487691705461	0.649199746248583	4.7899093887799	-3.6825694394643	-1.34536730824338	-0.40054910242598	-1.67697263004449	0.999352838669023	-1.57434048581602	1.78196873415176	2.60505447804726
Creld2	-2.09716891118382	2.73959288151684	-3.4204263667715	0.0403359134737373	0.218056959043692	-2.61110642270251	-1.61765934736184	1.10308321185462	2.487453793051	4.07946599423873	1.48727750076217	1.89710125114762	-1.01849373119287	-3.33483762817399	10.1075261546409	-2.03359196346103	6.59397654527403	-0.703077642183185	-0.10679856936266	4.01901768802059	-0.429713937775385	-3.35907833125911	-10.0689756433743	-2.85604204550323	-0.0741849210283743	0.288815125370437	-0.625415105826613	3.82514415381085	5.26673297781325	-5.08303546810942	-6.34838818750766	-3.67316520359619	6.90049171410455	-3.52066706942818	-5.93458454410812	-2.90691755383874	1.71171327910049	0.512699305651832	1.87618105722832	-2.21799372338508	-5.25515984183722	0.0851800974337609	-0.577951331969041	0.88536947923409	-1.3839145482268	0.0820250166314613	-1.2333106501482	2.70644399344311
Rnf139	1.94825922170325	5.77508908967325	1.64623613106703	-0.758055660579718	-0.401776099834208	-4.93501749203247	4.74550350880263	4.34730400762921	0.687856228603097	0.396842356316284	-1.020861902797	-2.17535932372175	6.17320432935659	-3.61688690856212	1.52130607353154	-0.60835873712927	2.38504028922641	-2.47350259925704	-2.01043411439481	6.56922646663433	-2.73967081224537	-3.79904208982743	0.233654838937843	-1.02260235004612	-0.826192924993061	0.0939147199027213	-2.41505085488071	-7.44482435152963	0.835460050036671	-6.541980496721	-5.24094335976195	-2.81244414372344	0.804991207144039	-0.215926855971396	-8.58833387051344	0.211073739035935	4.73403814970406	-7.64680572746942	4.3141091883861	2.55954649040375	0.214760872018759	0.899809684558195	-0.060093018689674	0.813841573483916	-3.64980510077013	-0.248908389132358	2.40592889866384	3.31652068670649
Wasl	2.36261769012015	4.25632837076526	-2.07103350789397	-0.318068320901669	-1.53956246652963	-0.182272342800272	6.22249609338426	5.09986302820858	0.636685361483002	1.7666113054673	-1.16047632078921	-0.740541792794533	-0.415488196377357	-1.95109402421767	0.604471155326184	0.689948677130841	4.06376219737862	-3.44499641085539	-0.222077467132186	-5.03683101707259	0.128542174408224	-0.587580945814615	0.418890722121844	-2.12046363135441	2.31847092372177	-1.44955204427907	-3.70003972638878	-3.62411750840014	5.21412471199935	2.42906570916836	0.258984647726659	0.155976722253653	4.85474383491675	1.42868701617496	-0.787638411363432	-3.21931713804931	-1.46792678499778	-6.34848759386352	-4.11546633298686	-3.50920624964468	-1.90626879087988	2.01986336586562	-0.599124864234683	-1.79003313961198	-5.81056869091004	3.14635015219685	-2.81939723761314	-0.759007663596652
Zc3h15	-1.95000240283117	3.6190045891902	-1.30530055413756	-1.81298265668416	3.87451096124756	-3.33949295136711	-2.39452412734239	6.20017053544268	5.01268780345011	7.60005397745984	5.42251944381593	0.160190278917711	2.74463476319747	-4.24248870078341	0.855727374539135	-1.6247334667049	-2.45541697077025	-3.17362335588123	-0.376919031548776	0.530944441747564	-2.13165176732423	-1.85915146214099	-3.42090037622097	-3.83663860701901	4.02432816048263	-2.8613495929652	-1.15859231942013	-1.17268397006795	1.02171967068572	-6.60559194763746	-2.07204582656651	-4.72062583055443	5.11186684140269	-5.85139283672342	-3.72930802216941	3.24595493266606	-1.3212082738993	-7.28892374400037	1.68108528933084	-0.995223612244493	-0.950917234504842	-1.23979271225887	-1.48403292979874	5.74843485138096	-2.3289566059569	2.15682124891875	2.24518524171763	2.79106987944699
Polg2	0.470770354952097	3.33317267693949	5.47118321350649	6.69741175836714	-0.124031642537025	-1.74682209243131	2.63825286360508	-4.30339518840363	1.60369746058547	4.49016143504642	0.720897136952479	-4.9907696242339	-0.376019625158814	-0.256514804246279	1.42312052259244	-4.90167278897489	6.37322195742059	1.58423483149117	-0.73523290203076	-0.517973531597242	-0.604833683349084	3.2170147162035	-0.596608840953511	-3.0555550795361	-1.80944728439874	-3.45617956473746	2.04621213323439	1.68312134565129	1.25549947261648	-0.275387649757304	-1.11654812108681	-2.5411583201861	-8.61887332949502	-1.2089057225054	-4.36454092212233	-2.22865907782716	-2.47859102312707	-2.29046453826732	-1.61837034190089	-3.73069695275411	-2.44482211050991	-6.61978536574231	3.48451410150125	0.629366253361535	-0.803844272713995	4.93772700668585	0.347211470656155	1.44118419671475
Csrp1	-1.29460257531833	4.94316420679369	-1.46783129118771	4.11889445824314	6.53702970671044	-4.63347929542187	2.56874292176474	-0.0302696827440512	0.204298727650114	5.69537933775656	1.58732614104571	-0.833788313417288	-0.94855805625539	-3.89974918075622	4.50388403019587	-0.50606585879685	4.70427872279739	5.2849388672885	-4.07212831286407	-1.48523037726396	2.3023178447486	0.0490106642265413	-2.48157081718974	-7.19648639813886	-1.87132187959678	-2.98329419969973	3.25874378074618	-2.71511982731103	3.34490187098483	-6.40313355957128	-4.91852897226811	-10.1111110127802	-2.04976787533695	-5.03058248843268	1.45844103775926	5.02711114168203	6.91571249033703	-4.57645554517	0.0515576153506556	0.54677326963184	-0.621782987205037	1.41009454757766	2.10951655223796	-4.29773677776814	-6.90598940228128	-1.27027975592756	2.27783217785629	-0.64741242767931
RGD1565002	-0.581778916170802	-0.812847303597869	-1.10931578186227	-3.48892798957869	2.91638647588172	-1.30269232992681	2.16277260614993	1.75985070358301	1.17087245493674	1.07181888983957	2.64162590044972	0.379293141644756	1.27974485182657	-0.26553937191462	5.54173186317329	3.89173602559133	-1.43374682963648	-2.5311942778161	1.8070708206464	3.5082362660775	-1.27234496463897	1.23516582779116	-0.704256648594109	-3.03726536542286	1.16244857361759	-2.81860927529706	-1.75930956143075	-1.67125975832378	-0.840161997223713	-0.964951272194128	0.789793546810134	-3.24755242422222	1.51548504296136	0.568710835111505	-0.70109113820239	-1.15642442909628	-1.17956046342526	-3.02931415971603	0.419973290102322	-1.43344987730788	-0.233119617569898	-4.26961323352923	-2.91084208266533	-2.89488329982922	-2.17492444360082	-1.43043570518142	-1.89649730188743	2.55577625712256
Dusp6	4.23786010428457	0.455305424792666	3.27236356988378	-2.19571789016924	1.90178775647984	-0.933260274457786	1.56699404293836	5.86561590043374	-3.13380818932749	5.24413444333703	-3.60895792489017	-4.96905060082641	0.827792870717698	-1.63450309665179	-0.685178079495184	0.456492938255479	5.02789821179443	-1.88338699910251	-3.28044228034786	0.0295245376022182	1.61086453663312	1.73459444984591	-2.02701870906495	-1.7837587040814	-0.787075238054988	3.32354081019492	-3.67636710020242	-2.46972608027581	-1.87607327252648	2.3066256362635	-0.484420051545865	-3.51524048219636	-0.540565092417767	-4.31397717749209	1.55692579268209	-3.98886023787011	-2.65476138533967	-3.1411668795508	1.23209887144636	-6.56934536136333	3.72703654819462	-2.55977969722058	1.63719685500751	6.41483141325813	1.50338297234931	-1.92807029209474	-3.36324478702056	-1.86401345318286
Tcea3	-3.49919811488085	2.41512039486949	0.699788381662332	3.91232282825699	-3.04109726550382	-2.10712206139898	5.88615684529869	-0.11645426922161	-0.187767486736974	3.19307346093862	-4.53525850381594	-3.39661266019624	2.6369784694865	1.50906457928309	-1.6982475238702	-2.52538159943596	1.18165398785538	2.9082533320562	-1.09045287178454	2.86240290065783	-3.86549629440906	-0.602834680791192	-0.661243692587765	-1.95341787789104	2.26161907375389	-0.941217953647057	-0.745689252764747	4.33000819374009	-3.57030100553192	0.105646855100344	-1.15707647194193	-3.03071522003099	0.174823002007868	1.4788380735535	2.22732197343394	1.21445164880783	2.48340569515914	-5.8769252972733	-0.894472168983943	-3.84086160919671	-2.06465782588095	-2.42921203931117	-1.98062938255803	2.69434039625369	-3.52867214385538	-3.69664532518118	-2.85292772826755	5.02125276600038
Slc25a23	0.564588056683991	-2.42008683534723	-1.96226055034169	-0.297854679395393	1.89230606680599	-1.32715132923598	-1.76360256484245	1.16884368198537	5.60624333421565	6.43502496396699	-0.040702408401696	-2.95970522582487	1.52075832254168	-4.11739509795019	1.61098450131216	-1.31261951310895	3.14993713675331	-3.1789544685073	-1.04069798225111	-0.645140805342601	-6.79379053504856	-0.0246580348826289	-0.694709581526643	-2.81979755943691	-0.522864120591411	0.771160050334098	-8.58796862782083	1.24634114256214	-0.159971807684267	-7.11710903798111	-2.6072401498596	-5.94292465142551	6.04086404547562	-5.77893185443041	0.921078244628242	1.99504486489522	7.36020328941561	-2.49276451726898	5.09687625698035	0.576614756731553	0.78381737243576	-0.56885478617681	1.00273402137237	7.47300083047498	-4.09187291995072	-3.33676565380411	-2.38723786288992	2.68275113308102
Zfand5	-4.38470864919325	1.3185584583222	-4.26127018848281	0.0628617639740634	5.14607049361779	-2.31443535502302	-0.152568962512918	0.92037085992175	0.405108411499669	19.0912765433397	0.625057887827313	2.27335858695025	-1.18397385739229	-0.395464079815274	4.47552547505279	-4.25018880146301	-0.169356570381198	-4.84940336054825	-1.56966598426547	-4.55944370631556	0.383404088525172	-5.01802035448104	-1.83850934868639	-0.52508777967259	-4.97252303062961	-3.47999413390315	-1.93928786972521	-10.2864746481373	-0.2740885293035	-1.54961727644239	-5.11902593564186	-2.91065408787829	10.0162382980716	-8.45351655686036	-2.15800988524446	9.15349803610813	2.26265336987604	-4.80716153678357	-0.881190601972385	0.793466929664586	2.5457542108091	-6.52686184024931	-1.62953502552871	11.9402226883426	-2.61859675902958	-0.386572423858809	-0.668834237076293	5.56355261576119
Mrpl12	-2.68316004133434	6.61277437759742	0.120856714627527	0.2650727620484	0.942277020048418	0.480777420734329	0.405302835735221	-4.24739093920178	0.279454773921652	1.01486464690062	5.05604877408395	-0.953003532789289	3.09103344958807	-2.87026846899141	2.94669634687567	0.324873294783479	3.44213282074207	-1.04961398698595	2.10338303963005	1.32514766665185	-1.53407688732266	-4.46029307984761	1.55744697901741	-3.10398326874392	0.761624480183446	-0.445830405364827	2.00016711866176	-4.42159025639518	1.08184434490919	-5.95609183163921	-2.98371975346064	-0.93451145568981	3.4084903251778	-6.28919855445538	-9.56527959956624	1.6292228034554	-2.53757106502669	1.14682382286314	-0.17777498334689	0.511075242782649	-2.6390153251603	0.439282434953484	0.884833114959059	1.00168186027989	-4.66076687125558	-3.11452045929001	2.55107228671853	1.84691448465312
Psmd12	-3.64088840622246	2.5505370882478	-8.56366405026305	0.94376090289362	4.64847883931498	-3.39643813039261	0.479981424416069	5.96318334293404	2.25620369002539	5.80085920532225	6.92514171586592	2.89663953824529	1.29015663908124	-0.655862017183483	8.28934727861789	-1.24618478221654	0.942290402559954	-6.55577616581262	-0.72995514885687	0.625750550370588	-8.4714358241053	2.17145551204846	-4.03539457277762	-2.39225641592184	2.57606933299958	-5.59038202618246	-4.58014411500413	-7.28077927611052	1.95222289923629	-4.68613951492237	-7.51224244782561	-4.55613539953341	3.65837704125939	-0.297999538296731	-4.03460279017142	3.77072304508159	0.753322700661331	-7.43337583892485	3.32011869232871	7.44266846754899	-2.78922968813605	-3.30656096536057	1.80731254859507	6.61166401602959	-9.16105618075573	-3.97624618085621	1.65431741823692	7.12486505611995
LOC681996	-1.40524842148669	0.722771595942836	-2.71458052880937	-2.54203606884629	6.21133400884435	0.0843338271373124	3.33912464240411	4.29131184222188	3.34785652976149	10.1979672574379	12.9863515715082	-1.34221550029536	6.63346045792119	-0.0511328879139867	1.21247943024396	0.759083973440455	-0.960649544331196	0.86858256451576	-1.27821197298502	-0.0791295317243961	-6.49062995020362	-2.33149539086879	-4.88414611080401	-2.98403641820019	1.64019638441323	-0.916127337881368	-3.99086407925599	-8.12132926564505	-0.686964112245802	-7.5764616180655	-5.51107482377119	-6.48191880805907	3.12833625021513	-4.19293567415567	-5.39803313539973	5.68821394510789	1.39001019707762	-5.55530640634447	3.13527703333991	0.0707339288844695	-1.67923726058111	-0.509409267738505	1.28721001389094	0.516126087023816	-6.17449612263999	-4.97681534357188	-1.83111073121892	4.41783534633462
LOC100360180	0.0447613055859204	-2.09512117276734	-0.145050119324798	4.03966043938714	-0.588812901282344	-1.11622103027995	-1.54785744808841	-5.78237004619166	3.33425906220054	2.29309904919568	-3.72075693174741	-4.58618800838911	-0.302152560953658	-2.19211790581514	1.88658551498876	1.71346283835322	-0.265034834950787	3.72697373448884	-5.67915469301653	0.867325901332949	-1.63878813640091	-0.424071627413771	-0.269285271851811	-2.68599023093008	0.0179597851793263	-0.759750972930804	-1.82590402334494	-0.864129321940333	0.699655323304984	-2.80804312714109	-0.94051062262127	-1.78837845410837	-3.26594262722516	-2.2703637220717	-0.725974519697812	4.76091841716672	-0.453034291818959	-1.52512602040267	0.674864225981437	3.3225855451238	-4.37936891847611	2.40475186730306	2.49202597005697	3.89969581819111	0.539019001465986	-1.34791490027941	0.499164309844691	-0.129818899730624
Lima1	-1.93827759923243	0.477288965302541	-0.876630583416325	2.1323460325347	-0.957990638453794	-3.42969308141175	-2.04954304547262	2.29746237658601	4.88787202633099	-2.44054968394426	-1.14225194611427	-1.62860103082746	5.26064135139329	-0.25987332550344	5.54756185670049	-2.40674494244754	0.199325240005941	1.49262701017978	0.356291555044677	3.68605875027461	-0.37215076246827	0.197164357899952	0.8583833663866	1.64207887087917	1.24008045962175	-0.329978939842341	0.19649235325317	-3.65035243384796	0.825571663117302	-0.418154594934745	-1.97509970243712	5.37382158252963	1.44954650812453	-5.29954581279297	0.402954380593123	-2.52560004450607	-5.45590295607505	-2.78942414671107	-2.28479494717036	-3.88899811442045	0.57748070279805	-6.57274817370318	-6.48381232430977	0.0183838799525367	0.390654746389611	1.63850055971008	-1.92626030221161	0.575343595908038
Nr3c1	-0.663694708382853	-0.295687750672762	-1.56969145359302	6.18272237112869	-0.471769993701624	-2.33090828909153	1.97945728909919	-2.10802020499094	5.63677338519956	-0.810375146215508	1.83680536977641	3.267311699301	3.99323391477088	-2.19261507446552	1.14679004781872	0.362500536411694	-0.949670204180685	-3.38036040081217	1.29435074477351	1.22951209740888	-4.61208209704068	-0.378221560606224	-3.18165099936008	-1.72057371021345	4.9107728362606	2.33658098074692	-4.39746701271067	1.21524260370768	3.80005670783193	-5.83544798046027	-7.77580065622095	-3.22384791756603	4.33762915404038	-8.33156958478901	-7.56213973072166	0.73491244012464	-1.36084681505919	-2.40345919239511	0.0186579656011885	-0.938529788477816	1.11970013216388	1.72800921473115	3.40845714428861	4.76295134750483	-3.99277675654611	-6.63208095250639	-1.52652903309925	3.83819869992085
Carhsp1	0.150115821019115	0.848445540643996	-0.637063352140968	2.19042121698368	0.471721057068489	-0.375201703931916	-0.303437240928919	0.619498088063365	5.59173446947197	10.7734490594954	-0.285870776699698	0.831710717788982	-0.840144050900253	-4.18979923728581	5.01727491557757	-0.183612099241129	2.77985949031205	-4.9407829288504	4.7164503096997	2.78170690907306	-3.6893494634558	-0.821604021314781	-6.16588573147249	-3.97197688853702	0.772351682710949	-0.350532858459102	-6.36498833754471	-0.873745765175209	3.76720542391922	-8.81132465293283	-2.50671848225296	-7.54053749618474	4.24703879504973	-2.02264729162194	-5.88581303982669	4.74757992109187	3.15919760221268	-0.289791479476014	-1.85849920914529	2.17304851630769	-2.36748510048303	0.231771187569959	0.570784408662235	-1.36187997373077	-4.36316657041809	-4.26837164504625	-1.08984961625316	0.172732826694404
Eif4ebp3	-3.80832002880137	3.90757943559131	3.05257573502593	-0.227097715868366	-4.02389628539713	-4.95738734900699	1.17488615573854	3.12194018888808	4.61642235220374	-0.939514813819686	1.09002230485958	-3.64320401646781	-3.50169533429798	0.844611492985956	-1.92508551951464	-2.20313910955939	5.02658119817263	-2.83601248620554	0.585997804241529	6.10458982208132	0.802111624624186	-4.66752239727461	1.08265379887659	1.19049694722555	-3.86204793650808	-1.62206664832387	-5.88871158654654	0.743959390134577	7.318840469174	-3.31287950929159	-3.41608065511905	-3.63309460303046	-2.84392479391084	-7.023909879986	3.87652632416298	-2.86985302004746	2.24009294351555	-0.772606708750631	-3.36803662723687	6.79935789408966	-2.57958467025225	2.22800447102729	-0.135188096503729	4.68589618032138	-4.93628712044638	-4.05550486987584	1.80657454606292	0.608378661732282
Slc17a3	3.62929981191776	-1.07307679810544	5.98909473765569	7.07298702865552	3.71090628549883	-2.64874601641374	2.71532702378403	2.84325827378863	-1.20009725488804	8.36174336402656	-2.01796174230657	-2.22879135664795	0.917439610558755	-4.71548001953554	3.29027010308452	1.49854322399753	4.07453790502244	7.43082267759286	-1.98309150073078	-1.12324221515984	-5.7389527735133	-2.32794724484895	-4.5232097080945	-2.85272102698684	0.422554504287525	-4.57908194955095	-3.1902949448976	3.55928122001067	4.75565017377989	-4.53615720010739	-3.14235329559497	-3.59958766459596	0.505272624091103	-3.06772489354567	-4.81513185501965	3.7115529482768	0.899518433854974	0.505938935989164	-3.32624583882097	0.519940767895143	-1.14448471057274	-2.61232193723327	-0.504492092815621	-5.59004815484328	-4.30904328141494	-5.85872283068389	-5.36577222396991	1.45860927067157
Psmd5	-0.559585793418163	1.57084346371072	-3.29190428354702	-8.32254128148455	1.49760964230895	-1.35273459889732	-0.338355745351648	2.96782620555002	0.234546186717195	9.39438469627247	2.4503505764293	2.12520914127519	-1.54246494836471	-0.210420606015555	5.19245089665104	-5.2409422192296	-1.09739198503309	-0.924638703696977	1.80422404734196	-0.979212165639406	-3.88341400443084	1.59009445901235	0.575965554816966	-0.274207319713057	-0.483226871803862	-0.761525822545511	-2.90920934795781	-5.67117707969184	-2.08139107137834	-2.59510699740683	-0.876143103517721	-3.66952862010014	5.28687479553048	-0.756096017038457	-7.55939583413393	8.45496554063068	1.85558417979256	-5.21149958771026	-2.46854208702436	0.343991131027531	1.46874693692259	-3.29205164902571	-1.46186860865743	-0.561645423806875	-2.5349670365761	4.22288561359768	-1.11447146951903	0.0214858081177107
Optn	-2.40719422392597	-1.39459489283177	-3.36333757857317	-4.12260768933636	-1.01151454434372	-0.891063344825884	-0.308123878529963	-0.813166361324707	-0.426883512038816	1.51625567683094	-1.51208676769873	-2.3859222149296	-0.182009860053761	-5.51705568240777	0.568691326070104	2.83835529278583	4.50806261624184	-1.83320250258754	1.73297576352835	4.02733222436622	-0.148243593394497	-3.82046628427046	1.69110015614078	-0.25755071177192	-0.222938992805095	-0.957678311912348	-3.24913342041818	-0.574487775929206	0.0162461855987308	-1.88433051925975	-0.220350063909705	-0.0755177078363278	2.53846357367061	1.91343379244743	-7.37068625926138	1.94074375361131	0.915421132507721	0.161928439777371	-0.589326321151144	-2.18320435142435	0.786366830657293	-3.30926684534391	0.798177732905518	2.55136320038415	1.21067381880123	0.717078113615113	-2.40106408690824	1.38574216750311
Fzd8	3.3133680857262	0.105219100781377	0.435765636177137	1.91331566863922	-1.168905954465	-1.7800042589292	-0.441853528502419	-3.05724582534493	-1.37036337655431	-0.195922140683268	1.66053135891632	0.054519230313101	1.1022881721322	-4.31717403594389	3.8931875198524	-1.64005176847854	0.0928703769484294	7.86752632764445	2.96758055698727	-0.532803759663024	-3.82438316667411	-2.85185102624196	-4.32740514185606	-0.651703623449131	6.22800100034634	-2.2166115656217	-5.50475596667872	5.45111164231455	4.735788627187	-6.30004422032088	-5.36253246364826	-2.84001082771872	3.61346025998142	-7.18823653109991	-5.71045991399322	2.7300775271162	-2.33333356842461	0.356025733720323	0.958907543526078	-0.0511618484309571	-3.86297621143548	-2.92314080478581	-2.69532155376065	3.84464040269452	-2.76724582026295	-0.433661833871676	1.73648535754032	1.49339464340646
Nck1	-0.186890078964046	0.819293219336351	-0.0585165755826313	1.80189208533635	-0.250488373278101	-3.32021215642297	-0.669488406986362	7.01604348013714	0.204442315254743	2.8264821814492	-1.22913066918904	2.16095079735458	-1.30863043590613	-2.14586323858358	6.00530956614381	1.6169056648954	0.887941529407948	-2.42687158479731	0.253689981628582	10.3357660682979	-2.07675861798783	-2.76986254338473	-3.6999733447845	0.391623462049596	-3.87277300789706	-2.47809707129458	-2.26607513957472	-4.14352672483649	3.39034630349338	-3.12354952808807	-5.64921869519982	-0.521730723517395	5.37275749667279	-6.92861792179934	-9.88276262556923	-1.60718827264987	-1.01663202481041	-5.47078354838254	-0.463705125439202	-1.27460893508056	-2.63050900355099	-0.118128683180942	1.75544002720823	2.23339501483219	1.88634459034935	-0.272668248581352	-1.17177178039328	1.43370923684801
Abcc6	0.680410988791354	3.06185762298686	-2.59018599402448	2.86552835108409	3.39667562183307	-4.7070041567513	-1.26186159695975	1.11510663327927	-0.563304712190122	8.6088668527169	4.50124022861558	-1.17271082575086	-2.65303306518904	-4.62885283867378	5.39622796963584	4.08700162568434	1.50185078149866	3.90414360928616	-4.17979907421235	4.81834992674417	-7.15826056527462	-5.57355077339484	-1.17121031977632	-3.07629569720734	5.91459242707415	2.16989856798179	-3.98521867433691	-4.48365490666567	1.48216177917603	-8.75621563704846	-4.99282719873616	0.406111210531004	4.96107436827008	-7.48699874493827	-11.2815661699487	5.80845383947385	-0.124807869564461	-1.11266629968251	0.97903093027384	5.77420041914864	-4.25364441852546	-3.12533289649853	-2.70487586163601	10.4494774975193	-4.7639135934552	-6.10505022560073	-2.20953510622105	-0.720462785801629
Cyp7a1	4.04461077856252	0.920007183684265	3.83883539139	5.67117859503858	-0.832881257070434	-4.47452082403616	1.1997679145534	-0.560159087576115	-0.800256860413825	5.9975382217131	0.603862560295346	-0.93550443388021	-6.19695369215464	-2.86528873530167	4.01412013555844	-2.02736958799533	-1.18873959860192	3.72702306568017	-2.69162480886409	1.07808602056026	-2.01168841239	-2.40159986067337	-2.32691652532625	-0.791609283630748	-2.14194746600523	-6.39704498733246	-5.79523105991518	7.22308778608875	4.58420179567668	0.310512398483568	-4.33912856993119	-6.23956989466047	-3.02560985828243	-6.19305337751542	-2.85061010538784	5.9083476603149	-4.00140458197282	1.52988724892075	5.58768450882497	-4.87529434232106	-3.98356826232672	-0.841227685140799	-5.53541656678375	13.1352331738789	-2.75826218583793	-4.19335186882508	0.709341554038168	-0.0421229507576362
Pnpla7	-0.729778293689797	4.88151150044915	5.05493637314671	-5.44666145859699	1.31143549133905	-2.51366917695548	12.0811817779189	-3.76381797349682	3.67471551846248	1.85609387999337	3.22708177307033	-0.857967273674263	-1.30785991101526	-3.40112037147811	6.479018075804	-1.52263009786653	7.35215882782272	-6.31316733132279	-1.1728651221891	0.163842057580788	0.621392048737607	-4.14878684473301	0.789403781094056	-2.16463916885292	-4.32502553867762	-3.65868572057075	-1.92622182263953	-7.58715470308541	-0.838753968850213	-1.50667349384542	-3.76500512233437	-1.44063282005863	-5.17156059771201	-6.7291658527712	1.41436188888629	-2.886156841305	1.09784541271879	-2.5119850573341	-2.02317033119971	-2.4208363226355	1.7839984712146	-0.609269029863039	1.5843554301332	2.33870544072275	-2.37868575505263	0.816585863764451	-0.783306324174561	3.76367040360454
Cdh2	-3.42436711972101	2.43445348003558	-0.177052111869363	2.09256377424906	-1.7009984213295	-2.22712861876448	0.40342311064383	-2.07487907780531	2.89863765394664	-0.282312067438286	4.41810908915883	-0.421431815856121	1.33425655287335	-0.842046006851067	1.18123828498298	1.53910434064515	-1.36905833169814	2.48585417377323	1.66659338776536	-2.05615812599808	-2.25322298386568	-3.15457792901231	-3.68537056412877	0.4712910245254	6.04329399973376	-1.04367668306914	0.891165343748232	-2.83784344917778	0.555583748082331	-2.67624325187194	-3.9997188329144	-3.97433654223125	-0.975599713625309	-6.4048104221501	-4.78113493479088	1.39283120177259	1.25488469582436	-3.0873966297751	1.93425475949609	2.0809748288183	-4.76661336721825	-0.380146865876551	0.884042888714845	3.79561966068446	-4.45259937443516	-1.44129214426659	-1.58327169110861	2.24482220029966
Lims2	-0.116027277878477	0.833823981914065	-2.30685086790076	-0.963137771924153	-3.09301839137291	0.328308945442847	-2.19698901771144	-0.10689251251263	1.59923598768568	7.3703225852209	-2.11024015820409	-3.55671568044799	-1.99808594059425	-3.88327993838474	-0.753140818007277	-0.334209703545624	-0.64401840916619	-1.64504478898812	-0.747390449614874	3.96756485817831	2.55340683142762	0.472562789798204	-4.22272667673935	0.278040885755698	1.17879326756262	0.706474388026696	2.03685113238646	-4.53012617189198	3.93322846211229	-2.16197931515811	1.53723915114322	-2.1954819398319	3.99094325402419	0.490214898271836	-2.12932093377287	-0.927479253612656	-4.47887682050132	-1.0866866777176	-2.46658698489167	-2.14913269595336	0.828676048564672	0.762382082253988	-2.05589023531365	1.62773945173286	0.710784241078613	-1.87856096445118	-2.5893172445798	-2.00819406861392
Prkab1	-0.311043618318685	-1.50297421627265	-0.143612609922778	-0.68278757372085	-0.452024697209569	0.042120200756103	6.92777956749925	-1.09334940607849	11.1106917933767	-1.96596649258404	5.60344620971795	-4.6238515567393	-3.14235720540028	-4.60428931765885	-3.456634643277	-5.93153923957575	1.75656219020251	-3.15974611940544	-3.28687989093368	7.6565697764596	1.3667521396093	0.882173077222435	-3.16021926284057	0.942332771427805	3.84803511633867	-0.951730187759448	-0.417903417297681	-3.19091933626845	-3.82635425891428	-4.00104047539931	-5.70011443073641	-3.76012690460114	0.865312466836062	-4.89502095415874	-5.20093934673232	8.23937424340855	5.74115176751831	-0.337916529610535	1.12935526659056	-2.42130812683243	2.25016840103323	-3.15933465086901	-2.34117122061059	1.41158833929636	-2.84354588215498	-4.1498769396538	-1.59905165178339	1.91732236123443
Sgk1	0.756048889621122	6.0956660776631	2.58852953943104	2.29431251240182	-4.34296800608752	1.52704869980181	-1.80611548315696	-1.43298247876625	4.49673184394095	6.49606244379011	6.73349711232954	-2.96480153445976	-1.18839514912783	-5.12589138119925	-0.677101981184951	-4.36373724282027	1.3285665861371	0.411309713412718	-3.88722809580214	-2.9954191649408	1.79890051992246	1.27319876064478	-1.05144695032275	-0.301435550464742	-0.89005347719866	-2.20918018498579	0.393070207740646	-1.20772844266184	1.39910577298564	1.58733221724524	3.30469634439504	-3.8293728037046	1.08376289150846	-4.4170023672665	-4.15273454681936	-0.0295339989881214	-7.49605483509238	-3.45881439964331	1.96224065474898	-3.73515529766833	-1.68004438340844	-3.83542900888281	-1.25040456269501	-0.979670761731968	-1.75475818290566	1.08110499980025	-2.14193071999713	1.75940062207832
LOC685067	-5.29869413138226	2.95639195824076	-3.47452621284679	2.6966753123766	-1.1333927518978	2.23717409542206	-0.234453233521076	4.21695131221732	2.46471958317543	-0.299406674654703	1.12524348557284	-3.7655931855498	-2.51055299843289	1.00252109118453	0.476381772868342	-5.2909534644314	-1.35874413258878	2.40679294922524	1.2795426137017	0.755889806973745	5.40939006988836	5.20388898902643	-3.42815156614154	-1.32334948539248	-2.20282818718916	-3.64483270975614	3.24378857941027	-0.124345984602437	2.82727321145581	6.58061146943234	-2.29650366268226	-3.91493804413561	-3.33402913532872	-2.4547506330458	-0.287113337243349	-2.05989547978492	0.313822328528362	-4.37185986165435	1.46656742126874	-2.93456252140897	-3.17197752692958	-5.38020774502698	-4.58047719607894	6.98464922236641	-3.44248775025857	2.76135601218556	-3.68240018181316	-5.51078410939994
Mterfd1	-0.916502933625983	2.32726433623514	-3.23510926481658	-1.62052078209466	3.87900761401355	-2.03489695174807	-0.0366532004796838	0.212871514758867	-1.32984044191205	4.12577685405608	1.230962320277	1.41894389813311	-2.17395422857331	0.727699480480206	1.33897009269549	-3.3300414091221	3.95557845130959	-2.49989801254382	0.679261165135571	-0.41843961356426	0.0350879245572067	0.421420425207359	1.57424233854135	-1.94031707185586	-0.37233808079849	-1.70497965243793	0.616192461643656	-4.52935105669412	-0.56698989269012	-3.04302855479651	-4.07287773199522	0.203072821005616	0.762650814301559	-2.90906779979994	-7.10257609194902	-3.42031606813143	-0.401727863504216	-6.59609482654465	0.063149575803509	2.06754463421367	-1.62578689959515	-0.74168891926081	3.84806924186232	3.96027344085682	-0.869970123625516	2.28035515740182	-1.03015807284258	-2.51600691326173
Il6st	1.65870158619725	4.30913193734857	3.78094692713386	2.2178061417995	-3.81993872536738	3.1361733777252	-0.780463221588358	0.117526257079376	1.66725722082212	2.36151854058418	4.35384623678398	-2.15661314329199	0.348375960615733	-3.15363730144962	-1.58259138141274	-0.848960634271233	2.36557693564317	4.78001991820859	2.46784107426434	8.01858495930522	-3.38072723998322	-5.29054113946821	-2.30007011482104	-5.09098242178592	-3.93735202717812	-0.69701612924726	-4.69414473150862	3.32998103189706	-0.210813310086312	-9.55727226219755	-2.8418830146102	-2.68604501045761	-3.51066056218103	-9.40564078651621	-1.46362615810436	-3.10924647666458	2.7982925389786	-1.39109168002074	-0.298189771336327	0.8783946543998	-2.3645505044363	1.78178423994044	-0.318921824380085	-1.31475666348038	-3.67423766160106	0.873848449802439	-0.447959058398293	3.56767834322266
Mrpl50	-3.8669137481161	2.86496666897672	-2.81768528790234	-1.09851634604092	3.59892094823324	-1.42133058270439	0.991188731434029	5.62203227980248	1.08141808766527	-0.171950413075158	7.08298755370868	3.41996962241491	-0.583302129883297	-3.41290021497133	3.4997407836844	-0.739277995369998	0.699350323220697	-3.73047950452473	-2.288051009633	5.02408296079195	-4.55846954952995	-1.71279006560988	-6.04442664133985	-1.10106220907621	6.72775529876214	0.558140606381007	-1.533243850116	-3.08016810388015	2.56373426747779	-4.7429600660886	-3.88635437383076	1.59150158578564	-0.177631230491159	-2.36586890741012	-9.72812370264882	-2.66936935155158	1.49388002014336	-1.64185304360194	-0.666884038574687	0.72814324545552	-5.73992287359422	-1.19565538729773	2.17637289341293	-0.385303197582617	-2.23647041846274	-1.09258072076228	-1.66923293187182	0.665177520381943
Ets2	-1.18350608602539	-2.31271411974252	3.69491826185237	3.45278582984901	-1.26794288472869	0.401782741644236	-3.51563077752802	-2.10868499842191	-2.7877623660589	4.24175976749627	-2.98472082982325	-2.13138588995681	-3.20406571838339	-0.999038634502678	6.85162029387673	1.64251943702217	1.75587815705704	3.52115415211808	-0.659555642757799	1.52589844976328	-1.0182409584757	-3.10627774204906	-2.38270115093234	-3.04957788052363	-0.996354974049778	-5.48950597649035	0.20747890528885	0.30397731260234	1.50069251071695	-0.0678620946853776	-4.27062810999798	-0.740686130701244	7.71324618278953	-3.78071196392131	-6.34556687312478	10.6851914350927	-3.988540624902	-1.72050344381834	-1.07962909253461	-6.34559486128815	-1.09136999074057	-5.14467310987051	-2.52401250071468	8.31556541048747	-5.12688847626472	-1.97070083509447	-0.0239616459114247	1.46014285794556
Uchl3	2.1492418305735	3.59388564719933	-4.41407193663961	0.0437031536070682	2.32946954550238	-0.47446028139748	-1.71996938041738	2.31238307792965	5.14511638890739	5.77807979267663	1.22646491993209	-0.425609724809086	1.54777865137264	-2.51226779288677	5.47498985421895	-1.17334315972297	-0.913047818984693	-1.06063296818932	-3.49864779993906	-1.3068630155005	-3.60163484516968	-3.08734401996037	-1.67633258193764	-4.37485980077705	5.55428193432956	0.809812462166082	-2.97092896621829	-3.24355626271848	-1.83303245568739	-3.72794261608133	-2.2386874319393	-2.1123021589354	3.26072488274583	0.888200666083751	-3.43175386015173	5.17966720530049	-2.35090214880186	-7.50078433917148	-2.88619670638764	-2.20640160684879	-3.06218197760745	-5.66457570920138	-4.16670680340982	5.25597196453029	-4.22402819237993	-1.13613008846021	-0.390997723239094	6.51740039566443
Tmem19	-5.00293114807317	-0.568019581859338	0.904781577272822	-0.836092470405098	2.21984720499305	1.75301253891573	0.851338510096598	-1.02689572226498	3.76372797617318	2.03051241188477	-3.37341812129597	-0.00629313992048353	1.71500262905409	0.375300040224267	-4.37840397446692	-4.73566223399248	-2.00921642285807	6.33899906327508	1.80839648041831	1.72806763872849	0.942637120822313	-2.26029665212166	-2.39775323957482	0.597468381821107	2.35254517897316	-0.789809308455637	1.87411942842931	-4.48940144411344	3.73186302464926	-2.25891062520419	-3.97650618114653	-5.62772083505519	3.38972256198601	-4.64170875523718	-5.28618581900683	1.17531708558265	2.85912923519999	-3.85438029525273	0.129006398865195	2.75019198127271	-0.336157204010769	-6.26396190727182	-2.84955080102504	-0.679032811191085	-0.620164309359869	-2.02164956836482	1.23410953908659	-0.670533872512324
Lhpp	1.23843548837403	-0.12531769797608	-0.364571649450114	1.72754452127653	3.94452741030111	0.132710407022794	-3.59480848218918	0.22134852089657	-0.385704365502576	1.54278734817581	0.986685927183474	-1.28771044978376	-2.421594694087	-3.68292330224251	0.500002364312525	-4.56117891195424	-1.63955206235895	3.22913303098504	-3.6823067119501	0.855356914239371	-0.399641579200023	-0.75090035655291	-2.37269914940583	-4.15074102933405	-0.98509108508485	-3.2144475013305	-0.767977442710621	1.1601014095578	-0.121825658702211	-2.78352697216805	0.74533563090427	-1.75336885454095	-0.579699258565861	-4.85976392009404	-1.43161454067866	2.76352343053805	3.99504922321654	-4.38299512903969	6.0003174088242	-1.45059313794864	-0.860871476520559	-2.82345370720007	-1.90039444127789	7.83129510953638	-3.04833517480143	-3.13177862812396	-0.829853973860017	0.248931928535918
Nmt1	-3.93163483601428	2.11921521711139	-2.08055238537315	-1.64346728828531	-1.34303940874474	-2.85458160958982	-0.721142003296819	3.31823703605065	3.44201959188968	3.29340980824758	0.823407423500724	-1.32766052198518	0.837666253370927	-1.61384705301041	6.50321756804629	-1.00707682485867	-1.81741733874089	-4.18301592862081	-0.651690338712078	7.33172038379056	-2.21111321884093	1.80449105098236	-2.96147412563212	2.33643175487409	0.12481021152971	-0.273126575720172	0.221684624876554	-1.52904500229944	0.454101924749152	-3.49851342767898	-0.857024214172801	-3.46230872680061	2.13710352823318	-2.23369856069418	-10.4958784647596	2.83492036437923	-0.81826958522668	-5.66370954609614	-0.551550091713676	2.09782289695291	-4.26559630396454	-0.374446257504187	-0.0143305210979339	0.909051739276516	-4.03941070845246	-0.447971277187181	-1.86572288708361	0.40163505381683
Stbd1	-1.44236559532742	8.46900266764476	0.975759547788535	0.0733767040210855	-1.38504111919904	-5.19612732804692	2.08660734102241	0.378125954226481	-0.00184616613944311	3.35193804376472	5.4031636779018	0.510259485708975	1.64428978685964	-1.25249753038507	-0.316250858477569	-0.311123084249893	-0.0928155837762699	6.71158263033932	-1.64456302808219	6.11099289490647	-4.34243815741646	-1.47367435780077	-7.49849046015267	-4.49697462336681	-0.0787320207658597	0.829774714827542	-0.939457220619616	-2.18520541213179	0.605397119293655	-6.1322470302654	-6.07989934913447	-4.24276080263403	4.13632611029574	-6.0613780962119	-9.87859320603585	0.544628956894137	4.71236040329103	-0.795589571805049	-0.199487364557935	6.19890419778733	-4.48782366290044	-0.211409857369394	1.05388751120503	-0.551424851467164	-6.07328987882625	-7.10868763196433	-0.392057941582172	3.25732623682005
Cgnl1	-1.03960403260085	8.30220261791612	0.799021838268561	-0.500108912821897	-0.154104118958006	-4.06279326287707	-0.144159227995983	-1.42561996524929	-0.0185094471039688	3.32614011065127	-0.644199886343864	-0.831801340954639	-3.51023612305853	-3.03145367275181	4.76874186309182	4.90587986990715	2.84963589765029	-0.276296702394645	1.20306567638222	2.35371344161011	-5.22265276985113	-1.67189397822683	-4.86976719982292	-4.65877271366864	-0.3142450385139	-2.55497953684218	-4.23732644265612	-1.10427422451058	-0.136491842460113	-9.11350553902276	-2.69169874762464	5.42742728894374	5.35182813494268	-6.93123065254705	-6.67415017955941	-2.47117235768864	3.090784869097	-3.33694555222119	1.53151427455492	-0.479228452106352	-1.64917828603739	3.14165512417544	0.785829781572193	2.83337545332054	-0.334573097420063	-2.0924643735623	-1.92805382305418	-0.547132573931311
Afmid	2.3967239522773	1.30438983792862	-1.93018425352694	8.31999471913462	-3.79265154511608	-5.49455890944875	1.23193928367943	0.885121311677713	-3.82005785149298	4.26362066907418	-0.445290096242497	-3.2918106338829	-3.1535730224316	0.264746960049484	-0.836531552453093	-1.31387089016199	2.2023975266825	6.44084100549969	-1.97998308474532	5.04711719657103	-1.3416802236395	0.834381798530447	-4.41184319702158	-1.354564795891	-1.27288261380869	-3.94737890287148	-0.274509751530141	2.70007871848446	-0.984435222566944	-2.9671135336226	-0.342354457740445	0.0504148206187098	-0.472034986927598	-0.442311230159909	-7.26135996853715	-4.81531192871293	-1.32013552459366	1.14477165102893	-5.25386765273219	-1.89252894029856	-2.67505498942518	-2.04115737221208	-1.7609659631594	7.81444627069819	1.11386401706316	0.209695120330689	-3.00446285473781	-0.826872789387204
Dst	-2.93777234486199	3.11537310319896	0.58239150656864	0.561773510724426	-4.69647918899885	-0.371712312038774	5.21854310785364	-1.24322875588842	-0.193121099613831	0.704668810504689	2.58796586211254	-1.55839077531755	0.42672447930581	-2.08100350793283	0.796766456962762	-0.595346142138346	6.22024315980055	0.971765514462586	0.266865813095608	3.71964842610957	-7.43789111813655	-2.46614490162624	-5.1753616350156	-3.5428690893899	-2.42245277024188	-1.57128537925615	-2.27098406694963	-3.99904004164829	2.07107504150487	-5.56676243982225	-1.40193715455485	1.36617278244606	-1.90416737282442	-4.41078101597222	-7.76085647450284	11.2628940200369	2.91515961822544	-4.70761995681617	1.91287800487262	0.450971293882416	-4.76095017163326	3.6138539039698	2.7161244355599	0.335265949243106	-4.00151119732386	-0.0991308230447396	0.950404356072851	-4.19160805176192
Edem1	0.665890697969045	4.20750378822433	3.75328411205702	0.357098901288137	-2.05732480333978	-2.44708584485097	5.8511651575918	-2.81002532415046	6.84609193716681	6.4292930314359	-3.76696918727843	-5.29728774697745	3.09974851096576	-2.5339175629672	3.65609389121227	-4.33340157493342	2.81536265022759	-0.375099054905705	0.780204814041891	0.979618543669762	-0.454767999433482	1.69036136513557	-3.39708415442509	-0.949718141730448	-3.47818916881009	-2.59860859145049	-1.0399420627211	-2.37242838659125	4.03864851265851	1.3634882915203	-4.24473742622609	-2.68927374712518	-3.8808491738876	-5.08681825935527	-5.14651767043563	-4.50674767033137	-2.66605521853489	-2.56595541581643	-1.3846764543689	-3.6306588014503	1.73815013019602	-2.13860092935909	-0.825754469593055	-0.911687815113082	-2.40598884711366	1.73211370782288	-0.43450454155923	1.71070584947655
Rdx	4.34686228553445	3.54751644398601	-4.42795765862797	-0.340256391665133	-3.89077312028436	-2.90079653594218	3.06566524074872	-4.38751360118884	-1.00065518215105	-3.67907058017867	0.898196512394511	1.29916655026275	-3.55059383455364	-3.05645549353954	2.05319211213444	-2.64425633012429	-1.47675730291793	6.24593432853599	-0.625579809783014	-2.96439595171863	-6.11968302569415	-3.77658593610688	3.05868502010872	-3.04368221725527	3.94096476794379	-0.693929369295444	-5.60022087936154	6.83984086122792	3.68140519296726	-2.46068997520287	-0.481456780573676	-2.05684244448856	5.62084453557497	-7.84199666464707	-6.64542724746664	1.29981719393552	-3.7514651087307	-2.21691200611787	2.58520238884191	0.133397364365562	-3.84686295524531	0.601203957767629	-0.209118905910008	6.5761917985325	-3.2522048929717	-3.63957344841879	3.84167840730966	1.87067899682974
Adipor2	3.22759978490983	3.10517965801907	-0.632339035744095	5.63740858732895	1.17830788747825	-5.80067194801207	5.62256110174354	-2.93658931632557	1.88227563130924	2.50589465770484	3.85111004912392	-1.72306404523557	-2.21170311326869	-5.80142730931486	4.15066910456723	-3.39733532520429	5.94038212621838	3.95969600930939	-3.23800982961102	3.69351984246924	-0.590578007526558	-1.49026064868539	-5.56248606703429	-7.08408098500293	-0.813675784942016	-2.18525646607347	-0.00699874777594189	0.831525520281545	8.46368187426715	-2.4455495806549	-6.34906763738719	-8.05783419690163	3.04997835072432	-7.53802387299952	-7.59715292440815	5.61404004383024	1.5874505617777	-4.29114264774833	-0.976074818372568	2.700503860685	-4.44540085073055	-0.844301427814291	1.43258751187442	2.55477709013216	-7.86640046318579	-4.87050436922465	-2.25622814810644	-0.161975888367797
Mettl7a	-0.198135895674546	0.0679483135713177	-0.481478820496871	0.833460963130691	-3.46104212424921	-0.213336915366804	10.1188868457173	1.2019351672161	1.2065534664511	-2.39338746302385	-2.54251730828169	-4.05910755534307	-0.62288237224478	-0.356226535857486	-0.0334773606143228	-0.298701743843583	4.63135736207687	-1.88378402614804	-0.434776487102877	-1.21536811846901	-0.183581547451507	2.56795821824161	4.8582943761844	4.3406879560888	-1.40778326737318	2.30034227292696	-1.46063403772407	-1.32911178044954	-3.46046786962686	-0.511774064115316	2.67570985472454	-5.61683517489701	-3.49862582043796	-0.629810257883618	-6.30371095585907	-6.72784685194081	-0.239783726199364	-2.0841732832733	-3.53940971478219	-3.02893098425912	1.44491632500095	-5.85532520148265	1.56162612222376	1.78111650156099	-1.40149273193216	-1.5531527311747	-1.03041083285682	-1.90799338313308
Agpat6	4.974462764519	1.92640427995615	1.25998569344596	-2.74581150774097	1.51487338837278	-3.97242993791933	0.100620887772439	-2.66432150311362	-2.1777174299598	5.26882466291717	0.334284637378055	-0.02265625989713	-0.0522934407177393	1.11618636141946	1.61832035388796	-2.15798924459353	1.24126231088861	0.444468836205671	-3.29418589543621	-0.163667991120621	-3.36590872914795	4.7682136875819	-0.843238724456253	0.472807744982689	-1.81548555586559	-3.21588469694284	-0.626703884363125	-3.43582310082104	-2.25443266147252	-3.08171197225616	-4.10814547359721	-2.50666123262629	2.52202202544108	-3.57049902610539	-10.4386815041222	3.44342159524473	2.22864784899615	-0.409628533238244	-0.0871984162401969	-3.14545582356236	1.48711196782204	-2.48184475801287	0.61465008966656	0.996379866623378	0.499587676223637	-0.897660791714277	-2.54047811919333	-1.20965906353751
Ubxn2a	-0.404068297676043	6.41044094828273	-1.73649993639583	4.5002546985896	-1.51155000098794	-0.0619500222127378	6.6360289078008	0.942296592568734	-0.827272155739197	2.19634061460667	1.83365742952342	-0.866019451587854	-2.3594864870233	-3.18138704774328	1.44726554864436	0.739307466404642	6.0001050193789	3.34347169228211	1.61398576284857	1.21514030182471	-5.31684743015137	-1.18941657491048	-0.3477404367417	-2.08087469459057	-0.221643902627783	-1.9884580244113	-3.56933040184123	2.5226883427648	0.755569990095784	-3.55244345541887	-7.89302010776004	-7.35851945807701	2.41685861009401	-9.71806030135018	-7.63494592673764	0.798358157613915	3.73524261954369	-2.02746899381932	2.16022735756032	4.93364923932783	-5.07839573002454	-1.5790576627918	-0.595489167445043	-0.312943071267329	-4.52056269642321	-2.87346472731551	-1.29082359343529	-4.96733636105392
Impdh2	-0.911794261974636	2.49170970211025	-0.287423329055985	2.16898102628496	4.20726994976016	0.438224115423164	2.5663853347374	4.52237241929242	2.23730775214216	5.79729559416677	3.55451573046957	-4.15754035584975	1.99368776746959	-0.101055380389476	4.23638369235473	1.38455384547269	-3.25061335850912	0.255676771288973	2.44357973502735	2.26566395828812	-7.25317376217753	-2.99195660807097	-1.73809723132389	-6.31156374095625	0.330898548524088	-0.336757324131153	-4.62516331620521	3.29978638821405	-1.83813308136788	-5.80554616692238	-6.24584519683069	-9.43783795071826	5.68886427812295	-8.42119912218484	-10.8469558572921	5.32528494865785	1.65722049137506	-6.57329034613356	0.330505341348372	-1.62485929591746	-1.73494730503738	-3.07196149074987	-0.290494977639691	5.63117036849544	-7.38051471424422	-3.61449917472746	0.924090567823872	4.17297814129375
Hibch	-2.33622717286941	2.29903716416436	-0.988815395416348	0.12111037901732	-1.26016159923835	-4.87907016669384	5.90802460115067	1.82285628861335	1.94681850949752	0.629032328992311	2.69831141335335	2.59276092882268	5.65596973134852	-1.13317820903626	-2.12844866628266	-1.30100284256612	-0.130091598342766	0.761127032477402	1.62432478475892	-1.6581457042038	-2.40398328455757	-1.42735840982047	-0.997962100034142	-2.5495646779481	1.61401537642038	-3.14653944743703	-4.88153101363655	-5.36312609730475	-0.683357295145732	-6.83663944808931	-3.49676723345508	-7.22451019247316	2.92009654134474	-3.76863035058395	-10.403894142111	7.19089637997731	3.34794908141104	-6.37452521175734	0.123644096915656	3.32978530669883	-1.61011467764478	-0.970979502036712	0.238699753875317	1.05505292655767	-3.16194562821282	-2.76011062845872	0.95302889590277	6.01943803861268
Sec11c	1.62430994321877	2.0451273627118	0.426503078380716	4.2231421726856	-0.182606402002093	1.87443441319838	-1.40687811856717	-1.68724929783375	-2.19453613705774	5.23414858364037	1.23092130411904	0.0177772915681151	-0.210122284408152	-4.73929788395477	6.58263076353272	-0.603359414036196	4.75394422435259	4.16912684790018	-1.99302745230001	0.867064671942355	-0.516542047832653	-5.0390006544443	-1.33927920904993	-1.42366240227166	1.63151726953287	-3.78876515935604	-1.44668335401326	6.15948434786691	-1.53358919242749	-5.19616187065441	-2.99142017318462	-8.78683952321342	2.17553713297554	-8.84732425821825	-10.849474873777	-4.81231583125652	5.65419488536788	0.199825850061799	-2.47295053743701	-4.1048051686136	-2.59342034018784	-1.02865258997876	0.935460308680327	2.76539493307209	-3.85438197800283	-2.91672306148079	-1.75941708546206	4.49724898526179
Nme3	-0.593437370337936	0.315676588602757	-2.05489960739829	1.02382106900551	0.785504470102317	-2.60919766389636	-2.28150205323296	0.0997677518334816	0.039425383336499	1.52126978113212	0.0677413689629409	-0.755173461804567	1.49059436234112	-2.46129780826791	-1.13409610091217	-4.07870569052428	-2.81301663424399	3.36995021629471	1.17421514171018	4.79134047264187	-0.632360606478866	-1.14890809317607	-2.53642234323293	-2.33358481306175	0.479870738324495	-0.958233413532827	-2.32155896954027	-1.58345960577766	0.829932700773601	-5.80404862353759	-2.6677740814495	-3.32000566376094	1.12565243915237	-2.73233159458012	-9.3318705864849	0.749925110548588	-0.0175280559727673	-0.576420839934518	-0.987295578061847	-3.02313292319223	0.563861916036787	-2.07603916611197	1.79626923156424	4.86233169285781	-1.64159945607112	1.93523803088323	-0.714478911476838	4.87201337789733
Timm8a1	0.181593440271243	3.22076642359927	-3.86208476266741	0.47117060911208	1.09235749185839	-3.27370854402789	6.45742249300056	-5.73221338894487	1.73603299336218	6.21235616702647	4.47437864078093	-6.26814796575228	4.24151664227129	-7.12169039044088	3.99505780176265	-0.546390349401742	3.96156734639104	-7.63075661990959	-1.08913500957076	2.02584951236742	0.0094773295680044	2.9714551550981	0.32002657536471	-3.05261348722547	0.255533837924834	-5.03272465545811	2.15407105370672	-8.09285422118353	2.23713669555373	-3.80345198595891	0.343685114518689	1.06303615412485	3.96999736591349	0.327721207321066	-10.3255900840907	5.17983994268205	0.484544852330274	-11.1335745324972	-4.2110110288587	0.108435959218998	4.13504908474181	-7.64934298582605	-1.40785478484004	0.90756995241028	-1.94943696266164	-1.04120835451292	-6.70067120238208	6.05030359195247
Nupr1	-0.0657019839668758	-0.399307719658697	-2.58990156252797	3.87920246991742	5.21971851323275	-3.32364191963991	5.17667129984081	-5.00216842949257	2.17177204156919	1.11885137022164	-3.8827563212979	-1.32830848911223	1.85920946869137	5.3572747452546	9.91073777448441	-0.552705207263079	6.17404024809026	-3.95334257797589	2.3261240972411	-1.36157787156233	1.42547239788405	-4.86944547991054	2.8033578508222	-1.09084290264949	-1.03378887600648	-3.73514012321329	2.36432890487287	-4.21388907895944	-0.853977891774761	-4.63514280909513	1.62182273639832	-5.33130420352213	3.02220858412666	-1.4373711662085	4.3491277352975	-4.74424787344885	-5.08269914548232	-1.82750858096293	-4.33667956306977	-1.79654019595635	-3.34902627851844	-5.62092516818648	-0.786505489778253	-6.44458975411903	-0.915778334526732	-2.51012022004667	-1.54780968868521	-1.70670145929475
Ypel5	-3.25602098348526	5.41291312928321	-2.0575256613311	2.90606862128403	-2.21011167968492	-7.51198028418699	-1.8028368718201	3.32239034334377	-3.03844316167137	7.51033508093581	-1.07087384043762	-4.06542581590521	-2.81570298865204	-2.75672261791148	1.80440104084004	-1.88236288220818	0.0114652227891039	-1.30595457895628	-0.365354740510433	1.70027169870612	0.086133789769451	-2.49075108135548	1.14204243410818	1.63708302008224	-1.17230637050884	-2.42275316925811	-1.78298686320511	1.31965218632549	2.71099261923193	-0.483166901699835	1.23965769051892	-2.00404287301549	2.52758069436044	-3.84789209142721	-6.59300458476965	4.12086057967062	-0.820296837379153	-3.39277618821866	1.19333129689377	-1.71613869694848	-6.09075181459413	-2.11682633258215	-1.66641336964528	0.471786415751201	0.52720377411103	-2.0755040189772	0.833234115021584	0.729151614489989
Pafah1b1	-0.449197893701904	1.64419754071931	2.51108001085393	-0.554185041951956	-2.83939946801217	-5.27565915656629	3.45234265021089	2.5791312729348	2.19710471259376	9.38932843085454	-0.689585720276669	-0.624947777690506	1.36276616767123	-3.16915847353213	0.324593929631269	0.152175479706841	-0.300747794163584	-2.63581324838762	-0.249676425018371	4.96068775192775	-1.15257011663464	1.96914223634896	-2.78210040428808	-0.863910204201281	-1.33945476456875	-2.96333776478355	-1.08067399647661	-6.73985294445054	0.286564233940796	-4.84260558367772	-2.55139156075143	-2.88720610797829	3.63278536062365	-8.64225597711981	-8.3688163446842	-0.471276288153438	-0.126378849603483	-2.79455411326502	0.589407144849899	-0.31297774242252	-3.86345499251822	-0.15250634075065	2.61987150818777	2.63525466146785	-2.98538677407243	0.94787146907213	0.305413998310661	-1.87745751539423
Hdac2	-0.725870606640135	1.51284144780194	-2.99173875896229	6.38581698379445	-0.688238081620963	-0.522987154946277	-1.47246483881419	3.42481781302623	2.5797026398195	0.739356672534154	-3.58809261377814	-1.80668775801839	5.56645169067881	-0.159650619670497	3.5446998344645	-0.182474526520711	1.18383755692948	-0.0774509388887967	-1.12783151441687	-0.190132948649505	0.00967035538164485	-7.13919290136672	3.13913320065058	-6.58857300174692	-4.97369337432485	0.0299466914347946	3.86619460596937	-3.88090885458203	4.33344970602436	-4.62662504353574	-7.32419020391516	-6.73876073707618	0.277969171524084	-8.00749653724155	-0.812777254953908	0.723149045343783	-1.34434073807227	-1.14075974998118	0.577994217191721	-1.99288865516791	-2.36006020098181	-5.09895864713864	0.802696076578208	4.60293258017421	0.230307710320896	3.66394742253269	0.131088729461014	-4.10620438094577
Tmem97	-3.00141978058591	1.95790560110834	-4.5404290825198	-1.77026301389866	2.53272841703585	-0.546225758354566	-2.67915500597913	-4.96994037149083	-0.344206668810123	2.97315510049506	7.36933519855476	1.52859035030728	3.05044252369016	-4.53323677925709	6.22538955991304	1.57624493287961	-2.69948117455853	-2.93222742387454	0.819896263900722	-0.457366260975284	-1.86248693905461	-3.52262224609935	-0.316778525784619	-0.975685688553517	-1.98205401900202	-0.325000448654477	-0.931214071527401	-0.0971780582676143	2.97329786131401	-0.428098111335967	-2.15350189802978	-4.55270773577	0.708602003768916	-3.03558010459619	-5.12451483672723	5.40469668811021	-2.52469018753455	-2.44802942114305	2.21651400075112	-0.645979100402971	-2.8847343245112	-4.03130443127081	-1.61326041202204	0.22505681349305	-1.73944942086852	0.855964838338876	-1.45621406201842	-1.78869727331549
Nr1i2	2.00331350879815	0.62879317872583	-1.30218022497691	-4.02579105349242	-2.9322249665832	-0.426201465364954	1.84114865721592	0.35604930870161	3.58916611129754	3.54147442801404	-4.58408570181249	-2.48268923674667	-0.209261509839302	-3.9117490829229	1.0541367593519	-1.27044896051985	8.30912679559155	-2.72669094390672	-1.42000716382303	2.00448909693181	1.26489199332779	-0.393238367005529	0.261255725154779	-3.72022629063298	-4.09875576404461	-3.21751608392533	-2.36346780558612	3.9513631539222	11.2642951085432	-2.17307809614964	-2.73173461337994	-2.53531647426976	-6.46302498011833	-4.70932274233652	-5.30903659363172	0.694365583551756	-5.60536364819494	-1.25828192902928	-2.06631796205994	-3.67151426071575	-1.02405850901347	1.35474005960894	0.427450093345168	-1.93223341104897	-0.328928279522429	4.22600137669972	-1.43409814874826	0.941780623403739
Egr1	0.259756498304609	-1.95250301141528	-4.07986097969549	2.66093620249135	0.654983773206426	-0.730296767197427	-2.33836208428808	19.133727829282	-2.24340168662815	-1.06836955956819	-3.90728558621048	-3.81317186918934	-5.65899938244817	0.0364354120884203	0.75963463583419	-3.43809271314074	0.699454549305445	-0.0554750390351675	-2.74535424823881	1.7283255900429	1.0239535844056	1.19684022680066	0.45139503070838	-0.749557458785261	0.298234105483735	-5.53931119698351	-4.40981082282334	3.62521977023039	-0.179082805234066	1.09307584849086	-2.50839510193692	-2.50143620752595	-0.691579107524097	-0.70534629659078	-4.13908304286567	-5.75326035288764	-3.0539603667335	-2.54527042878508	2.2050533588152	-4.57860513857747	-2.16012662894733	-1.71242846647227	3.77684256956633	4.38803274670894	4.47785966208916	-2.8747605684726	-0.976920454555961	-4.0604686251644
RGD1305347	0.102357338482594	0.529763357009042	-3.59128769962108	3.70855282539227	3.26867651969118	3.4376292570236	-2.28532022892166	-0.202444955751484	-1.79149296093435	2.94071880907814	-4.98755418579562	0.607079449708313	-4.64668959098659	1.23077036733576	-0.0625251206487318	3.2199350989862	-1.69139880071297	1.12456975730885	-2.64004388912962	0.494652941317573	-1.36155393368531	2.24866858327774	-2.64010106345433	-2.45033817381644	-2.58463372059193	-3.72408634532176	-2.81404555374711	-0.705180461910098	0.554747265928617	-2.55494417891526	0.704814986838441	-4.37631701714622	0.422311563396131	-4.57773215106668	-0.999792172497878	2.18144714464214	0.864406046022342	-3.40431522490394	-0.758714075263065	-2.02312672660325	-1.87883914325017	-2.21361046163396	-1.3579232135037	6.75321612601635	-3.02445465864268	-1.40562433374134	-2.44040069901861	2.07196455806051
Ggct	-2.42665789343017	0.638844314949647	-1.42526357976863	-2.62993508185497	-2.59257275981926	-2.49200344859947	1.9084432921197	-0.892510381199981	0.279445977228193	0.783656748675213	3.16294378574547	1.07844013608355	1.50241001453642	-2.40548115251405	7.24445822183491	-4.08615575731587	1.16095177160932	-2.68512421216755	-2.75357004109723	3.38914667996375	-2.5639425265858	1.79755030065802	-2.07604058349529	-0.280640895067727	-1.48429797830546	-1.72451943718222	0.089723371101905	-3.23876542406968	0.907755252971035	-7.68997352915364	-1.68792471764685	-5.80170232140852	9.02525172567925	-1.02385168294056	-1.27592587387617	-1.23860529840524	6.78679370970207	-4.14589010582613	-1.11685371779969	-0.228902358740787	-5.63238778860639	-3.07822534333047	-0.455991051902027	0.311087406664661	0.888336021577795	-1.30399368982412	-1.92459012554202	-1.36102090717132
Odc1	-2.69925752871906	2.8548409544049	-3.44984749302297	3.64972265985593	1.38326686560719	0.352689049352517	3.52162453737892	-0.309745730324939	3.33601814086234	3.38752878103557	1.85991394999438	-0.0697557707978795	8.05129741523821	-3.54101625027864	4.76264428232481	-2.27519664810678	0.141826842885273	0.823563788313288	2.47264761591231	-3.8166133819948	-4.87630318185668	-2.87565134895114	-4.21613720556042	-7.48160320202855	7.49877163767237	-1.38851240207602	-2.96348601518283	-1.6365190297071	1.1178891605841	-6.37597611496926	-4.44509761134283	-5.88807372473681	3.36151521510219	-7.88204107734967	-9.26765584412679	3.04288430820589	-0.968815521345495	0.20621079853326	-2.46120982705447	-2.62136250678702	0.452927273913097	-1.61292558413572	-1.1460840362617	5.87580995559429	-3.9306754223123	-2.46731141701281	-3.51804819277649	2.83989572176598
LOC687575	0.790352360217112	3.39344202579652	-4.98855708188136	-1.1396550182689	-1.22727695314322	-2.0083710159244	-1.45616493130578	5.84390456181091	0.298350440783007	1.62278657511752	0.925353678711945	-1.70141314664361	-1.76870349436131	-2.24720099346913	1.22735849320724	-5.6465226016584	-0.117906800582398	-3.83692851200115	1.04559077958549	2.40179210508771	0.0753465414545715	-0.148295111716326	0.57121782066345	-0.340355994393541	0.91102304193397	-4.14331948705865	2.59136912244916	-1.58174802744547	3.93409362656335	-3.37686713369966	-1.09860034887999	-3.05878610420505	1.98526862691327	-0.290630282814069	-6.02493036564791	0.989549592893745	-4.70619278876726	-9.85371181333576	1.30333717149423	-3.54898510455755	-3.92122971452318	-9.4111930555558	0.907567702898715	9.98916754282338	-1.26932173280595	1.53566204282627	1.47596061840627	1.83049279787332
Shpk	-1.17274078481455	2.61263360148536	-0.357386600643039	1.86361573673865	-3.74735294112732	-1.37444425410011	0.436233734973419	-2.22331849780583	-1.88326388874428	2.09776393962529	2.77804067188744	-1.19441773812556	4.50202473715811	-0.863900984021373	5.09519926838982	-1.08811904695922	2.78726607916684	5.56875221898649	-1.37283457562967	1.17081046802187	-7.73354341357719	-6.49317767768769	-0.667073545403199	-0.208848697080265	-0.533752717762782	-3.21304203715127	-4.40739475382652	4.37241174196771	2.54008630942693	-6.10592020889892	-4.8409505402069	-6.66947897346351	2.64513724715091	-6.97634283547385	-8.06178144465462	-3.58085360274507	3.73687866916013	-0.328795685352643	-0.0598594393758018	1.45687542055134	-2.88399784024587	-1.2744548538001	1.96857634459652	4.30409051296632	-7.4798658799456	-2.70934087225329	6.16543551287774	-0.0642808350941699
Nudt7	0.260055125201309	-4.34788357557017	-0.142134640860831	-2.91459214036579	0.505641886461889	-7.06431511960371	-1.01846914184134	-3.73659616823651	12.8232742057674	6.11920225445133	7.3258412148204	-2.93075941230993	18.6216881365659	-4.8743918636947	7.0105603623841	-7.06599400274626	-0.920053761324141	-4.74163117413944	-5.08874800764194	-1.75249950158591	-1.08864213747161	3.8312117396316	-4.15809310162051	-3.10903582758779	7.79578643912944	-6.82928197454314	-1.18038647103627	-4.37288344667763	-0.272050826256465	-2.41051538618637	-0.367496442390108	-1.11731994283889	-6.75401775124109	2.3823458130241	-3.11099186692333	6.81352589516466	-1.63522290682841	-10.5090567529904	-3.51012706640914	-4.39143845498329	-3.11848867230081	-7.46214974579881	-1.71319735531292	-3.50386585191973	-3.97480304959343	-2.27076158372051	4.39397743428146	12.1009607586606
Cldn2	0.782300643910137	-0.0615524511928287	-3.33582024033731	1.43627974531996	5.3927454166773	-1.42130123480718	-4.15927395661496	-1.37646384348303	-1.55340660852465	3.95734595866432	-0.105670355118006	-4.19600924138517	-0.521710464557244	-1.0204544178343	1.17084678865189	-1.92330855629071	-0.895825755599541	-4.07664894166508	-2.92354856490651	1.23123224020878	3.17702206536246	-1.18986348265633	1.32058387159054	-0.431114006937811	-0.430737353375682	-1.95546612566448	3.19707006909164	-4.58173397423438	-0.981077415450942	-3.25431041005526	-5.14686327951898	-2.36585923334202	1.43761288055499	-1.17606291258311	1.30375044022836	-1.5311388347075	-3.45966968690711	0.844069532127936	-2.76966454679365	-2.0950635073241	2.60547472653602	0.303152856858901	1.33612609508364	-0.168459510300774	-3.29205921674812	-0.310627908460543	-0.835906143652684	0.373972877161022
LOC100361518	-2.24778947537268	3.12630648636381	1.37069611031111	-2.76100445701767	4.27653697251144	-0.0343124666754226	-2.16850446106749	-0.344059546828504	3.55477924892758	2.15135713970722	4.27269961659988	0.445932798806284	-0.768944471572913	-3.44480371314326	5.89735396950773	-0.723906045866648	0.412098210162367	-4.29855151665732	0.507851873061483	1.42712333664757	-3.65316299338626	-2.69666464422232	-2.05008666603928	-1.43154081403565	-0.126194582105472	-4.07656385851511	-0.834847211208462	-6.42900863477033	3.59737849171042	-4.84357872698552	-4.15504742683074	-3.61117241166851	2.86552953644185	-2.05356190076378	-12.8051566035027	-0.635756506395336	-2.27066824301313	-2.22574317849403	-0.163871211410694	-0.594426002643003	-2.92551996872254	0.409737554274019	-1.25774732103469	-2.26233765115508	0.769421990830247	6.29861138114035	-1.240086995444	3.69586672101022
Trim5	-1.55637546325474	-0.594335728244083	-1.21393735908898	0.757739966534856	-2.0994517487449	-2.88046450571177	-4.1107868560899	-0.910836577119871	4.417120734239	-1.06540263668393	0.836602922929007	-2.52432657016352	-0.0584941638805203	-0.107782342052728	2.10405020650095	-5.36912823379622	3.82367889212931	8.28394383551652	-0.302882713843077	1.27908670083545	-0.498908993963176	-2.9829378664333	-2.77818763578367	-0.28840869454095	0.962530478579358	-4.6203356627184	2.87855688659181	-3.91954533844542	3.74690035164586	0.900408961610323	3.18916126071694	-2.79613053172255	3.53762074047517	-5.48395591444896	-3.21185106599735	-2.05137363292096	-1.45173470125011	-4.72164207199179	0.373775364916619	0.589917521912417	1.07458866982092	-1.86747722460882	0.310047172372435	-3.31702232052592	-1.11716045803348	-4.32073293616529	-2.5812695998487	-2.40788857086539
Nqo1	5.18497087356593	0.450183222487832	-2.72933376506063	2.50900511184547	1.82670380086941	2.22879843464816	-3.12714977433141	-5.18509874497433	-3.81864446902424	7.82464723614204	1.50631302541115	2.42082638998486	-1.65728471582687	-2.15976708888904	4.42839588223333	-3.09401692914149	4.84581296234778	-2.4944910763069	-2.8242593200663	-0.798284950069346	-4.00269332967003	2.96071550927394	1.17542030412489	0.991147081137119	0.725953140061196	0.130327665177258	-5.41891853822454	-3.53355229591872	-3.20437160660907	-3.21121528387648	-5.71155723356968	-4.80528280695534	3.62678615268108	-2.23431896834837	-10.1707984347051	5.96288627124075	-1.95015259200739	-5.09709867066821	-2.30302622607955	0.746983670380576	0.75586186532551	-3.03515237842827	6.74612842633131	0.781453691788307	-3.51756267016087	-2.96657332504455	-0.33209070565014	-2.93435859224036
Tbl1xr1	-0.773650062730379	-0.532814749403496	-1.16869635049035	-2.84088292244119	4.16100105750726	-0.291871365650816	-0.324618748561954	-0.193359465563604	7.89449956093319	-0.796554946019343	-0.609833169160008	0.463801378929146	5.95112581185158	-5.10935064759309	1.74816838249782	2.07664818689043	-1.82635837342307	1.09987169551894	-0.787631197842241	0.859094386893789	-6.53833518138378	-2.57568209350724	0.104310304642613	-5.63372061742398	-1.72699971374774	-1.43739958629426	-2.21986520305344	0.00211917941941486	-2.29319659215463	-4.14218814798552	-1.15413460137892	3.84745857393639	5.70724407942657	-8.17946156200116	-5.89242154380137	4.12718921022334	-2.45824086928275	-5.35395851896733	-3.84810017445765	-4.83114819268498	-2.31361339593971	-4.59511811758919	-1.80045340543621	4.90733840812431	-0.14180745274903	-1.05497794573273	-0.730278046986007	6.32996802188537
Fahd1	-0.77835340728833	0.382610592101347	0.80686593295037	3.94989958042041	3.96176941335457	-2.05575148136947	3.50072862373646	-4.05107889600807	-4.30327106560647	-0.101932386879161	-1.74422452935619	-2.87752994469842	-6.8016501246987	-7.2518227035454	-0.131703004547826	0.97640007441092	3.48980372824506	-1.48699517017374	1.86946037329839	7.70728939547268	-0.0753422132849746	-1.57762433433788	-1.98863961176325	-1.03525470121842	-3.54191918267253	-2.30647760700027	-2.73599796769393	5.62946107505213	3.851826178958	-5.65374211286761	-0.657274979118653	-6.30987722293919	-1.09140133777492	-0.375967302512863	-12.5719836987023	3.78390879979786	1.16779505784385	-0.632394008489004	1.3355421444766	4.24762241460798	-5.26225334596138	1.74267841728326	1.20705302871326	3.43304169099379	-5.54282254089187	0.55703190318004	-0.309664442095367	-5.44079915233161
Hamp	-8.47756935350335	5.78817847412782	3.30799906385817	2.99813256464977	-1.06268294412491	-5.01496966607657	5.97737507426188	-2.17019302747432	-5.53380842631117	14.1916253731704	-3.33253487426927	0.265033105306306	-1.86258852097	5.76114743990161	-3.53212934385991	4.92991538215064	5.67769078566777	-5.58336444766833	0.539822291560492	1.14476485125661	-5.13196408557837	1.95992216160584	-6.17945586065678	-3.40978990557724	-1.12899724648533	-8.41501519088107	-2.36449115730411	-0.0449783877036474	7.16213364931878	-4.95650632571514	5.91001106398252	-4.87686790296563	-8.25397203323881	-3.01935481153144	-2.36704419793484	1.92991593216501	0.264815625217142	-3.45809402461063	-4.53289647375039	2.71349095694951	-2.3973678902974	3.24467689019416	-4.32414288230826	-4.75373793690002	4.05679974330491	1.25278418465929	-8.68655365119274	0.515511881152261
Pnpla8	0.0274327745128691	3.6661076008084	1.42280188215401	-2.45203459354868	-2.25712873897158	-1.1695038836951	4.20050048764984	-1.15607564329202	4.18364145492947	3.90057013163704	-4.98310583554833	-1.11393122832642	0.0329306465802102	-1.51540378739497	-1.51595908459302	1.36893966889386	4.92864497380379	-4.013878915337	-1.83020750537906	-3.63497009230729	-1.66521173650636	2.26092002537588	4.23981629480499	-4.70707885513784	-0.0570149450997333	-0.485139265955143	-4.39176418196053	-1.27437976887859	-2.37419094286651	-5.86620915750888	-2.53712498904506	-3.73390357611767	-4.04233517353321	2.06148812574923	-3.99717480360816	-5.09999700841203	-0.794675160570753	-5.55165215114679	1.62768694621004	1.3272047013092	-1.67035304418128	-1.54719809123936	5.14466045084128	-2.84166950786395	-2.27056464682804	-1.67168907511654	2.48292486562607	3.62326346196495
Fnip2	-4.72642410275828	2.11824793486615	-2.84667030502554	2.31571771015475	-2.56175470430567	-3.33327697775531	3.99769888462462	-2.44267444394446	-0.237808736465287	-1.54615774314545	-2.92260813212652	-3.27367978621049	3.25164007119198	-2.71329471548692	1.75595075566957	-1.51835771167346	0.0270568347022495	-5.43184348480996	-1.60808995774434	-1.49595606107375	-3.86301764230427	-3.91959297533054	-2.11994704629462	6.34314142235654	-1.07175182771497	-3.45000855269383	-4.53430934905641	1.26943095912431	0.446016760630529	-2.01426489962331	0.0319913524979247	0.963068899951327	2.51406441524257	-3.25769551547416	-6.56714262659739	-1.85979865770801	-0.170034429573025	-3.91347250006113	-2.88584927439933	0.840369888244357	-2.80754996710788	1.63471650131616	0.816585465693493	0.900144222153714	1.91359251425511	3.32495800636587	3.05636704922133	5.63720472505459
G3bp2	0.149152078696186	3.48265142991018	-3.89189290638995	-0.679052075846704	-0.538097115232592	0.209099002179943	-3.00542856665625	2.95707641696097	-0.40606376456144	3.03253514855856	-3.03687155987143	-1.3394852160372	-0.120222203159391	-1.66501704835799	-2.49949237601	-3.02285470844613	1.92059206257692	2.62132659312751	-1.82778360554237	5.58833175633156	-0.157702855104211	3.10065543256683	2.86037330373521	1.34373759787229	-3.72286181868615	-2.26720135516508	-0.9849192695173	1.22017643387107	-0.0638559764730084	-2.4911740367489	-4.05987029529247	-2.27185975282882	0.115276521325395	-6.14505767134027	-8.79821457894874	-2.63908797806567	0.674119571205785	-6.50191819625866	-0.64296337200109	-4.64139773246206	-2.97058281810104	-1.94638286885895	-1.26521093841582	4.8344935367556	-3.39560457165679	2.25500024781822	2.10224105232191	2.54888606883781
Nr0b2	-2.33808016111324	2.05051367913472	-1.59811952671034	1.31016679242108	1.24186958708024	-0.848808575418794	-2.35255537743423	-1.52415647854671	-6.25388458536702	4.69116809789697	-0.335616852450809	-2.8117496570062	-1.532681454871	-4.0236482288917	3.45622936003109	-2.41893038739023	4.78208924974452	3.92074492769165	3.03282309187168	-2.86058634445128	-1.90259571270357	0.785495494443635	0.336239308353623	1.58140162687143	0.82872494991949	-0.846236450605207	-2.65084530603783	-0.856036565778965	1.67859477805893	2.32443924163582	-3.09417328055006	-4.18929381842577	1.42894984289826	-4.67996996185874	-3.98323507373503	-5.16946989728591	3.52959369189174	-1.07060990088678	-0.811857224168101	-3.85305371035344	-2.75344954170845	0.740317572426611	-1.91127345138265	2.50557834766534	-5.54839550547709	-4.98915189173278	-1.91156117776709	2.82899188966744
Creg1	-5.49600502896348	0.609828887578844	-4.16128821321909	8.19012533298179	3.69640164000641	-1.60724819310514	-3.55195120626342	-1.63217495927852	1.55201207116792	12.6227453677549	0.597646647807977	0.0120648756827215	-3.18606508700143	-1.02691228245849	5.31297128728444	-1.33923775081697	3.27297403250559	-0.636831152911048	-4.36729458262184	-2.12368885045137	-2.64639317027563	-1.03897313168183	-5.16013655180016	-4.405877062692	-0.147381832629417	1.45109305206187	-2.50056313327265	3.38042871475993	-2.60008124458572	-2.70488214698865	-4.265537720867	-5.04949931991588	0.510997967110909	-9.43874739230959	-5.21850701970366	7.19507661388042	5.86681118198774	-3.99925042126227	-0.255487096530462	-0.374217717831987	5.46070341972831	-1.68290883883708	1.91387832526616	-4.41579450105063	-5.07179202450466	-4.65666383038414	-2.00399945058023	-1.02964004251401
Pdlim1	-2.39935076775081	5.95321752280363	-1.9290190715562	-0.600523763828112	2.52618122470897	-0.962372328543983	3.17847824668639	-3.34069099929834	-3.88184765420405	0.592167068473861	-0.490423490259854	-0.839762007587171	1.65523604264076	0.435296788700095	3.29482353806399	-1.3096582614107	1.58790421190012	0.00422176247050032	-0.424788973155978	5.54515058910548	-2.95763211887817	-2.45981338872724	-2.35953783684088	-6.13639156068641	0.802321614005009	-0.348326932418235	-5.57288966419033	4.32311170017683	6.81590549634234	0.833082675864308	-4.10818756851347	-5.37126488607961	-3.8325562816509	-2.21730569547612	0.428276458213634	-1.79714542894692	5.17346000880717	-5.28594352244088	-0.0982850287884629	0.657748340599435	-3.27381716595636	-1.98365233732115	0.427781887188	-0.621432878284635	-10.3636100450632	-0.984724635541832	-3.44567515207755	-1.42165332945127
Tpm1	1.80551259870284	4.29717736709143	-1.13996008475512	2.44236311603823	6.29748327069309	-2.33260671201704	-0.0269810556896983	5.02059039979951	2.21815265064734	2.7347959064337	1.27371294055616	-1.00545414134728	-2.64456729602631	-0.165398274996703	1.67093285362636	-3.69256278935566	0.959395304740044	-4.48226881866292	-3.37231740387597	3.55137622992999	-1.44242131776686	-1.41627984416394	-2.04473600082973	-1.60386530867447	1.73252346555351	-3.28569803276356	-3.03452681372202	-0.495619587755493	2.26896394721471	-5.95306177744313	-3.6822885877429	-5.06201652033432	3.36478380566924	0.809279849843516	-2.82735205114166	-1.07180571347268	-0.720876073881064	-6.72872919588925	0.124665871729069	-4.40085559837245	-4.10231965726262	-1.6010227831756	-1.40619570573984	1.63580653161659	-2.40353584029289	-4.02465421749941	-2.15975876078875	-0.506886279018788
RGD1359529	3.84438320994186	2.42056900008808	-1.56656550890785	5.53237161498344	-0.667560212053997	0.0631248454641575	-2.08415284254943	-2.92209105510301	-5.09916492292153	1.30881819061029	1.26656748203308	-4.92622252604398	-3.23892593387321	0.12999585394473	0.16289983219708	-2.19494187184302	8.7058280231949	-4.53294463033595	-1.23152353910139	-1.32554774450663	-1.70713420632302	1.82092349787964	-2.68018997619965	-4.62137984141608	-2.32757380504801	1.83041699319577	-0.822605512096541	-6.6966611889191	2.18875164938889	3.14835693577531	-0.0770383507558758	1.05392469074325	-3.41234422300783	-3.98206200254779	-5.80630513865459	1.98155453684052	1.12805946227797	3.01399759664475	-3.36049760693758	-2.65366816465825	-2.12807981095773	-3.25083463435465	4.31079620860888	1.48946755857395	-1.1903995122597	-0.913885693917587	-5.18729008648503	-1.59225967031218
Osbpl11	-1.37668390826716	1.22860471694914	-6.25789210642882	2.03048524871976	-3.05226351388961	-1.08219292505646	-1.2441593826661	2.60410782011962	3.617839821939	2.68087299329304	-0.952590593495578	1.11564786534616	-2.77855834868663	0.493630515026309	1.42720315133384	-4.17430903443484	-3.95267179789072	1.8074000926803	-0.173224523187845	-1.50981854471093	0.38446052965171	-3.07807278501539	-4.11179239021624	-2.24960359944991	2.39304639556432	2.26935405074328	-2.31903631501476	-0.00796493319839087	-1.59681849765404	0.567608418796343	-1.63245107509422	-1.92687760912575	-2.06039410261528	7.60618446923402	-4.26244256954077	-3.09354479322979	-4.66000674530381	-3.12822664625464	2.92767817364994	-3.13440790406516	-1.0147220255652	2.29240752032833	-3.06890777847934	2.02142034036332	-1.91230695498013	-3.04915006465144	-2.01749845999289	0.258026124368269
Rbm47	-2.8695988919363	1.92000157478545	-6.73272800261024	-3.70548139899828	-4.84763056181827	-0.635793780789836	-0.118151815382489	4.49290912806089	2.27818585466551	-1.94676794155111	2.47406975643021	-2.57350574731002	-0.372834489188145	-3.75835621637294	5.29669387144477	-2.72380252684517	-1.85101626714719	0.26749622410328	-0.229950171985021	-5.38885644323233	-2.99939771055753	2.21889095104923	1.09026676092195	1.53495297188615	-0.191432421082332	-1.6535343427617	-0.204838997046092	-2.13237704890433	-2.09563191122292	0.658655880714406	0.604249178819328	-1.94915500408222	3.51346096870263	-0.975576907366355	-3.96514944750881	6.74287050487671	-3.86644502061682	-3.32285959393706	-0.108799605118693	-4.68621589875819	-2.8076504763665	-0.0982911724530373	-1.11733782282797	1.34712444712955	-0.454912011797642	-2.44478090164716	-0.747209364319064	1.84088405919219
Rtp4	-5.25464938850483	5.07414018039486	3.96813230366173	1.09616665472289	-1.1052458271262	-1.94804342437257	-0.949963086408009	0.935668411995069	-2.69360755964132	-1.99166034788764	-2.10996021372798	-1.50062978563682	-1.31534429660247	-2.44779980000831	3.77204393176522	2.28225270578086	2.46619536843584	-3.16867940516873	0.387235074896693	3.7551520688918	-6.24266133585874	5.30990764342537	-2.61708280287581	-0.546753061976097	-3.51621749072265	-2.51361783878246	-0.616181845289733	-4.59173620635958	3.50408341678768	1.10629558729584	-1.82495867059486	-1.7730997485591	3.5395437368757	-5.95094655579307	-3.79310553996089	-3.02820249741886	-4.7538031383087	-2.44451582297338	-2.53319869150844	-3.61734326922511	0.369873149762486	1.89697921213704	3.41580757165048	-0.635685264515481	1.75859617848014	-3.69565144848923	-3.64493995883256	0.622759655825587
Slc25a30	0.876479859493518	2.2612683632108	-1.95110464179087	-4.47946974154224	-3.40672533071917	2.34890000528745	-0.910679065465234	-4.09082257954599	0.315145096475912	0.666551748898002	-4.50470558586298	0.129057513392416	3.01294294432032	-3.58805309872171	-1.74705694764012	-4.77605981187535	0.496116641642146	-2.79388406904739	-3.02890365877676	0.163659184665005	-0.345355354677122	1.48931044610701	-0.723419361484882	-2.14327818048687	0.00870284452997883	-0.889757627918216	1.85825849527454	-3.34623300362675	-0.504380556188956	2.59214291657682	-1.38302354319463	1.75199533464088	-2.65446231200947	-4.35370291819298	1.05839076267528	-1.12334425719792	3.74205789016499	3.09228133783103	-5.75128941306237	-0.93750244160251	-1.11533119923981	-1.87444815647173	-2.0091888892594	1.28163179713934	0.89812224160185	-0.12233736648584	-1.68960417978913	0.415148526286348
Fpgs	1.30827212875497	-2.69667462147108	-3.36626276621091	0.22505176594047	-1.9770051992452	0.369974172028243	2.38355249000002	0.872647537615469	-0.168058845397296	-0.58030234349757	-5.34054569983173	-1.93099798084486	-0.942432272862421	-2.40271953646697	-1.22258902803648	-1.54206030524673	-2.18619402907128	-2.65997370390632	-2.85421012303007	2.62990122717128	-5.05058520761365	0.331608768103115	-0.00787699035509171	2.5331934048433	-1.84131611445492	-1.22619531964824	-0.204675325154063	2.73396517229912	3.47348218506844	-2.22951738766272	-0.779111469188874	-2.60911045967436	0.862970143542568	2.26971121969998	-3.14368458328782	3.44130958038591	-1.92593955637743	-5.45173104960028	-3.29488852929755	-5.56074207814756	-2.03980234677351	-4.35195346326391	2.02370319799281	3.57251434585743	1.6116261176573	-0.253780534231742	-0.0443930279286384	1.44755061790294
Ephx2	-4.8132888526545	-2.31466239578826	-0.922556954444514	-1.79528126977972	-4.63389228182826	1.72750463034219	3.38258444698367	4.69679017205647	-0.925812349870331	-3.04335344453004	-3.25203237480869	-2.37734866617703	0.954310943467036	-1.28603805678262	0.245780422691119	-0.311379320313581	-1.14407379765092	-4.76017760888396	-3.59269900889839	-1.89961530481053	-2.4598116052441	-3.8387127967338	0.383661077316701	-3.62744933485048	2.1370813784188	-1.61581508269673	-2.30912784580266	-2.69344818665097	1.96742055451467	-0.527768498780579	-0.306246525659337	-1.55106164201109	-3.27987761837769	3.58785501717712	0.163903910082384	-1.40490602113347	-4.66652698663705	3.36133210274671	1.22228777729326	-2.03739726197341	3.98593564643949	-4.48881021198942	-0.484817149340542	-1.94672297033023	8.79404511605656	-1.49378785775287	-2.10540691536502	3.49133301491197
Abcb4	-1.27984991883489	3.01616529478978	-1.23753275058446	4.80227325950788	-1.78280608706566	-2.95578786217894	3.63372054298144	-0.575323144973424	2.86604717819865	-0.404941686698382	1.23672323049522	-1.24598873626686	-0.0384654091148766	-1.42840357907604	-0.380161278276061	2.83052205943304	-1.96931603511587	-2.30822467329411	-0.133845964004054	-4.28828543657259	-7.48906996795678	-1.59188547325591	2.71954242946635	-3.71219516274849	-0.871431815365517	0.276422486775921	0.0305890629391126	-5.14612996383661	4.41412161245424	-6.274463362997	-5.02123289424587	-0.647152397820233	1.52455758907608	-9.94808715804354	-1.71244023383762	-3.4965214620863	5.94058582080429	-4.19122578788894	-2.84771429925698	-1.35349791930307	0.567798810947165	5.16051221940759	-0.483710846884375	0.0418165247735054	-5.39279375523369	1.29099007609452	-0.108665604349136	1.67980177341517
Eif1ax	-0.100803508884443	2.26768912825751	-4.52716426673561	-0.779159464049977	1.47914560118284	0.89935742111087	0.582868578459985	0.227415014260865	2.14689389663359	5.88565696960841	-0.401389873728593	-0.181854318816047	0.688848844810485	2.71337008831215	3.95654737382974	-0.467050094316019	1.22799547380999	-4.48424740628869	-1.22116251379584	-3.4108617323908	-4.95947033070485	-0.812705212160731	-0.346774463868354	1.48055483527517	-1.45590475003238	0.817057802941052	2.62336598157226	-1.08438801175241	-2.72117962991838	-4.14449116115649	-4.24782645789877	-5.89995819920726	1.87731558348424	-6.33429126826885	-9.88493878402031	0.757814159794297	-0.530462677797584	-6.71360915602063	-0.944074872095756	-0.542788474447361	-1.37912479243255	-2.16524629959447	-3.18010730148683	2.45770881593533	0.229295251092178	2.22591006328089	0.607406004272678	-0.590723922790525
RGD1309079	-3.35186777731413	-0.955847612923289	-3.59255522207436	2.63099252755855	4.17253130184808	-2.85012064653584	-3.15182764307127	-2.74219622112833	0.0793809920847153	4.33251174625565	-4.76632622248051	-3.27887356081229	-0.416407678138713	-4.4691801693064	1.45037725590904	-1.71115901757826	1.1358908771146	0.617586269922858	-0.381538153492926	5.41398684941474	0.292410334014995	-0.694490820803145	-3.72873412445436	-0.0384386337145211	0.346456014965726	-1.84481071718354	-2.10618064140958	-3.50489083066072	4.29683494255299	6.27137889206841	-1.50167366279464	-2.55134188610884	1.40579563169707	-0.936029686269984	1.4594695822667	-4.15380864001947	-3.2106320116568	-4.53375309736935	-2.06210889581075	-0.881851814752329	-0.849443644518717	-2.40821565769527	-3.07825970143659	2.15322398543649	-7.47049156023578	-3.38103820211331	3.48596703676266	2.53623962733245
Psmd7	-2.1089165932748	3.26878977045021	-0.384526630497882	1.29219552584558	2.55197253198291	-2.61436122132791	-1.11135220118161	3.24512763014404	1.10693584871005	8.97634935038273	7.50876247857996	-1.94548999610204	-1.92179315180758	-2.67908611936338	5.5075054517618	-2.72513920457369	0.803850385470479	2.46445240451397	-1.95258233070365	4.73983257317314	-8.01767990523772	-3.85279779134804	-2.73964297416147	-2.97437858897169	5.52426743969507	-0.78177342535263	-4.07794371174495	-3.27815514377166	-0.693568948842367	-7.58757358505361	-8.29061129977635	-6.26857082923867	2.53913843929714	-5.064184337129	-9.86082600538181	5.38679866206687	0.991832588942879	-0.299929492866654	1.95830803912857	2.02185198291412	-7.14154864918214	-2.30248846067952	2.86848900877139	0.475313651161593	-6.7306698959349	-3.67938619143657	-2.28169713934699	1.43320001026033
Ube2l6	-0.205412707294246	1.44380110909324	-0.637900931370904	-1.88477197983712	-0.320361626698853	-1.10246581041211	-1.63842547426927	-0.84677884671307	3.63697561938911	1.31517016083153	0.359490093231867	-2.65869411720147	-0.73453917061338	0.184701081280581	-1.52770384730468	-1.11008707108358	0.823095709610146	-0.89613586251809	0.698843264814023	3.57391702673653	-0.625174633882107	-4.15552945711289	-3.85009726417128	3.15022435553792	-2.16749792575795	-3.81887638256447	0.282093257925696	-2.95481677570025	2.72237410825118	-3.42612260683524	-4.73244935228748	-2.389837316763	0.911987095693772	-6.3315353274913	-4.73861212853258	1.80244153621785	0.222864674044093	-4.52726617087591	-2.07706805751159	-3.38370082863646	-3.39537127589339	-1.15575164785936	-1.52001928302676	7.69150882568639	-2.02414528621229	1.19336888905223	2.48802411178466	-0.617703823774269
mrpl24	-1.9048036788662	0.81295975287822	-3.92629787222646	2.05289085249009	-0.0434461609271937	-1.33922812550961	-4.76381367954781	1.28573553421029	2.91272215557493	3.71673165589623	3.82637501429557	0.140822816325106	1.95808805242421	-4.24758847769949	2.30996043436752	-0.847953131818843	-1.1839066870932	-4.35525281751136	-2.02383917228484	2.18025363943936	-4.00402374361056	-2.52333791991601	-1.96313916614216	2.22347917050256	5.04511230070451	-2.42405110583709	0.0587129852242345	-0.934775943311982	-2.49241703155069	-1.02996165306679	-3.59451525981108	-3.21554823713797	2.57785789612863	-7.14491806606837	-9.74591114244705	5.21014193128252	1.72487721133316	-4.14392028077943	1.59655741087863	-0.86277929539781	-4.17675920679671	-4.52386869653053	-1.12273277446335	1.57459006955011	-3.62991616823304	-2.68949570260781	-0.99931327010724	5.56139405633708
Nudt21	-4.55362269656731	2.23692073534556	0.60065147891246	2.78111725124499	-0.822659252590202	-4.15467998489074	2.09245711102432	0.208550261012935	3.88046049023257	-1.13981645320943	-1.18184889531226	-2.84395225094125	-0.192398743627728	-1.75324565621222	1.0550898831149	-0.0586133047704767	4.47804508205976	-2.83091073085309	-1.1701888267571	-0.191107443772331	-2.99851452510938	-1.13053186592664	-0.154022730040705	-2.25797994660701	0.885016499861048	-2.08004338601736	-2.74014627675414	-1.18712286457958	2.75187835304616	-3.97214811259545	-1.78004212817182	-0.687405490005955	1.207782672115	-3.32239399500971	-6.26726494199903	-0.0995051674256073	-1.93826707493289	-4.42529047316043	-3.31347660709515	-0.690102632917509	-3.97701038369074	-3.9170497872398	0.936120256643761	3.82363029817723	0.318069806188233	0.0625733397695649	-2.26468457195174	3.6890750197165
Gde1	-4.5759391537866	0.915086597348982	-2.77296764163656	0.612793209998148	-4.04366384420082	-0.250223322096028	2.84993604730892	6.25531372240114	4.92780498818306	-1.16237088014427	-0.37466256967489	-3.03818374240111	3.70210881078843	-1.19041539865561	-0.97430777153181	-1.51436275705401	5.89461935093062	-2.103584415332	-1.10095940248459	2.26616321973178	-1.90965998950621	-7.17409586236452	0.872771353581444	-2.59170090696554	-0.404315558953598	-5.62462461578765	-3.82679807523631	-0.301349290205978	1.94424079023381	-5.07209539495705	-6.18189103803328	-7.00041564099874	-1.52412459422115	-2.21949090224646	2.49915912717606	-3.62051956824499	3.94813229733929	-3.34152338282926	-1.11575526834569	-0.945049788200608	1.43007727179644	1.44796809283058	1.00863025504442	2.28457325377681	-5.51519267677002	-4.83402052679968	-0.231143937735297	4.37681719769287
Cp	-1.30122126957378	6.00434405277432	4.00166560600019	-3.15797695483521	-0.760482527162254	-2.32225154793841	2.13215930900035	-1.86667237051936	-4.28923606609094	1.73437087029339	-2.89363315988334	-2.07289557576157	1.27552151832616	-1.57605172063816	1.98355684513015	0.353063879384075	1.66678348254039	-2.34788482405623	-2.06559482513747	-3.72987867846837	1.03718715966615	-2.65228499876155	1.06617292759769	-2.16693778443517	1.09053949909754	-3.45658154604214	-1.22266662491155	-4.53649139443873	0.124530304828153	-2.96090713060236	1.77706287905085	1.72306305447577	-2.34300729353223	-1.38603624142211	-3.71069513830629	-5.34240653180663	0.0676880728891893	-4.50437536200835	-2.17606507930981	2.91842258386556	3.09474233932416	-2.76952739993456	0.0423047157738585	0.10359534700199	-2.84980196865001	-4.13575861472287	1.85304180885642	1.20587605435428
Clic2	-2.07260441428318	0.532009874250151	-2.02685050184205	-0.491442551139538	-3.10217350786223	1.38591327020492	-3.23702493867684	0.721775190466364	3.917040248839	-0.0108381751693241	1.05444657087563	-3.07923230706853	-2.88007922761244	4.53412747617342	1.41133640546342	1.18240442690808	-2.09548585702733	-2.27609582381008	5.62113129549537	-1.65172150030329	-4.433778377554	1.40455014359171	-0.713218883081808	0.614526100846269	-3.10331697872295	-0.785390169285537	-3.82331842779084	-0.769677130318468	0.804526773797726	-2.94167821064736	-4.60833765488185	-0.0777289192282424	-3.04806492300641	1.25806284562762	-4.61583423037033	-1.24228094731347	1.71328112067075	-3.7187556689479	-1.51836306291358	-3.27792306895125	0.485633648018734	-3.09592464103522	0.675695998516716	-2.21652048242885	5.81692042124671	-3.85232561120801	2.71337328269806	-4.79159143983503
Abca1	-5.20936041007969	0.283370181126187	-0.49236812782061	-3.00284857638668	-0.423678274843775	-1.81316804089067	-4.01898698232575	-0.173973835870433	0.358461526293529	4.96677446649213	0.860082812646597	-1.00703376926122	-3.27649179224922	-1.98449468632704	-0.565982145040087	-1.08744914902309	-2.61768030709205	4.05718385836413	4.51415537698919	-1.551136487509	-1.66575743903258	-1.34660415718569	0.0131638614823579	0.147559425227303	3.01167850928309	-0.298596434290493	-4.31685802741976	-2.754266459066	-2.12768397827467	-2.7672670163367	2.25600446370598	8.3954484004715	-0.0921007269189831	0.380844998135647	-9.13656671902909	-1.65488969456301	-0.891372583765183	-10.5457323979075	-1.00209327604705	-3.54312393055904	3.6379644534816	-1.78693678593131	-6.03749600843044	1.44919107754139	3.0131505482365	0.408956154978466	-3.56106127983401	3.22961433598398
Eprs	3.94870990718517	3.07219416634507	-3.8144882954156	5.29429865690964	-1.7337429389717	-2.46587980557472	-0.635180485503561	-1.55751936130514	1.92321173277475	-1.67516164233754	-2.04574784297477	-3.15545402675654	-3.17733430236922	-2.72914787284882	1.58244713320486	1.00540616800976	5.68881001331834	5.25013366336952	-6.11257003840493	2.32855767975023	-4.15955881181102	-2.59717587486341	1.23924916233696	-0.902992375333694	3.03858591156115	-2.79776762646349	-0.41234482848819	5.47458283771612	0.168495916458552	-4.55645370935805	0.0781924985437215	2.38101362572159	-2.33545127792795	-4.7039551730981	-5.64520967128342	0.1275711530131	-0.244233885624025	-1.86575123343866	-0.0996366011742218	-0.0689942687325313	-5.02120233112599	-3.28320945033368	1.11471239799765	-2.91346165122542	-0.776291910024396	-2.86744274092237	-4.13863643491417	-5.30660513094624
Slc23a1	-1.39004365165275	2.6145192991208	0.941131616882498	4.85380441150818	-3.8210920686164	-0.0524743182722327	2.4520746496013	3.44282212649579	4.77924545025944	2.45752005242827	-4.18618327114527	-1.76338817823778	1.34089550805985	-1.38371701611365	-0.402393319190093	0.512128596394174	0.322538897139812	4.16437552287456	-3.00180254566802	3.50886464885867	-5.95646480253608	-4.63665143227404	-3.52212038774106	-6.11453583809619	0.00102947892263572	-1.24129395390044	-6.81810650398419	2.32182103294879	1.86435436231963	-6.10006187264061	-4.99971247828991	-2.90827562594443	6.45369966633483	-9.770308466616	-0.59417817119698	-1.93756927586789	1.46870665772159	-0.41443976582107	0.11024044949893	-2.99712070047692	-1.87546020839379	1.46280461752421	2.78701566922253	6.7442486626028	-4.81867363945172	-8.86866058281411	-1.56232636988104	-4.01852541131248
Arf6	-1.48970109725851	2.98431213570641	-2.04819231013963	-1.11264020842249	0.105081516743302	-1.608224399302	-0.540597152776431	4.11222980304985	-0.419166995128864	4.25221650324788	0.790902699297499	-2.67158302227297	-0.840126176005126	-2.52545225498001	2.11863993338581	-3.39849994352646	-4.42837054207027	1.32720744514904	1.04799500293088	5.60629144794108	-0.0927777310725579	-2.23813032555903	1.54151609641343	1.45758335860655	-0.953584970927063	-2.97567824641222	2.63518129048175	-5.79573285182241	-0.040743508174601	-6.28371962358564	-1.77042129457238	-4.18421878735049	3.25066712161624	-3.25365667422826	-5.90513280014122	-0.946603758678296	0.974757744337477	-4.63362903334345	0.710288807754674	-1.94351020734368	-5.08008669889547	-3.17877171953587	-3.21058564771592	1.2963377353137	-0.452598937880491	0.274560774060581	0.633554980790398	-1.70797903838058
Rapgef2	-3.82509845371265	0.623248554246699	-1.26937374772212	-0.0605791747134079	0.0347544085816667	-2.92109506882092	-3.84214240507305	0.435707712645429	-0.23104126864632	-0.28981237111489	-0.254000730433274	-2.11021478796559	3.57640279652078	-2.01450001163189	7.39911878301747	-2.92297948506041	-0.23895680048831	-1.43167998952888	-1.77697325011842	-1.06800473104547	0.493584428761562	-1.49362342647658	0.137289862652306	-2.01536166018724	2.59980696090837	-0.0231638846611579	-4.07198164915778	-0.87237758019558	0.0726084284992456	-4.56541212756762	1.77319686169625	7.38958508164636	0.891348462950391	-2.91684042579036	-7.47952788078384	-3.75273120693187	-3.19895073699146	-5.98238954898209	-3.27885423231745	-3.41482965114268	-0.130239859542512	0.203326078137519	-1.64185662528709	-1.75569143987061	-1.6290598887478	2.11481532140595	5.28149822733785	-1.18834827868369
Kctd5	-1.24831685772016	3.6870197924439	-2.51624592965854	-0.673539322302572	3.40035279126504	-4.22138950352945	1.04958815311286	-1.18572984951315	3.48387704231928	10.0820209173226	1.58273827857274	2.81601461810441	-1.08975406992066	-1.41857090587698	7.14894790123301	-1.75671479855522	4.23887164096303	-7.09358414084453	-0.950965795631032	1.11549245216298	-8.00406396809838	-6.28987820364371	-0.518530332586989	-6.19648813287515	1.39441597790999	-1.10526259610269	-4.95078228974893	-8.96050632265072	1.78012936472381	-4.26917737176478	-8.42885374359734	-7.89542818382016	3.7910750527678	-4.80676900428374	-5.02187146148365	11.7394526300274	-1.34357184695299	-3.12918724305784	-0.747896810241124	0.0537586794937255	-0.0884614766385958	-0.866255612292983	0.760182150699192	1.77871905833638	-4.61697791353407	-0.0425152141908045	-2.16126198438575	0.403477517163262
Stard5	-0.783249891612007	0.362619929922134	-1.42652058469208	-3.49684138575686	1.25945043804619	-4.54746237054847	4.72605147368813	-0.411365035202439	-4.18439247615152	0.162216312926808	-0.868522044475244	-3.24084397923904	-1.52695074809918	-2.75999989961921	-2.36901507418664	-1.29647926820612	0.172350886478462	-1.78260388785232	-0.640355329553766	9.38983447841182	-4.02910788610624	-1.01111789196465	-0.215816827588024	-4.01246131582853	-1.13534943620199	-4.85585334667647	-2.9773973281996	-4.23579491745738	1.21733908107211	-1.54194040743082	-2.94011602198521	-3.72487323430544	3.30714173670804	-2.67311608820412	-1.17985545077572	3.79232733447256	5.79327963164599	-0.455485279028254	-1.65380343410229	0.0666728467040238	-5.04341588057225	2.07105361171779	-0.0643281316191908	4.12416679456246	-6.5420835007178	-3.04796603201541	0.567028989273268	2.20075928897517
Ppif	0.857516257559466	3.55492009774764	3.69592969881654	5.15996831008508	-1.13379744134293	-3.46488957722372	5.46195422170118	1.35390386407601	0.441763299142859	2.74267909256673	1.80862468289243	0.228048785011391	-0.985374172229636	-2.36294393953435	0.022821674773926	3.14191702662831	3.68880267438163	-0.847971880487314	-0.00995864264040058	0.216870134765262	-5.27819765336999	-2.63492521544249	-0.229783140303503	-2.55847510442593	-0.467814473921597	-0.613103671075951	-3.52050777756224	-2.17977014938024	6.03205393512432	-9.42312513981649	-9.03680221082877	-7.16128268567587	-2.9744328665382	-6.79614329948667	-6.64634902981215	-3.12287599933431	3.46698021722835	-1.7929446160385	-0.134153427899478	1.72759388697206	-0.114791032215318	-2.50914159428325	2.48602863248943	2.64428550517377	-6.40835434316305	-4.27863432604226	-2.40569900509512	-1.55998064393054
Pdk2	2.1979551187583	1.40354208782002	4.84119040377513	5.8803882501672	1.37358370627142	-2.71393522720539	-1.06495599978419	2.50530385925062	5.20991962019322	5.24019270603011	4.58775092418512	-2.50749215846262	-1.09102151473103	-2.60518206361328	2.12868454176804	0.0814131587482265	-4.26273368117809	1.55475144238686	-2.0942932409623	-3.16373326980171	-5.15588314282734	-3.69195693911867	-4.86485567960865	-7.81813840611303	2.98610375705957	-1.87165596373587	-5.97526757304683	3.08385770725049	1.35693950917073	-7.85496345190381	-9.59086137009913	-10.6907716876406	2.42532189903544	-6.3948874764032	-4.29801514722336	3.08677075606565	1.61654871431764	1.65180162215715	2.30437919939854	1.355613059013	-6.29672851438566	-1.60364433369073	5.85119509642378	4.84550207695557	-4.25014254773724	-8.44448394781755	-0.898282806502353	-0.511242337845871
Hoga1	-0.246586829527369	2.63678732396459	-0.141933109689306	4.25435625782777	2.14557676212679	-4.90970831032535	-1.99404214676497	1.47473878650283	4.13980607827212	10.1036493807397	-0.626448068555543	-1.58443800774123	-2.97190891973145	0.6983754965251	3.10568223754535	0.0420900626627976	-0.376644818298887	4.09495289456418	-1.44109285587964	3.03265356363809	-7.93559105836858	-6.6292371818282	-0.553648435935918	-3.69171103437418	1.20390877537815	-4.24614998191521	-3.60806745658962	5.40113079423682	-1.81533925502902	-3.79089036536421	-4.2365680132784	-7.68010437578478	2.49481154109115	-8.25410049727593	-11.3086932770378	1.22267812381578	-0.316117187639728	-2.12529150500354	-0.0113197196016301	0.320804629460726	-5.15668446141826	-1.21737196288026	-1.35136334544278	4.40509124937792	-3.60548831523248	-5.87706774602648	-1.51457947036022	6.18887460918331
Nt5e	-2.14984513745428	3.47771298893905	0.594526415412002	0.43112535360403	-0.357342461877862	-0.47870058852649	-2.35993986430539	-1.19331023589475	3.54044504430929	-1.23992489876146	-2.21321292889127	1.89725362955848	2.73565578275554	-1.69146133297586	-0.246083258179671	-0.315436535922652	-0.48297611733444	0.605059814085658	1.56592633060995	-0.688339141983306	-6.19082365714178	-4.14224065382068	1.62667867506748	-3.60083880658054	-1.22314570269589	0.325963925704907	-3.97387438859952	3.65598936261631	0.131162833313761	-4.62160070840825	-5.51516062580378	-4.45419666390206	4.30181843466799	-3.4363140371428	-8.91912356411666	-2.6915583338395	0.612814781953746	-3.09121519077164	-0.146550604803445	-1.25916750084686	-0.923042331603648	1.98598828229168	0.121277516617836	4.88362801557066	-8.08341609806512	-3.76064005270428	-0.297423419021998	4.6501857727972
Pnpo	-0.737609168712053	2.00231326770339	-2.02589023033477	2.88839820777306	-0.772256972402593	-0.737164345595808	0.296392678239011	-1.10937737304848	-1.16060732475348	-0.817422868061986	1.53620371665179	-2.65183315617094	0.695259030524096	-3.03297593891009	3.2138161926469	-1.55807252495418	-1.17392485803599	-0.234524610502556	-1.62519776887936	-0.778508985901354	0.763310496245134	1.12729786142824	-1.64629576150054	2.59035639664719	1.08209808352342	-0.0265808168255592	0.440411128047121	-4.03371659969392	2.25603487105142	-2.51431534177585	-4.38041076072548	-1.75553699002288	-3.24113376577076	0.498732276722437	-6.58604056995575	-1.64538693021848	-1.82267643590973	-3.00236781952536	0.153943523467023	-1.46148148850303	-3.83992969343075	-1.00290320816727	-0.746969865395148	1.67588951516531	-0.547833743869505	-1.46416490666026	-2.23937235827904	-3.67728469196329
Dpy19l3	-0.494899476943184	2.64593718146662	0.802852934020323	2.06294999876269	6.08667268944167	-2.98411940024311	-2.47016973487133	1.01468879033283	5.26980601118822	7.0380576621761	-2.73721178973195	1.49234739948788	0.297633219584847	-2.00937832957164	3.58308891485349	-2.43990345629863	-1.70523514913534	0.192211117976847	-1.66382391222485	4.44218884038151	-5.43097109862293	-3.24096520992234	-3.14845754535354	-2.92933787804707	-2.24155979200911	-0.941535148854809	-2.77535088347653	-3.08366744922869	2.94853378992461	-8.78272049023871	-6.53945898630247	-0.406027125029175	3.48625506068572	-10.9482281030959	-5.02529367057465	-3.40399045765918	-2.9433664668903	-4.6711124097827	-1.2686317707576	-1.4962094855564	1.30116488942545	-1.72876946241	-2.84049798104373	3.00011805051254	-2.96962243120922	-4.47933066518585	3.02523932488334	6.25302435841709
Srrm2	0.857752720927333	2.36025661821569	-4.68122289672729	-1.90231338032264	0.19985728046949	-0.771341670742888	-0.492051337364768	6.57609092954748	-1.52776538798118	1.17686085522105	3.50157169831363	1.18070492186614	-2.973330500603	-0.701866117442966	1.22119633298715	-2.00062972747719	0.188772122116991	-5.70077253684371	-3.69236190552009	5.77564545868185	-2.20764506021289	-6.09349158526658	-0.121896762417757	-0.539718696264601	-2.3366568197978	-1.77129733596417	0.158191925538544	-6.27690251307478	-2.07980842915053	-0.849513341710388	0.653772098204496	2.84807763352351	5.12640262421421	-3.31225691597989	-9.42782551164847	1.50664573562704	-1.11782292955922	-6.57421507733631	-2.19259757369056	-4.58770538546622	-1.81334014506166	-0.266596936225431	2.96654795312836	-0.563209332784972	2.53138035069136	0.569334675465607	-1.87999932463277	-3.90665165141006
Bola1	-3.36634393339448	1.69833640777197	0.657759515433648	0.536292062940661	0.191034624790229	-0.392845534210957	0.609609112134795	0.5143070349074	-0.0650366207779314	-0.260669878068523	7.42768620853882	-1.09971310344967	-2.17409836421355	-3.87331843296678	-0.668193067719797	-1.43244722756197	-1.61992510923773	-0.342128448268807	-2.88061871435704	1.41476820091236	-3.27040521698514	-2.68957930701447	-4.05561869817002	-2.23193050700458	1.22271364640437	-0.381536692544318	-3.07452931000439	-3.41777105984028	1.09102335628089	-4.53301483613982	-1.22776474302994	-0.979992353782784	-1.86327368404212	-1.85173058522023	-8.7342461074713	-1.52529775717529	5.80034489519704	0.651243371314376	2.66299210514522	-0.572194256030127	-1.78667180638497	-4.96481603633181	-0.993996038682883	0.531739842120532	-3.60614200929143	0.748181947546763	-0.83903176269785	1.6900871543975
Zcchc24	0.0497924097198226	0.811023799713823	-0.919261084822955	1.06459233455073	-1.16130177820111	-3.60686539541962	-0.953265951288272	-3.11141020062514	-2.15262992321181	0.532334307588086	-0.22622101840901	2.39568813216188	-2.51514198986179	-2.20083618175019	5.09835269958504	1.87576395343295	2.48883112340468	3.17610172773664	-0.37686545506789	-1.19348958009484	-2.04697954728652	3.90530947390213	-4.3776892974955	-0.821075750081164	2.8690545434943	-2.97299829652158	-1.49950783546034	-8.4764248059707	2.48519885356892	-3.29681328071818	0.404581259423294	2.87291607427637	5.99128828978167	-5.1482866416279	-10.9739512375522	-3.42989640707187	-1.26300749954802	-4.15082148982366	-3.02636753909591	-2.490568318283	-2.99351137183703	-1.76522133493378	-2.16531169599879	1.97933467501671	0.31378437688548	1.89285789262315	-2.08355831406083	-2.2142164065238
Krcc1	-1.77246318565879	-1.66433511753221	-2.46165434404617	-2.90656645024769	-1.52838644791245	-4.16861490475828	-2.48103171638525	0.851310734113746	-1.81929840173438	-0.851269211394668	0.159211656614788	-1.73459344001332	-1.71418591632749	-3.72626504489232	8.88815214039203	-2.67164919346211	-0.899545518264191	-4.03368914944577	-4.88845441362538	12.3279041104348	-0.396491030958353	2.30545213282643	-2.03668463249164	2.4237913863796	-1.25329878740268	-1.914279656828	-0.540815681544688	-2.14722709272113	0.793267958675036	-1.46242788848311	0.775427618362547	-0.734143972696159	3.28081537490156	-5.16590303742839	-8.0375845859458	-1.36998903954032	0.915827675506311	-3.3168428397651	-0.736966154961749	-2.28018840443069	-1.36078704291721	-3.42737205350924	-1.88682322516284	2.51363799082125	1.14323766910507	-0.146064341137408	2.25089504781735	-4.55274199747509
Fndc3b	0.391066148754542	1.73574581970904	1.94299546700193	5.85565463207325	-0.585638677291626	-1.26981176040433	-2.63337747441117	2.77841932301878	0.836483443655469	2.40711232653499	0.715684335990296	-1.03863219775771	4.24668366267435	-2.50321026739767	1.74329090976362	-5.58436575242621	0.70146467365151	7.42817088555394	-2.4336862558113	0.655386988273133	-6.29685760122324	-8.61938636391402	-2.15695820513678	-6.55936132658134	3.51257597294618	-3.54435186500986	-2.65812110815913	5.49573815607747	0.399948192765536	-6.9581168469785	-5.99388215261876	-1.48641161664172	1.85322391693217	-8.34701841460223	-2.10861809003567	-0.117297267044491	0.900209617738078	-5.27189432352755	1.00682173357737	0.671697282569962	-0.860471054287213	-2.03660372003032	1.55368229814446	-0.709317950520485	-7.45630151652696	-6.31606197485463	0.149689698901041	2.98315789882413
Ptprd	-1.72878217585019	0.500597487977901	0.0799630248277152	1.801310574378	0.722973420995404	1.8356759039793	-2.93026450203879	-0.583810295863256	2.79370152814788	-0.383365287107051	-0.552368671649087	-0.416928359187964	-4.1388487181253	-2.45679770799645	-0.0206262089903477	-3.4150177612579	3.88840563458581	8.26114183293421	-1.23539883388227	0.271539258024118	-6.71189177906698	-2.69550871729454	-0.877208901113045	-2.02713987663017	1.05191388671568	-0.502234425021707	-4.5325197216317	0.695037754482696	2.06783784831248	-5.33176828908545	-2.51686584644264	-0.37349025921008	6.56530340390766	-5.68091005991184	-9.84465063256613	0.605837466880887	-3.37784095342981	-9.11498678687884	-2.50072278636365	-1.69724591754222	-4.77451416736645	0.741174642248062	-2.09332964656859	10.9420938057225	2.17692449100014	-4.56246361182755	-0.304945518559798	-1.68440683315263
Rassf3	0.907974901147552	0.416384487757422	-0.780470705859465	1.28517916984728	-0.969591213743993	-3.27346221532049	-1.87350259790605	-0.819755202203635	-1.2923249402698	1.31889926050397	2.88650797168517	-2.55126794027339	-2.09488189636044	-5.57073709124618	3.07929677231978	1.3999685099887	1.77744363956879	0.655613392347703	1.00563870942238	3.98111921655269	-0.0451087534901111	2.35472020972366	-3.83843400172514	-3.14622458288052	-2.93037757433421	-3.41255575770479	1.39987273636094	0.00768330025607611	-1.29415387964359	-6.15351723806724	-3.06337142315372	-3.11229575822536	-3.15558101556126	-7.32969746885472	-4.29516240187726	-2.07014025764159	-1.63366581239308	-1.1192356818584	-3.48903579597229	1.03098974176889	-2.25144356196778	-0.457465792848296	0.572565820023697	1.67132959914922	-3.36401807430246	4.22859757975165	-0.861748418272846	2.06353590867858
Angptl4	-3.24753462807138	-0.148610152692163	-0.188302597576231	-2.06492075145664	-4.97984731937619	0.346861406828942	3.01046933280597	1.84573375982264	4.77419194255811	-3.11220695087713	-1.92191782817959	-9.13768546422673	-1.68563590489985	-3.38225479718052	-2.73232437067548	-4.1890971562188	5.50694341262682	-1.73244791791769	4.04167468702161	-3.39698482101084	-1.93927839765916	-1.49874572706106	3.26494807286737	-1.95794826769299	0.089079046195315	-5.78253432677424	-0.0416181802595021	-3.36466121691475	-0.938623482799356	-5.19155667555323	-3.40386787706705	0.0264846536065209	-3.95005320159243	-2.71626830708928	1.23623534381631	-0.897327062415034	2.6560135770544	-2.35482021034192	3.81596772357295	-5.15374901903524	2.22288676268964	-0.807405798217127	1.01577409600551	-4.45107533092746	-1.40569208310033	2.53697498842287	0.459533552217314	6.29021708157117
Aga	-1.46091484104868	5.39020490671196	0.18237937818156	3.17546936835351	-0.218718048206235	-2.33247534086502	-4.21304788425535	1.72840028183062	-1.73983861972427	-1.59610660963269	1.56338451818072	2.72360207928524	-1.47150152263279	-0.070901165708495	2.68607359810826	-0.35312185167118	-1.90934916658488	-0.775475025415054	-1.53188186701066	-1.81552267634756	0.952629970984806	-0.328180343272578	-2.57509846749933	-0.637876995857135	-1.41410153253595	0.880612748628167	-1.8747067898454	0.0829725032978281	1.22957053753176	-4.05506762123257	-3.5375039959486	-5.65158989199928	-1.59571383246853	-5.17159059721254	-6.39848710903934	-2.2111642764051	-3.9160399165403	-5.57313399257791	-0.554767473513257	1.27877794839307	-2.45363453949108	-3.90908575357802	-0.0705306910394183	0.469787986349004	-1.58501246583396	2.92570507976268	-0.60473402119765	3.44784210050434
Chd1	0.158234967599547	2.65480015563795	-3.45930002636214	-5.62034154879187	-0.717542026802224	-1.34550377461393	0.518048139112988	3.52401599837885	-1.06111632029773	6.6474196683184	-1.95132313274068	1.03189199666099	-0.710919722299626	-0.565090706493883	4.51293866005936	-2.37655468716147	0.25864433580522	-2.36997258989898	-0.205782427761614	3.90212727793581	-4.56971348277777	-2.53709017468118	-2.12853745515271	-4.06864373653198	-2.23518805946602	-1.04758342430399	-4.95009247404642	-6.59947861291834	0.277062025255743	-0.776741853715068	-4.9323493240457	-0.183340713972678	7.37763359704709	-1.83208796709509	-3.35010372309799	-2.73335571986018	-3.56919275265806	-5.87879356000351	1.34465205257889	-5.27267548756997	-1.26599623775448	-1.03289696089479	-1.77903323592373	3.74210431319372	-6.47091171077966	0.688662842289425	0.347272588765346	5.58559821168864
Nudc	-2.61861612391821	-0.268532421728723	-1.63330534656754	-0.116843787666705	4.97536930732351	-0.80057008350923	2.87979704721637	0.250040527653806	4.52297009384238	3.55120253977505	5.7342016912286	-1.96725506473249	4.93558495872563	-3.53837077854288	-4.34763852655665	-4.12357186438307	-4.12244336963182	0.547503975752862	-0.771221676108516	-1.38577658338793	-4.01370329770516	-4.02394084147819	-2.9982867034606	-1.43035224588315	-0.768613113504083	-2.26294360399498	-4.08880656135981	-7.1065791586601	1.91521123858602	-7.43777339974401	-3.56276563666075	0.0494257560150917	3.59104856162333	-6.29140935205148	-6.93637234022737	0.927716583996668	2.15400423873424	-4.9962818186683	4.10256877019506	-2.04406252168787	-0.587475323413177	-8.56407441327134	1.77619359765414	2.71124510697539	-1.87609006599075	-3.40086089789346	5.1123411294454	3.0800529884701
Prkci	1.62188269789868	1.65736836440164	-5.47540293814512	-2.45111722850784	0.973621130125187	-1.99305401236741	-2.18185520494874	-0.869399399211072	-0.277764499899866	3.54768791706119	0.444825164450942	-2.24316303803135	-2.8831572827267	-2.00418894580665	3.81195053689759	0.286625287551757	-0.84805088848146	0.18556137427912	1.19000129132524	-2.81303936513374	-2.83340620084185	0.278135624921638	-1.95669309932016	-4.65551603731369	-0.815043635017439	-0.675998350496764	-1.15693975538669	-5.2072507392447	5.01024436688582	-0.379526585769639	-0.225285561538335	-4.01479425513618	3.41854639978367	-4.24089543672579	-8.80728246938802	-3.33589159279917	0.328242339490816	-6.05010943942175	0.0468399845634009	-1.06417436031727	-3.50656637762131	-3.55162774130959	0.903760764430047	2.43003853536254	-1.31866900492699	1.52161436463806	3.85618254227728	1.02637170798381
Nxt2	-0.0825556308172857	4.22212874288221	-2.38239360486866	0.6360068206572	-2.43598192482939	-0.810992056750635	-3.74554789953445	2.1943662055647	2.00080965390258	-0.575862938476037	0.211079054375555	-1.98350554931381	-0.998902960170341	-3.29989748496485	1.45604963913453	-4.44192073993484	-1.01946224712149	-2.23172034134876	1.92002556028779	6.91896128676446	1.20210464964879	-0.312950992567213	-2.41304909187509	0.641650494069269	2.8100083927639	-1.78242812059983	0.580575755656883	-5.19641884834752	1.26975491600965	-3.11219534379626	-3.69631031302572	-4.96785263979765	-3.83686262975005	-4.08719367613377	-6.6664662053602	-0.905646040117144	2.24139781004633	-4.62390894541847	-1.3151212000691	-3.54409379153224	0.538065386639976	-2.39340559441386	-4.45719791354613	2.25409405865209	2.11421201295988	0.9364131920421	-2.89494202985824	0.694520467715433
Srprb	0.643550711154028	2.32615412764017	-1.53925917517329	-0.775061229393573	0.303643643503291	-0.975956794681546	0.594373159702529	-0.226366277893662	2.19648101108408	2.74698368859469	-1.01382982897979	2.04647999136512	2.88898549884516	-1.68608030772985	1.24281975436288	-2.30796054752596	-1.76303387487623	2.3114263561889	-0.47260160705432	-2.60283812184541	-1.93395388534963	-2.02556708167397	-1.06220934216946	-6.08229771207588	0.400713277340337	-2.68826203907732	-2.15922523814908	4.44656236162247	-0.0440402702932836	-8.3136567323547	-6.6888181610703	-9.95144522680551	2.27512840542779	-9.32403182587533	-6.82310887517625	-0.536148470706148	4.12712832205718	-1.53219496245474	-0.413271559617888	0.0809874758855758	-3.29502736560725	0.711383777756051	3.00188145443569	-0.552011587552061	-4.26376182714832	-1.88119409481104	-0.713019489964106	4.56851345179657
Ntpcr	-2.1527652631723	-0.114573867212979	1.11919402677694	2.68539750840299	-1.49650461329904	-1.69190025659701	-1.3640006693169	5.49819858893225	-1.77133671017048	3.47005244945172	1.66121542242912	-4.04957988269481	-0.153298694842653	-2.25419667967779	-2.04900431082571	-2.63383487968399	-2.72660387689074	3.6466172891057	-2.0881510016151	3.93409941873902	-4.60551721915783	-1.98828729940225	-0.962090052100706	4.24130234875031	1.31132358041379	-0.243558200082022	-2.10501550332051	-1.19345645161061	-0.552628354285677	-3.81058151883669	1.50215367345188	-6.53964815263747	-0.493904013740944	-6.62718508812693	-12.0528077978688	-2.68677988677599	3.2545528336019	-3.04207138209408	0.953818062622446	-0.427046195208373	-1.87236586844803	-5.58533097005909	-0.486101867960794	3.88513961064384	-1.78659342835914	-1.31911614265335	-0.841236689600979	-0.472997582534381
Dynlt3	-4.09954619390647	1.61584422418825	-0.203981548841694	0.288135403285918	-1.90774587166619	-6.77261473557463	-1.53662718324053	1.84458860458973	-0.448733222459686	0.144567533645772	-1.21945940663908	-5.32515020549017	-3.14854339919669	-2.58962164352252	-1.15958260494787	1.21303715288693	0.101110552385199	0.720731078221146	-2.72123819955838	3.82140392015758	-2.00228767728817	-3.125229494418	-6.63597944354561	-1.57096499088847	2.85146271919371	2.53469978202044	0.0845763803978929	5.27120230046569	-0.414242682590883	4.77013928449811	-3.76723910045315	-2.01010027122644	0.761009455997532	-4.9072019972358	-4.45220094744147	2.02255678622627	2.67432173127877	-3.55572122939281	-3.29970742834946	-0.537707720439062	-1.79111822575078	-2.63450941437829	-1.3347325754067	-1.03450574958542	-1.71298606780984	-2.37405437530044	-2.2328844377864	2.56190370807939
Rdh11	-1.43022843848436	1.54689533493441	1.9410549807774	-3.61741466585258	5.2631614156821	-0.312899235314872	-3.28264442263658	2.60462440803362	-2.27818914184897	0.663873783022979	4.94489968028114	-0.345721090583299	1.17103295118505	-0.20237938242293	2.42326952982415	2.29905050415065	0.454740954713589	-0.989733206040796	-1.13379878156	3.04817412958643	-2.39203211857053	-5.20177470474773	-3.52317515985158	-5.09323447009471	-0.617341410329245	-5.12747352645237	-3.4506876137031	-4.32530843398348	5.55945516326478	-5.82659999827847	-7.2180680633894	-7.07360523309035	3.11153696313416	-9.5402835476197	-5.96083267037249	7.11333875139201	-0.472844514625042	-0.542376665858018	2.87131665622477	4.29223092121393	-1.54319823564097	-1.07813970227307	1.52555067166207	2.34733723990908	-8.44632999810593	-6.60266269975602	-2.72035932328784	-0.114510936877709
Cmtm6	-2.1131412806384	2.88109512281623	-2.72669039209528	5.94873970939673	3.94016987014326	-6.67486299372548	1.01530173868512	6.69937217947262	-0.105236762642586	-0.701216797663556	4.34241759231242	-1.00545764808012	-2.43726824095764	-5.74080749737114	3.68758023856124	-0.0812342801018229	6.11302952325173	1.93080191659278	-1.43445724414284	-4.54917396871957	0.920421731042613	1.2545792422924	-8.06755447167767	-3.46971320432242	-4.17972269128991	-5.20175285569054	2.15302028112994	-3.46408948262059	4.90561296441779	-3.12478937881784	-5.51595686542991	-7.76202359329713	-1.14193996118008	-7.12179163658798	0.160398744207771	3.80548309936037	2.45080873236655	-3.97711422430694	0.847082875408804	0.515690721309824	-2.32337974994711	-1.88409533732639	-0.553679332625106	-4.05950372204591	-4.19100830946334	0.302258130504943	-5.40556379745909	-2.22882510640535
Rnf19a	0.23914101113599	5.2212293441716	-1.42767873559849	1.71723954254871	-3.18891899141667	-5.34540235173523	4.10178696746779	-3.07506264811706	-2.05949446443339	-1.51108625182317	3.56017087286314	1.69630147842421	-1.32503165190094	-4.72757739234096	2.77941140945961	0.218086976545189	2.31272644677686	4.1121020073533	0.931214613905198	5.7398511917106	-4.29174543944564	-2.48608056262052	-5.65410417306894	-2.59938424367124	0.571879894713909	-1.32427837684136	-0.571765862196101	0.162290585172901	1.34446568121209	-6.14555898920381	-4.82688839503371	0.678228855458721	0.869235195641767	-7.69787215360484	-10.051727227909	-0.96811170895484	-1.01792762445686	-2.10907199907976	0.813248678253768	-1.5290116046822	-0.840914539246412	-2.56045619663161	-0.434373041635686	-1.18350705253876	-1.39994654191118	-1.22992015884793	-3.1471445534244	0.071171743785114
Fam213a	-3.55176796314687	-0.256681645079751	-4.54288523040834	2.80471824109089	1.6140102287885	-3.42615228136447	-2.18383160924959	-3.52017048022178	1.04788135405289	4.40572815839246	0.868118494547202	-1.27627448627972	-2.06938285628409	-2.52448298882416	-1.62485185819619	-2.85915776921558	-1.07460942703927	-0.269669212975206	-1.6864830782527	0.250954858889672	1.85792253627529	3.17906021768344	-1.52619946287679	-3.56978428632157	-2.15945623854399	0.764917537821881	1.5616695137931	-3.22275432574247	-0.435973209155476	-4.91382475615357	-4.6572487609922	-0.907453821696733	2.91690418944056	-3.55318871737874	-1.00925226096066	4.8048908486368	-1.76009114688499	-5.26150196557899	0.331134464007271	3.40162945801882	-3.31393453044655	-1.76065146307041	-2.49228361056306	-1.44869248787624	-1.86614296657478	-3.62694503932931	1.85870642309413	-1.12049764706003
Ppapdc1b	-1.94138706288486	2.66290479130565	-0.701821796291449	5.41577631562776	-2.25439263552973	-0.288458836082564	0.0629001139834964	2.21626968732881	1.66116546049402	-1.18257404492708	-3.01612552465252	1.955440324233	3.62416170989079	-3.31274363823946	9.03576384555021	1.14546914796837	-1.97540033146582	2.53425866699245	-2.37335801388249	4.13049184523777	-2.67898593784328	-6.51466790136505	-2.69252146077956	-4.7069143648872	-0.543329067899855	-1.67264220935742	-0.220331433825799	2.95399707077617	-0.953295228741818	-4.14095849559549	-8.27573380723474	-5.91455709475293	3.02656883191871	-7.58762537471859	-7.94090518397475	-2.95240718047574	-0.0230717460227083	-0.99673151450137	-1.28417609333745	-1.9122155510756	-4.98216734202733	0.398240135941806	-0.726627706606429	-3.93944940677908	-6.63271308705256	1.5546312493578	1.55048587480138	2.29663084670607
Cacybp	-2.70508199464507	-0.548715837893019	-2.51284677363304	-1.03448760976996	1.05211635402053	-5.8838446086432	4.1231998506736	-1.97190641353765	1.4332075150052	-0.0238075931705497	8.38662271888404	-1.32999592129097	1.43217932000142	0.476279955425513	-3.07926696710006	-3.47165189598558	0.925404287314374	4.08149133900823	-3.90717048539032	-0.186716917074163	-4.45799140492864	-1.67902109075606	-1.49684489885639	0.274484058146674	-3.03278838644638	-1.99224797788121	-2.5945328527394	-2.0615650002361	-2.34676109467379	-2.54735709154394	0.0380488039431262	-1.44300133825589	1.57813414237992	1.15393496262278	-8.51310257299773	2.0124779859466	0.470276309837576	-4.85418118317696	-0.00851865425001996	-2.05756184206031	-3.43902238789798	-0.703609974443731	-0.114108459001494	-1.10388845486	-1.97612753754475	-0.132531953872021	-3.32566973204808	0.954385616981048
Aldh1a7	-1.83903750680672	-1.9131303876166	-2.49030608505792	-0.827508973646145	-1.93246188236166	-0.844635353496585	-2.29659318434499	-4.82047201848219	1.61177986644098	-1.86779914895085	-1.48917896926162	-0.350865028630624	3.06879790370057	-3.2990950230152	-4.14913768520958	2.81272389834623	5.32714279077654	-4.01052006839556	-2.68636919316754	8.17693000894152	-0.597322686846343	-6.03411686163286	1.95097551657849	-0.591820847915331	-2.30108481095146	-2.64076407659795	-4.64685978865496	-0.453618529602949	-2.60585644153921	-2.39078981263883	-0.681923075674496	0.789284181107512	1.44228580645898	-3.32745087165044	-4.00139993668371	-0.0938846832620897	1.08064690943801	-1.02241340410073	1.15733086283339	-0.288527062724008	-1.08565453967489	-2.68991779820376	0.448170187454298	-3.0775747184838	0.836917497725183	-2.4613038273536	-0.159466192864232	-1.18267246610647
Banf1	-2.39085108673109	1.41909852291955	-3.27066191366504	-1.35775456630353	-0.967104876629346	3.2265596659858	-3.11034464177963	0.593732646716347	0.896196165733089	2.00564696197158	3.04908140017223	-1.30090589044525	1.8058067705102	-2.23188046630007	-0.215601647717099	-0.996683594523062	-2.56259808406901	-2.43798913288215	-0.11977031651719	2.4839132015127	-3.95135377908502	-5.19388405721703	-4.08128234391492	-4.52176360250606	0.76385480725958	1.69713427895821	-1.53322138010912	-8.00187053446487	1.9674348982407	-5.76199963320845	-2.29997011318699	-4.15239752327579	3.3956232646037	-4.75683359105734	-5.27005536457795	0.0156633339816992	2.10580567484	-2.11257800216457	-0.716595712888924	-1.60538775206132	-2.60617886089136	-3.23668050630546	-1.92556147640184	1.58810784835109	-0.831716354463302	1.02090896451757	3.05951118436647	3.910402300012
Rxrg	-0.972589514982999	-0.620382414901813	-3.83692988943364	3.37558640985735	-1.51903715203265	-4.14474269531351	0.39054653927978	-0.0679711475183638	2.73089690869617	4.25395500231754	-0.757588324448204	-3.59572385292853	3.66462838110563	0.87286775687415	4.41060989234976	-2.01261584999792	-0.168659017565976	0.142553111397202	-3.20810842130128	1.6171087846914	-1.82570363318445	-2.29531525211108	-1.34268069445211	-1.82572529548883	-5.73917264012418	-4.12569627124615	-3.45040786791449	-0.198220497729723	-2.66926655836999	-3.53482929325539	-3.71860629697847	-2.41852560593182	-3.48311255035321	-2.45667804280636	-4.01928579113028	1.52256392298025	-4.53678577192245	-1.8722355042927	-2.60476169774926	-4.93770465403762	-2.10726382584162	-3.20666948226296	1.38699257021903	-3.38888884255112	0.576911814637909	1.94487821957965	1.44259048941842	9.80591889783805
Calu	-1.33089321204445	1.97453436031649	-1.09578510485121	5.27615231040921	1.48751392932434	2.38196796529712	-2.54024771514434	0.949705585826946	0.960014786169578	4.01192363262921	-0.732367057960626	-1.42477735129321	-1.45860217290578	0.471139914615886	7.04769873413345	-1.72781117998508	-2.36131183143963	3.83699927621293	-3.87858106250968	-2.80022514439669	-2.35198020994949	-2.06027565589371	-1.08019105711302	-0.46248660008391	-1.314295751669	-0.868758214835207	-1.84249223691179	6.54566565497136	-2.62030492142168	-4.11762251149757	-3.13660600865964	-5.78858641662326	2.81682531216842	-7.49533766679396	-6.47433784562831	-3.12720977502772	-1.88856398362145	-4.02858884370147	-2.43977420363656	-4.6151635025075	-4.36554624576419	0.530080093934716	-1.68046817445511	-3.10693593193172	-1.451229575561	0.806707956781829	-2.73862247978611	0.288910955463456
Tomm70a	-0.687600550794102	2.36401528402659	-3.11923140319807	-3.47785994296474	1.34607516380374	-0.53738543482629	-0.721939392321467	0.662077437561765	1.36176862958096	5.01931214601786	-2.15070283965549	0.139676033957521	0.339398464181197	-2.21211539159706	1.0139697832397	1.71602266580129	2.77005906875283	-1.28636056816515	1.26103855750534	3.67122409064375	-5.38585766588753	-5.21116007796337	-1.06485554891986	-4.31954045265599	-2.00029296665095	-5.56159457860893	-1.90400758912937	-6.53695867720665	3.40980385879382	-4.9868135035275	-1.25466915973907	-3.56273090736446	2.71517159783228	-4.62908837199544	-8.3015625263279	-1.83383337470154	0.221817808343116	-8.23105414210205	0.96373698360471	-2.39838234775791	-0.694959531997667	-4.35848078654483	-1.51589694130844	2.69619697719817	-2.01821139111331	4.06281461975594	2.66616930147775	2.41145010014603
Lap3	-2.35424676401824	4.89841138443891	1.04013892603429	1.87282008881501	-0.642500643835835	-3.84511848829062	0.623755836615135	-0.76533632554375	1.42978379781543	-3.30947829311471	5.13840731282804	-2.29756469634045	-1.166562765628	-3.19473041621479	6.08164583430738	-1.47785502262585	7.1969809391006	0.0800905399662017	-1.17080333631684	3.40541351624182	-5.4343124974595	-6.66205538362447	-6.99899062029526	1.17390092111777	-1.14607578756981	-4.25575470658109	-4.42129046980113	3.31623170675385	1.16783184438527	-2.76083178747432	-4.59899972758206	-6.53365169103934	0.418282282380098	-0.756915855922932	-8.32514017834468	3.20802998134961	5.82638578508108	-2.34763817014852	-1.61422020332637	-1.36305361088293	-2.74301028542845	5.65526372974561	-1.62426224416317	-4.07200068519835	-6.88742293909815	-7.14501403097794	-6.1243630529955	4.35242029260483
Pxmp4	-0.659782311090179	-2.07757610895776	-2.8462324536455	-5.62189436255248	-1.99116299046144	-2.98053600531404	-0.644999237115333	-2.20577914953638	0.962246709432097	-2.43548255292418	-4.73410432877162	-1.39292618666206	-4.96858223213259	-2.95739379937715	3.31847854161313	-2.85862345421883	3.45271938040223	-1.69329169284053	-1.3199392490994	-1.30498634102122	1.24034604446154	-2.4933260400406	-1.20223232532795	0.168742634392313	-4.63084519495708	1.11015548365677	4.32065425277573	2.01138572511124	4.07567283304627	-0.825846113320043	-2.4431387387263	-1.6836824089298	-1.80558426394836	2.3810349597858	-2.74408393592621	-2.17373434332371	-1.04693573142094	-0.495907108739917	2.37898321901961	-3.03408096071549	0.642795176417685	0.0685329801263279	-2.31199379417312	1.70490298474173	-1.01483203155943	0.475298533284356	-4.10870774775077	-2.80967237420044
Lurap1l	1.55702689455312	-0.533275295319771	-3.4010270077853	4.87162059542382	-0.593521441443894	-0.214978906545007	0.284733810275356	-0.910696527363156	-4.82831312645324	0.574190904183122	-4.88860320725906	-1.34166354461639	-2.72931388161107	-2.59053571427756	-5.09466157162475	-0.452436250856234	1.42315315442548	10.8393657120097	0.00491821723655761	-1.52474877142357	-4.48995136211498	-1.16097928877239	-2.57762079193484	-7.19403255230576	-6.44734987646614	-3.21841718647329	-6.06142259855908	0.714432403195302	-0.902034415505875	1.61195453188273	-4.79708306107691	-3.93357459804715	3.00058239002346	5.02680561380163	2.9547194413726	-1.27072179437154	-1.71552803570719	-2.68830870922279	2.21413518670922	-4.76785257360233	-2.88210622396662	-0.388553431838254	-1.77400798705958	7.0378311644805	1.73522443530337	-1.98496175019	-3.15372886343529	-3.05151377678782
Vcl	-0.590358687539359	3.59802712408055	0.616561489276017	1.4554774663749	-0.67623571499565	-2.3195987007455	-3.82116735100174	-2.00229350059741	2.58914136627373	-1.51033810904895	-4.10868418110358	-1.51464629925396	-0.556072397262489	-3.8436271365867	0.749928865648688	-4.51778736685312	1.04531948296472	-3.90241862540805	1.30872061146655	-1.98327367851572	3.31141865645562	-3.10150349707724	-1.3961703608722	-2.26926541110189	-2.09539457760554	-3.7395789419343	-3.81227477989479	-2.120791921283	0.13879889895643	-2.12444305889653	-1.21132209509125	7.42348494363202	0.656244054530535	-0.394005431800895	-1.67769343512597	1.51634336631866	-4.08083545765331	-3.6320856987998	-2.25612345559196	-3.70583350462026	-1.39453625520145	0.174000728425412	1.84298592197534	-1.77662105453613	-2.75531010958146	-3.30053611431744	1.74319016389027	0.301555243932242
Usp14	-3.96178805769716	1.69805177800605	-2.97137098103746	3.1293896144707	-0.0769428488711332	-4.05794582247499	-0.800824994842865	0.3346076263354	3.25838810439482	7.01910698117333	9.05376881605271	-0.452650330703293	1.75036627517181	-4.81958505829738	3.4522175124884	-4.57517554612051	-1.11587613125418	-0.777836805774501	-2.14257544071743	1.78159569175319	-5.50082867407174	-2.12210928309687	-4.11261474944538	-0.287882378842554	-0.290101903209451	-2.84406259211555	-0.912823803920097	-3.62159687599266	0.0593174895020692	-5.13440850570126	-6.35669571654303	-7.1104483677195	2.69966382578402	-3.15804793678758	-12.6580222542422	8.02112895082258	2.46989466910036	-0.901681432835529	-0.173629038900311	-0.470369105568858	-5.69960189367834	-1.48281990555077	2.27307568779772	1.1070061568747	-6.01568052127989	-3.35370436153178	-0.469722984460166	0.309899585716111
Fam111a	-0.885151833259878	-1.58201087795858	0.731279571213852	-0.27934728180595	-1.76098461184961	4.92132757849022	-3.20001586780536	0.556262530208837	-0.818274572509718	-2.41130736719549	-3.57968943138424	-2.77590807016923	-3.96682685849158	-1.70766417180891	1.33133246732021	1.69159070522667	0.665597480336656	2.30568039128387	-2.14781254286246	-0.335904630264055	-0.811307641369556	-3.72771980428439	5.43042345073769	-4.66130201849717	-5.05578431580382	-1.13587551656842	-1.16601241668252	-6.18131685039497	-1.70817724405099	-0.480527287274069	4.07801122627307	-4.26708295803631	1.21633118595199	1.39778477784792	-3.67180777357326	-4.3762075807606	1.19057084683335	0.161709195076112	0.0207084689321908	6.6768834757666	-2.12542398549511	-0.340526126073738	0.824463953934487	-1.41655004089838	-2.99076515683998	-6.06767699838509	-2.8168508438176	-4.94253723336117
Inhbe	-4.3665778842399	-0.327968502779343	-3.96867600352548	1.44403884650946	-0.493733147065729	-4.51783711151817	5.00040493836341	-1.38859187579863	1.84761075363127	1.81965992892461	4.18146132414161	-1.95102871042135	-5.86916980108273	-2.05383145029276	0.233448152335969	-1.87982131257959	1.00151525669489	-3.22818326114344	-0.85971820794925	8.1026284486923	-4.44804925925003	0.577466074818835	0.75685597950094	-3.39737362877269	3.33583258314899	-4.92291796673047	-0.747231445872238	-2.51993815080347	1.62561168211875	-3.42015190210965	-1.51456377214625	0.176393077965749	4.02696193902877	0.142772192840777	-5.62637388915993	-0.48201245710121	-2.69393269280097	-2.06146944458488	-3.02982947654223	1.76245089491452	-4.38537339167306	-2.92045539354206	-4.06563147599566	-5.40172844504905	1.17551240579274	0.218779853227153	-1.17407841670472	-3.90820626709994
Tmed5	0.211233029835074	7.73463525411932	-0.0516557220324145	0.236805950492948	0.178850208445574	0.14773614974624	8.20604056665933	-2.68320337533512	1.82844685289078	-5.7420864924829	1.31587754658442	-1.09541615098808	3.32682547276258	-5.31629268363367	2.10674344448614	-3.8804438074987	6.01000451333258	-4.42059282509893	-2.18022502397743	3.05678875588678	-5.97139621509188	-0.868042591517699	3.99444846409023	-2.67501592255766	-0.797806619144912	-1.14973289051737	-8.66304106596434	-8.3803254193805	1.45485346207045	-0.219930033156081	-4.63034332402977	-5.96571218519673	1.63171092734203	-1.81884161564048	-0.0864776968471714	-1.29454620293056	5.54808488000237	-16.5472316291376	-3.520946097564	-1.64323168584064	-2.26918862364428	-2.76390586011905	3.43090292478476	0.409276920152602	-6.87496907502006	-4.94422734622089	0.45615825592066	4.15194020594794
Nudt19	0.493303124250499	0.460767605648088	-0.486083405717991	-0.126292108709349	-2.60981493876785	-3.11012926669335	-0.361866856063742	-0.679173888664223	-2.90054484552276	1.81150921541814	0.225460229241448	0.358828143464549	-3.56293453681979	-2.71720198803566	0.0843570442491277	-0.69737840280753	5.15598338978465	-3.48564478297179	-2.31892248852785	8.79169675174549	-1.06814574152488	2.40291581126265	-0.218542511329051	-4.07908016979426	4.71941767765544	-4.22184315174324	-2.08884329608492	-7.49560681603718	0.319478171436093	-1.43705776478183	-2.86371289602481	-0.314599510643582	0.508054298857952	-2.64760772355424	-3.70962711136231	1.48562455752046	0.60926609142241	-4.91110311668591	-2.57035869580828	-0.736353324537925	-6.27167804400778	-2.72710725876377	2.38214551527645	-1.86585536877805	-4.57334988291148	-3.86652918494104	1.36389273568395	-1.50160297635904
Pigp	-4.55658540697716	2.71412234300784	2.15893309220916	6.85653473901044	1.78817747819774	-0.927680194002012	2.94275309548429	5.76304183366451	-4.30349845610989	4.25045311421797	-0.406238493541525	-1.98348506646577	-2.57286211033799	-4.13280784114553	2.09451006024819	-0.325585503092949	0.704660142786879	0.980852951927826	-0.50885014005401	2.1919737820345	-3.35168449763522	-0.985047790468639	-3.42782607530968	-3.0752122725701	-0.529177019093207	-1.67694891629604	-2.7902863745129	3.33510042620366	-2.65342465130036	-7.43767271445947	-4.72159988824609	-9.26639368166805	-1.66238530004086	-5.32362789588825	-6.49742143429102	3.53326898602131	3.58993093351019	-3.33900101841619	-0.964416518271014	1.82558110297836	-3.93787117527977	-1.93399907168139	-0.273390724253035	-2.06753375161769	-6.63298064647587	-1.90908325121369	-2.00001523054124	0.290219477752083
Mlx	-0.667917351782213	1.82937746114307	-0.889761292387475	1.87506686127954	0.793867300074232	-1.09844948266874	3.53613402185662	4.22507541618946	-4.70693917436703	2.62982907698695	2.66707259276392	1.00008877874216	-0.236905660698209	-1.63288529576025	3.51619663219076	-0.485018700337804	0.313655911663925	-4.95893687109197	3.63440890860534	-4.02084907926211	-1.53305373656527	0.357323785581162	-0.0390859559829719	-1.63989686295062	0.65797736183319	-1.61364035225317	-0.654399653938513	-5.86227143002655	1.42554533841831	-3.69983288394964	-3.53334888477113	-1.345140976783	-2.24336586391163	-3.6402590439873	-8.68405503703917	-5.52545281576548	-1.34082391179191	-1.40111068264936	3.5672261903174	-1.37120026493546	-3.4331711280399	-6.04937623425964	1.25938736485678	-2.22820413434182	-3.42361476886799	-1.21632659642457	-0.511772083143113	-4.80128419427739
Myo1b	-1.25868916428026	6.33974079948124	-0.147460176264973	0.227879261443618	-0.615238331523398	-5.28927766668408	5.94543271925874	-4.70713086670902	7.09018760412276	5.57697385257457	-0.75949005975966	-3.70151278710187	0.295009775479505	-5.61424804222842	2.87483064463362	0.364463055955071	7.10322683984585	-2.09986716147231	-3.90055741980335	0.37885177939184	-2.15629955462334	-3.33832470375154	-4.03383253034506	-8.64488315116358	3.77056498720424	-7.16931097785281	-3.21195251938623	3.61783413881836	2.94469733930671	-7.21459515879948	-5.02088000234283	-6.0701471643309	-3.29407766641976	-7.70511973992504	-7.3697953611455	-2.56820750504063	1.19698415229541	3.44023916266644	-0.618305719507467	0.28913707401539	-2.76000857509939	0.116078839066383	-0.37328427253077	1.74937869455849	-5.03991479681259	-1.36841373088011	0.106637773830759	1.34295705719868
Cidec	-3.54197969162537	-1.82531348274778	-1.98932614654642	4.88638497738317	1.08666544166505	-3.01575508570164	-4.07017327756346	-2.49538033803944	4.63950142343982	2.40900623715041	-2.23391088857866	-3.21647004364166	-2.781525081966	-3.12165263644278	-2.15008808291121	0.120021952069497	1.76208870537436	4.22896049597709	4.56055204320492	7.01185993106104	-4.21827162247645	-1.68875744856745	-2.75752217893356	0.0627514962866291	-1.03156899893785	-2.63130828913441	-5.50874797406575	0.979415020529597	2.4867621007422	-1.79732634985486	-4.91427840555021	-3.11287728652381	-1.5849558192686	-2.94530815854008	-7.08473527617774	-0.818385152996592	-1.80258282181007	0.869539460768745	-2.17236944717649	-3.28320616468342	-2.96288743154457	-5.26164503131766	-2.19466682412955	1.62955263163628	-2.27049699374255	2.89744993504194	-1.35642338068001	0.925177940116409
Pion	-1.72177251536262	-0.529565599055371	-2.9804999976378	0.0234719639163101	-1.46740785808498	-1.84768737769342	-4.67527750165404	3.17121030990013	3.03104758971509	1.48372450224193	-1.16090746537488	-1.43786906166195	0.240193694314051	2.61538823463704	0.662957529845863	-0.760403272816237	-0.216898684447623	4.97256941684748	0.666934542135786	-2.49408937278184	-3.74141989254331	-2.22120993604286	-0.984819311628071	-2.38619331680737	5.00966883596415	-3.41967809596288	-2.00772345296052	1.34417694643913	-0.483324519344332	-5.14053735489383	-4.20121002697085	-8.14341079128424	1.56567622316963	-4.52033801485377	-5.88009235930275	-0.189648213975088	-1.30839742269161	-3.45702975111901	1.22028372685024	-5.03952968667763	-0.596714916961994	1.16771140243013	-1.6988506255967	3.48213998935792	-4.69769450851837	-1.12295659318563	-3.55345730345845	2.12075951917833
Mmgt1	-2.7993668545957	6.57829483714349	-3.25515720417789	-3.71776382949532	1.16853983598148	-0.41209059036932	-0.592228788455574	-1.08815223388494	2.15585413240759	1.6635611345881	4.23074973698099	-3.53976642439113	6.68811323153744	-2.9300775015439	1.6065896225161	1.12662003011187	-2.90345572454243	4.10480989997626	2.92181624255856	-2.29013116252686	-2.4138405807168	-6.35478049216892	0.349419984001787	-1.90956218466498	-0.0740499295753043	5.15700543735383	-0.698841189200226	-5.29797653760299	-1.2724961318153	-4.41926200734415	-1.88733503497103	-6.16757843673812	-4.84656915114099	-6.91920550015042	-6.15725807761515	-4.11538253964827	1.86319336637218	-7.54698851352336	2.54915014572737	3.56617839409173	-5.79202723773769	-1.77618107685794	-1.33271838935078	-0.98753743813807	-2.22127259004872	-3.15927196285242	-0.563316644217171	2.36234751992719
Masp1	-1.41422630539809	0.783089136151071	0.41186448529891	1.78957205882993	0.450712789761564	-0.0134670636907321	-1.0566120441847	-5.89914158436168	-2.05322598449622	2.72632125701649	0.124698972751715	0.469253044233291	-2.76981077334612	-2.1594010400244	3.36996262703433	-1.14671268044652	3.3721268648346	0.207713291675026	0.688051439023043	3.86711959850931	-3.66609518842444	-2.58174210708977	-1.34218236530486	-3.48613519188989	0.650396464156368	-1.36792384415953	-1.59805425852072	0.22584359632673	1.96274615713717	-3.2071496560369	-3.173860669176	-2.08023845324264	-2.32925572897747	-8.50940716552639	-7.66359211955181	-2.29565849198272	-3.31609618963038	-2.78981696599388	-1.05621466130733	-0.178113700153815	-3.70385147442343	-3.65639412245096	-2.82100328741098	2.12507217522743	-1.41900261047928	-0.70531850128745	2.18248136434395	2.69415431771329
Klhl9	0.156105017724112	1.19122766412611	-1.34399728497445	-4.80622405289622	-2.8463821002935	-2.05594475390471	2.13558909843522	1.93200231342327	3.36324129500286	2.32125701190864	1.74685769520381	-1.32316363206667	-0.0649239205854419	-4.18025012815422	2.15002437757862	1.56821656912917	0.628401572635513	-0.490813936738309	-1.84326957962038	3.97234877977005	-5.62557668946663	-6.35340617498074	0.767671635774058	1.00336846727351	-0.47137441188936	-4.17690808735347	-3.12630225039571	-6.30366438788933	-0.640617311699572	-5.26767812398281	-5.79310999458679	-1.7648299204186	1.19860685182255	-3.18775209867023	-10.2103832276712	1.34483992306344	-0.898900280978747	-2.65456593617156	0.446605527961976	4.27209128395935	-4.62450058468243	2.37880470650215	-1.45566045303834	-0.218602643165898	-0.955242471533908	-0.360155169998211	-2.47064449734687	1.47624074337134
Mars	0.0457900071450963	2.8323864544517	-0.305028807854479	3.12475609844045	2.09591693580993	-1.78889986170476	-4.04351334318998	3.09808206417182	-0.240568420770608	3.79912925424262	-4.11180565522507	1.2469950207763	0.0746915888208095	-1.13523109778262	3.37853514109067	-0.660208598673383	-5.41999845819988	-6.06684439561969	2.90880258189294	-6.33264365694204	-2.9714024338231	0.000959138482613753	-3.67076220263274	-1.59738159056188	-2.05532303294136	-2.6351875815141	-5.16501697382324	-5.9134790395405	2.7842070159727	-4.51748284685528	2.46653596456114	1.75518179315478	-3.8984879299386	-4.32331270667716	-4.71600082693171	6.70749663202446	-0.205329814995956	-9.35469825870775	-1.55503014237812	-1.56206723401978	-3.50467849467872	-1.14452034497889	-0.622255848709383	-0.814930793070973	-0.296369091201859	-1.38641350863134	2.09422395339824	1.66697874189767
Tsku	1.13954617859336	1.29456411383416	-4.0512464346007	0.0926408036775905	1.77620118695991	-5.52249173267995	-0.903049363338342	2.5907026288311	-0.79515381940665	-0.827393655375873	-1.5166159200528	-5.04844792965449	1.36006311246431	0.887163768146308	2.1144107323634	-4.51433985208337	-0.859576795853052	2.44214680322722	-0.0500706469198375	-3.45259757298099	-0.352531802421947	3.78210594676818	-1.92735181364198	-2.56680807359274	-1.97767312109665	-0.92923843237155	-5.57677585766654	6.16888261636986	-1.9380328024903	2.06067978763679	-3.53705026372016	-6.28751998740367	1.02317536503182	-0.624619964057096	-5.8316455114829	3.84573816867209	0.422714614937751	-1.81643164391963	-0.347623227287648	2.51917465572666	-4.60568311932038	-1.22208358058038	-4.62928637271268	-2.94510912332245	-5.56656632021696	-4.31373522211043	-2.02092132742377	0.620640172413882
Gldc	-2.83892190893937	2.67367205597974	1.12934653435443	0.644776945731722	0.624138477109393	-1.84766146796346	-4.8012288823677	-0.520639049826567	1.57647213816792	4.84933974160736	2.03703757366387	-1.09968146822729	-0.422030693381138	-1.48439130139087	0.961655355058026	-3.37411497118543	-3.148446396081	2.09790568668458	-2.1573800187764	-3.36639994337195	-5.15899033805475	-1.05105390493613	-1.68723913290726	-5.76583850833183	-5.68795785798788	-4.14852591137435	-2.06549000706911	-1.20899834537514	-4.2448975510573	-8.3965584785319	-3.68777492615961	-2.23977184452586	0.638921577643479	0.309797165177122	-2.94856247543265	-1.16602294747867	1.26043050174015	1.60324178850781	-0.608972643159372	-2.43695548125364	1.09421689351881	-3.64488506031676	1.07674223186237	4.68822711317855	-1.97846371637704	-3.69347733284239	5.82148959589913	0.763207209914145
Nhp2	-2.98645932061285	-0.797371065310564	-6.1405559057469	-1.57800624857951	0.925262285169161	-1.49070722359923	-4.3813000330794	-2.00225313188138	3.10527005575321	6.65284543822567	3.32077954616511	-3.40798208220706	2.05427100525113	-0.61399611009342	1.51690237593423	-1.66267602720697	-2.14202935712944	-8.56146957607672	-1.97788995209452	-2.48050101122659	-3.05689061070261	-1.38477561533411	-3.33221790051942	-1.16466384670593	1.4905477079716	-1.89914846171964	-1.53979451918476	-4.54314395335129	-1.39160086859536	-0.534178216676342	-4.4393127191072	-1.13644826030387	3.72687080005382	5.40837737544487	-5.39181143552725	6.83830663523488	-3.00013643765284	-8.37068601602798	-1.39049382135376	0.0454403269741661	1.6346789347737	-8.52329449034484	-6.08070279354296	7.71293718784148	-3.18263058449776	0.183117816422575	-2.00912351125114	4.91000147214193
Ubqln2	0.219157725027546	3.74184703282699	-2.98854936883434	-2.05506230336057	-0.483265141377226	-8.53056284547096	5.45119273364344	-1.16053738411739	-6.38327711184813	-0.941463652637026	6.8586774349677	0.0588627917933682	-2.10782867795511	-6.80245442032953	7.49818013185886	-1.56232446574189	-1.70102418794364	-3.05762629057664	-6.08765436973705	3.93498714740511	-3.83037805837009	-1.18933918781378	-5.02813517084599	-1.97772962606412	-4.83197014871007	0.265193568278359	-0.928147147321687	-4.23846229705347	1.55793464734884	-6.27288916199056	1.51595775303495	0.354327326937466	4.02934868062816	-6.03168584502154	-7.91074762818196	5.55538017578104	3.51482042024589	-3.83546667762344	1.09880825288563	2.23096851646964	-5.99657877104474	1.60317174707685	-0.26494916076698	1.88388267264453	-0.723710319127512	0.505233419364009	-4.75651130283805	-3.32056432297331
LOC100912670	-2.48028930190758	1.87558500510465	-2.55687747021594	-2.16268299668228	-0.763100444651871	-3.03697112515061	-3.93286867039115	-2.77763431734782	-1.96298823015084	-2.87907056519661	2.31755082451853	-0.390341124409431	-1.76182797488303	-1.98438340227249	-2.17932004646272	-1.47610004791525	0.697209562730375	-2.63973855749724	-1.34619996987753	4.44461792951103	-0.407977287220647	-2.4341739521634	-1.71839241193059	-2.8374436599997	1.9953835544101	-2.94853930664011	-1.00203519673558	-7.24572901033561	0.764369054342375	-2.75898933809943	-0.910287887360202	-0.881202641151594	-0.159460491871001	-0.945405481288994	-3.1420574092322	-1.09597052107844	5.33998245637451	-4.51054120304903	2.83125439608131	-0.297879158406488	-2.55864187431538	-4.37030719652824	-3.10007058023801	0.0685495454619467	1.07585838073581	0.114342481494847	0.589784490034032	2.17873400332023
RGD1565192	-2.69088731045373	3.08520851114239	-1.06625767536779	-0.702039731437637	4.0870922058944	-3.59661610048493	4.52847131430543	-2.52182547868886	1.06564415585557	-0.991497285942646	0.0895181745816567	-2.59596388993491	0.598322471373521	-0.718049430465806	2.05139758116238	-3.11615940065067	6.82371606671882	-3.30487224678638	-4.59438964144584	0.968172564857083	-0.951053630868595	-1.26295994609907	-2.07570210204204	-7.60810206274129	-1.02643602970017	1.78318071813604	0.117075692204091	-6.56606209564105	3.36284168142659	-2.24853395013014	1.26260355541865	0.378784265504501	-0.763798359652159	-2.27308891381902	-6.53818699421522	-5.04459716171197	-3.5078745876908	-6.55949155347639	-3.95951437248721	-1.98705767290964	-1.70575540371757	-2.87665636342626	-2.74198656873357	-0.660472422688052	-3.27866882099104	2.46424122696821	-0.358173085666479	3.73378160270751
Rnf125	-5.68572994995905	0.470260047767707	0.0438286594184332	5.66475180310314	4.67253205287085	-0.577596334154378	1.84031070933305	1.20633238597859	-4.84317446744688	2.00643748647021	-1.43730411678086	-0.134276078391548	-3.72070962096101	-5.07953682707412	6.75359258174442	0.249563602619163	-1.47403496611141	-0.710510792848496	0.416092224629693	-2.74884753398315	-3.37450372297402	-1.95325661731747	1.6389983795164	-4.88547902333364	-4.67468234045533	-1.46876453788464	-5.30337574249994	1.39168034969007	0.4026257493537	-4.4945891476546	-1.3568974175483	-4.25029604039898	-2.65467653340665	3.89148561544332	-2.17519954298197	0.586278350150957	-6.07059990639617	-0.790010014035958	-6.64283250528173	-0.172720755281237	-1.34896423019508	-0.428490524884	-6.55539312871929	5.2050940024043	-0.245104492145988	-3.64090703374986	-1.69216571521117	0.603366252593441
Tsc22d2	4.33656892115233	5.00368535622195	-3.31829003659689	0.171154927701354	-0.440248466920383	0.181949693350954	0.0309654107502677	4.86817694753024	-0.551808988550391	9.47638845276409	-1.37844012216284	2.73281566140977	1.88301846524083	0.834966613387745	2.27399150952089	0.862252151083872	3.87509242577867	-4.65208419760079	-2.61016731946468	3.81058344768517	-8.4938977510101	-7.48847378584365	0.417626379383583	-4.64340357470308	3.86078989256207	-8.35925720251957	-6.74741317112475	-8.19112047543442	3.92075377598576	-7.03742254653608	-9.5668482868224	-5.49083807679922	9.12987861811153	-0.75014065810417	-2.42493946357149	1.32007180821322	-8.36775459794094	-9.38032948617493	2.67866931415434	-5.75670986553034	-1.70632947737561	-1.26175642071681	1.9660343074779	2.88238086054681	-7.33879454226602	-5.47264952214423	2.59026284307125	-1.28474054513038
Idi1	-7.00627614933656	2.64170661050799	-5.36391564850905	1.63635278696629	5.50168473894094	-6.25281406198362	1.23554581151157	-2.30925121919833	-0.727786116319328	7.43245983710402	-2.97851702141669	5.69282583221004	-0.952426440917579	-2.80588816602935	1.88162157397292	-1.13572425291452	2.90910604513979	-0.892627748405373	-0.401393511766044	-3.13241240874819	-1.42519044929536	-0.787490974516027	-5.65144374024029	-3.64327445217828	-6.66244838590133	-3.92959672702581	-3.64537241337972	4.48976441359901	4.58312521276679	-6.84144838856826	0.465421386296549	-4.14818630120745	-5.67406669933111	-2.68934725982607	-5.1658961475864	2.41330984809978	-1.93510385970178	-2.62862296714172	1.09518944384636	-0.382537834886469	-8.32848353121294	4.58511443966648	-1.01026424145046	4.58200543824011	-0.489420259983359	-0.83972197287573	-2.24199779139102	-2.76579161592191
Jun	-4.37187020555448	-3.88174290587154	-4.30169007964388	4.88987537722206	-3.45584914913847	-2.6734375003117	0.258915170216677	6.06164541277694	-4.84558488771061	7.56217305849601	-3.08340900902028	0.745448960911649	-0.0631046262236463	-4.53175495420411	7.36840050925252	-4.62414206971829	0.0529731765511885	0.126316829892695	-4.495317485075	-3.53454409017927	-0.434618761939976	-3.15008449021127	0.63630630241184	1.24158719329893	0.893866544331901	-1.78132185339358	-3.54449226767651	-8.82715386730062	0.0306592914044224	2.49180153733245	-4.81891765879505	0.293805824387443	2.7294664033843	0.211094548837542	-2.48301615438387	0.0526524195681404	-1.5716077270678	-5.28791403477673	0.558106264314421	-8.16001624205266	-3.03556537090113	-4.32629465703383	-2.40079672885674	11.140136694268	-2.60380274690075	-2.59399593563894	1.4325614784206	-3.62811767917808
Ptplad1	1.92595419967469	4.0564082221073	1.02802495361018	1.19841405282963	-0.0946574326088543	-5.98743921056816	2.92866760027622	0.932408705441986	-2.31563792730002	3.17061134074382	0.294337636488348	-2.08196707164504	1.60589960897243	-3.43179271832307	1.51584696842877	1.39497441809761	5.40776255548549	0.408883741620144	3.45957603919311	-5.48418809722282	-5.73164951611047	-0.580368483558338	-5.0539735340112	-2.27846854237033	1.05785874248789	-0.3003092719885	-0.758708795020013	-2.16237988391713	0.785798737535846	-5.07893924739042	-6.57215686619332	-6.12206527612982	-0.915366635732363	-4.46776434930813	-7.4931658229932	-0.0910174917971327	-1.05149244304273	-2.28253597037585	-2.1755213872229	-1.05952907725554	-2.32724402626735	-2.85967983401416	-2.37993317341221	-2.4895745065712	-3.82354805876061	1.5181350074215	2.95187754993403	-2.20493602089933
Ssb	-2.91112528243719	1.68326137505155	-2.20299740098614	-5.59107421258959	0.728518213046384	-2.61933129395765	-0.81872560710994	7.638682985878	-1.63544807230186	6.11399286456926	-0.322496577174278	-1.12273862927065	-3.53080976708283	-1.94259695354275	-1.36377983791899	-2.96649343487937	-2.15372533256165	-4.85147000766361	-2.80575836564691	1.53670005221001	-2.31031432029308	-0.99042531903744	-1.72855173624505	-2.32523668354907	-1.32675755031498	-3.08034176040302	-3.4223320046859	-4.43337731812919	0.482987593892039	-4.11527587916447	-0.996606248178222	-0.0343979478366592	2.26615725681527	1.0213062252708	-5.87755958341103	5.17021618439667	-4.52869498278586	-3.67731161386154	-1.70631369104104	-3.35075332679315	-3.9392185780764	-1.93950658293436	-1.18196045733147	2.2842416972622	0.425345564579696	2.6977482930362	0.844441004894113	0.889861159622781
Parp1	-2.516333274737	1.17902342158688	-2.92647404055018	-2.04041807996259	0.803916515291806	-2.87811895862166	-3.56780562179009	0.741152857101421	5.96721832413918	-0.307501680769592	8.57804765463757	-1.63159480460358	1.38844902301359	-0.938287717642637	2.85572280792468	2.64018578434427	-1.50115384944016	-5.64002940855862	2.8096770411645	0.0197749624670331	-1.83975765051984	-4.5443182938551	-4.20173802848392	-4.3499359450273	-1.91972980554415	0.872330403588487	2.37457109566342	-9.05909114206048	-3.32787523964043	-4.80140580472376	-5.60472631994365	0.238243718345747	-3.79394743915491	-5.47534728695067	-11.2098122725211	2.42899389604125	4.28601064225884	-4.49523592224189	1.79206311377663	5.83206506787747	-1.13381514302977	-4.71116557105876	2.16315262019809	-2.12860965193538	-3.35922250997395	-1.45235767364731	-0.816920922004304	1.1773604529145
Timm9	-1.52393429537854	-0.73820886163289	-7.59969752226645	-5.52386256953734	2.33706474480814	-5.03395838833984	1.81337323784768	1.29305224704279	4.7472709897957	6.14688614950878	3.31667786803371	-2.34714993974964	5.70904942692265	-1.36072363473163	5.34870729113562	-5.07717470021184	5.64687027269489	-7.40933393242013	3.11105214893441	-2.96572692145739	-4.89310324979366	-1.30295717671111	-2.91011453317856	-6.59151609945172	-1.48066864605516	-6.68835409995557	0.198320894795675	-8.23082297107727	1.6333473990186	-1.637385213175	-3.76469333092958	-0.637854696214577	1.76471926559415	4.90598583160998	-1.28050457803973	2.3717911338741	-2.39127963713766	-9.84844856143147	-2.39653130376542	-6.47785526900051	1.7989404888665	-5.60204585726572	0.614238985227818	-1.16215348754981	-5.63575188049722	-2.25834594048081	1.84710560304426	6.02794013999225
Tfrc	2.56667432046859	0.261402847039559	-2.23102757842643	-0.353880814407391	-4.95553740143529	-3.14848637546137	4.00166101109858	-4.20631368947295	-1.61064366559718	0.71457023270772	-1.14927630198097	-2.85796646623245	1.17895978781345	-4.26033397457673	-0.984049968186253	-1.93810083628095	-1.44503785607137	-3.09950182149046	5.43097801641608	0.0634056021787535	-6.10079999735065	-5.4774969356937	3.47606247321468	2.16628271732849	-0.685421747218173	-5.83043683381574	-1.60680605937005	1.65117733754197	-0.103560463617127	1.30141666922041	-4.02780860639299	-2.32042427876243	9.26678957468384	-5.63540383076917	-10.6628810654747	1.62947043474454	0.494060066221468	-2.52779075727227	-3.49810151511945	3.23898506900567	-7.26134952098177	-0.998280263981169	1.76736988983281	-0.132662162896792	-3.65407439173757	2.93496197074778	-2.02896283354505	-2.058863448601
Vegfa	-0.747188084963247	3.77806404908761	-1.69578619651493	-4.93262813335389	1.64724924714415	-0.905452680420149	-6.11421746791796	-0.572475997022417	2.04024432943166	0.786448978599761	3.29053118240716	-0.722978655092296	-2.08748894199048	-4.18867022766163	-3.11346836205318	1.11684079790705	1.52497261018475	-2.70375136114913	-0.845586460105912	-0.288536323906114	0.256615227187215	-7.72815870729376	1.49801639982168	1.70566377620275	1.51588612713337	-0.861424212872605	-1.71099480521877	-8.14973818990139	1.10535355049912	-0.229361266146638	-3.33128765422345	3.09599735961872	1.03720683246106	-4.27099813016812	-9.16921331993927	-1.10966747361801	-3.6556267718154	0.60964366388948	-7.05754655958676	-1.63274039915544	-2.4461317552987	2.88649699650358	-3.04841414635534	3.43654298379336	-1.46825788688876	-0.218104585809556	-2.67252054738424	1.36000603260549
Ufsp2	-2.47395617303164	1.9916135481729	-0.408201737405323	0.952452743011633	-1.62422802701624	-0.757693336508155	1.00322165236364	1.88562008777955	0.492607032461231	0.894828151417496	-2.00751256346402	1.42364657176685	-0.151588553131755	-1.0000490891021	-0.878033599729586	0.173274764502256	0.503027758269166	-0.568264752969999	-1.33134962164614	4.21018357894218	-2.40505251714454	-3.23934954456345	-2.91521961433814	-0.950603805405794	-2.81180049944845	-0.760781925986669	-2.01989349549562	-4.35821982762258	0.875519325305739	-3.44727596054273	-1.53530417407113	2.80557143532721	-1.51911255830391	-5.74149865110416	-6.26481332946145	0.7412122838951	-3.93150798761261	-3.83394610938416	-2.07585028614548	-3.0194945986597	-5.11889901235338	-4.11007457208193	-1.90756630348047	-2.10269751578179	-2.23108703459684	0.379285322677559	-0.31583697906591	4.43291293107207
Commd10	-4.63554226197528	3.80391664484057	-0.160872138423563	6.13426381620078	-0.715466862235852	-5.95392547096719	3.57388607048341	1.72320537943056	-1.09473160949399	-1.22621013438446	-0.992642125164308	-2.87739359285634	-4.28681233365929	-6.5144413055733	1.68766320825122	-0.221481411979383	0.674818061725143	2.20623104151212	-4.19465459590964	1.81343956026395	0.897463469312295	-2.66435386082666	-4.54172332065714	4.76111274300372	-3.77002086857391	-3.10234175544761	1.00210706168892	-0.639056638066338	-1.82552342442845	-1.46718600535	-2.60505794666798	-4.3966370067781	-0.016140352610158	-7.37806281015123	-6.41672020197964	-2.13352788023592	6.23214781200976	-3.36576767941239	-0.205554910816739	-0.906231921576316	-7.09975736290156	-0.274896635341134	0.563729243753856	-4.63440803173464	1.40569973568911	-1.13245997627656	-0.267566026159657	-0.0474137959434175
Gadd45gip1	-1.10479874508711	-0.246288136340426	-2.68398877257504	0.00573062530971047	0.0825713902413989	-1.32261746789254	-4.51226482843635	-1.72834537239055	-1.68253186310923	-1.22430203620026	1.04006396210989	1.82137770501164	-3.04426566357775	-8.85375742852915	0.521779989659756	-1.54322138872912	-0.144040138635609	-1.93383994856153	-1.32549057845541	2.17361442317521	-1.27034377467204	-1.32008131408105	-0.16792600518303	-1.75592896924219	1.31154155657721	0.014707287182544	-0.431048398108465	-5.38867202266151	-0.536868177549622	-4.04886144846165	-0.599683385307361	-0.779455889563412	2.31535765114844	-2.94767664892186	1.03634428391568	1.04382068646779	1.18993154657538	-5.34282518404868	1.29179239857194	-4.64646218033413	-1.15971179781275	-2.50636492270783	1.07548588346243	-2.31844805648352	-2.8109110095355	-0.724261356354004	0.760470794592213	-1.20417496564879
RGD1310769	-3.49665216296838	2.67973289269807	-4.47377062367446	3.13737716248845	3.17697247886523	-3.09598571479648	-3.18310689982763	-4.24105699633304	-2.96439659855369	8.20108991400698	-2.11815129794401	-2.10319800921153	2.34028454304289	-2.29216421705828	-0.394401278039544	2.04699940889528	1.42638603969214	-0.056901294614307	-2.90455256076496	1.31508232370489	-4.45139406204164	-1.3961936182032	-3.43276693279614	-2.23854467041116	-1.94808786596754	-0.0604723479728122	-3.85639392283258	4.2446721467022	-0.450002115793739	-3.54645560071534	-3.61527935804724	-5.37502965362777	1.92617519209689	-4.67867071957521	-6.98941096373427	1.24643048904819	-3.95468600249087	-5.2343031858802	-3.46669890726281	-3.45618755834482	-1.13548719998457	2.05504851945684	-2.69630016919414	1.42086875673986	0.984877178257348	0.0047551540426829	-1.1409441057104	2.47533014580755
Ptbp1	-1.938958190713	0.247665189002627	-1.62631993287333	4.39414043473059	-2.07541435690882	-4.59606365813903	2.60836235221019	1.79285317224455	1.34742198715734	6.32442753272135	1.77663569469169	-2.95408109089615	1.6725691917134	-1.50629594232898	3.58169506957206	-0.924839298592201	5.10213643803272	4.06234101173668	2.14868867810025	1.55927618778246	-7.37124038072129	-8.11633772942495	-1.83071385400177	-6.42427998712998	0.279427155837242	-4.21388385459241	-6.45819125067937	3.56062660062447	0.0213049555981843	-8.27394322041573	-6.16688039442575	-8.53419637271929	0.189235398329089	-1.98640037824836	-6.04058072613299	-1.15742539901625	0.304706428775375	-1.40794345223176	0.674058192518497	-0.268708530353112	-5.92174265643795	0.225048635060931	0.712866150878445	2.20601723271392	-9.93329211448036	-3.26444319890305	-1.80582006210352	3.98485881391364
Zfr	-5.3806977458703	1.00356409257276	1.69523441573033	-2.90553481178556	-1.16810540539603	-3.79678775304563	-0.463366280394641	3.55841491661754	2.35899672395125	5.25376983793677	-2.61615807713726	-2.38754763850977	-2.88730717951738	-1.62304513910444	4.46048873665421	-1.5583742574247	-1.47144592465405	-0.896246300854404	-0.495894105467723	3.66280533971708	-1.1320897658666	-4.72316830088261	-1.28809283609561	-4.42132307241033	0.114736757149301	-3.60375233202894	2.33027714674874	-4.31286035429809	-0.0503426053391118	-1.55762430299538	-4.46708991639161	-2.4197752993024	7.42334140235278	-8.82873480644982	-12.0040228007368	-6.70666685995517	-3.25007645976609	-4.45963979961933	2.74332720711591	-1.85132974100387	-2.76769721558038	0.487524146257865	0.893150476121054	4.98674432899843	1.02624715891357	-2.94032472696795	0.389331535133133	-0.538238760537951
Akr7a3	-1.38564342093938	1.41034183414664	-2.3558653350623	-1.67124299092325	5.8407069923196	-1.78604836250705	1.34794594330927	1.58829330798602	-3.24937197572345	11.408086082823	0.164457908802344	-0.948835881369988	-2.90122629269554	-4.48227619584205	4.01240348857577	-5.15475194516095	1.96915363952029	2.4919921188545	-4.99695622600866	-2.83876903403949	-0.922419096539786	-3.30981530897339	-2.94184274012206	-8.59518282175944	-3.98870698848133	-5.82620427112839	-2.97151213733222	5.81721525783955	0.534790794255838	-2.05207273405148	-5.94549463046379	-6.74977610841999	5.8210399716992	-0.210817660485255	-7.45926831517158	10.4042244835579	-2.42041806376449	-0.620625355364125	-1.11616360953566	-1.49275601043345	0.998264943535464	-2.84736382536242	-0.0758338142945343	-3.32620166685001	-5.79825659914187	-7.29360229272966	-6.04841488423935	3.00600923393954
Hnrnpf	-5.29585026619008	-0.579287599497861	-0.18798799801796	-4.29953356428643	4.39389826812404	-1.25721624727624	-0.611021765295796	5.1635976802143	-2.42856823367729	8.082121668068	1.65618985306774	-1.41195607350388	0.362342172340617	-1.27107992356176	3.68090855175855	-2.91984359372471	-5.89330064699721	-0.0220988859689948	0.484758369166111	-2.63271331696896	-0.940581723484895	0.0223423913450489	-2.60613649725007	0.00888687279651101	-3.38332762361111	-2.12610795373546	-1.34480971099329	-3.45298919843376	-3.84330836551693	-4.20454414284621	0.386018222124481	-2.471415310683	1.85837479826969	-4.99618377172268	-3.85963365247888	1.39939181939186	-0.382841062405256	-6.91242342738078	-0.343669053750439	-3.33041050274666	-1.82137803621718	-3.36916367196645	-2.5374272349967	5.16603630106871	-1.49484311093789	-0.424774898816183	-3.58876308643956	-3.40429398394484
Plrg1	-1.71116526415923	1.11923076557671	-5.20985548178168	0.0276185257197108	-0.55303677907077	3.47481477690452	-5.58911389013426	2.98402038245861	-1.49189084755605	3.59698137322107	-3.94217407880674	-3.44159428495862	-4.52266988080095	-3.67441794328248	0.103259229638244	-5.68360809858547	-3.27155123555405	3.55971942027817	-3.33662032235389	-2.06628262441943	0.267072621117665	-1.23031472525813	0.472163103729989	1.07877799739027	-0.0638934400668401	-0.592656186724296	0.738185426509107	4.4474238942015	-0.246520798575977	-3.25092440864435	-0.992381131275783	-3.57219272039477	-0.366262154608996	-3.98563527020422	-10.4321073795655	-2.35274983719666	-3.01165524552198	-4.12682257861234	5.18429849860829	-2.55079259016635	-4.36344346404286	-4.49346233871447	-1.76269544519062	5.21420379291693	-0.143576227248136	3.28767104081196	2.30594285151071	-2.84652880977862
Tysnd1	0.353599485911336	1.54225692179144	-1.632799231744	-3.41473587582479	0.414598983051475	-0.00578887212959955	-2.16685142683873	1.07665418400059	3.28070422827631	-0.0214552183493941	-2.19534438338996	-2.05737812330838	1.55376981774372	-0.863217901134131	1.92882234283363	-1.49852104549887	-0.518738992835437	-1.03899295122945	1.04535821094209	1.15745353928759	-1.06353047884154	-4.79170654186728	-2.77082166771895	-6.27579543887832	2.21035522535381	1.48349438129096	0.304763430615624	-1.19751425645083	-0.405796494769652	-8.15995250140815	-6.54915843221101	-5.40959409675417	1.57264759163324	-5.5133525657702	-8.40660362939241	-2.76042282066983	3.41335274411083	-1.1099972673589	-5.12525811199496	1.94942451560144	-4.8634308198851	-4.3450620439724	3.4696581201144	2.08694769936697	-6.0761459006216	-2.16143260171386	-1.79430094189897	8.3324948049624
Bcmo1	-2.56789389691897	3.25928246710739	-3.11369583884766	-1.1565198336408	-1.83044219655571	0.153888264342826	0.465144679826526	1.330080414822	-0.744452830967983	2.17478103776741	-2.41718830298273	1.90843434383153	-4.91961483485594	-1.01867003990706	-2.56005189112078	-4.36387341676586	3.37396478994232	-4.42725124094656	-1.11254839936983	-1.56516516436546	-0.506401986204879	2.57161558742699	-2.41152063839892	-5.04295286077555	-2.18839623984263	-0.448981658954632	0.0539424644694071	-5.62282626624721	2.2183187889589	-3.14624014598359	0.495430733983278	-1.29226415625255	-1.28611243845335	-0.346411609728796	-0.376283303862868	-2.9097293998348	-3.66669502691599	0.793222584554544	-3.16120227368809	-2.21230105399546	-2.79816451823312	-1.46434728015876	-2.49173705611076	-2.58434061028608	2.10203900351884	-1.30405327523427	-1.96946594817531	0.932918830961244
Hes6	-0.986702033136288	0.939226011532937	-2.21227394142722	2.57724329241965	2.41305279823105	-3.2550296544718	7.43265603933045	-5.07915342994931	2.70005990188575	4.83760847388435	1.03825662747956	-3.83735243723519	1.68434392010605	-7.58442684300419	5.05660737976988	0.538513800926228	10.6101206751009	4.72741704303293	-5.27845214959993	3.45481711534571	-3.38093176954839	-6.83179441022858	-5.74582736989399	-9.57720013779371	-4.54002641386687	-5.08593833500441	-6.03346077846061	6.18470055398203	1.03279353135266	-11.0064934841765	-9.57075248120615	-9.9843627237627	-2.27495832927274	-4.08132372880547	0.275160897600251	0.758782351640521	4.6409927929135	-5.39743181881456	-0.0641190098952853	6.91561813106427	-2.78654419325253	-7.34958577529376	-3.38994290559208	6.01179516545962	-4.72776003514548	-7.7679494748534	-5.78004322735105	12.5312381362825
Id3	-0.594567741402692	0.336426617991475	2.91079318107028	1.09015517902295	2.94190214411361	-3.31136753276775	2.49897038793298	-3.63498977258227	-1.69562488930035	2.46291341740351	-1.6101712380886	-3.25721639484238	-1.80807480518938	-1.71276546814283	2.18257510123064	-0.211930852849634	-1.78531268286514	-2.865480080038	-2.15176604524387	-1.50725737989116	-0.260694612839561	5.09273975270682	-3.95717898504762	-1.43764159818101	-1.47284042795191	0.677400923697827	0.650461832820615	-7.02882778787175	-0.749536326816729	1.73886641955251	-2.49502455245977	-2.20467969328963	0.893884160153422	-1.94515565450116	-3.4095959075757	-1.34033609685923	1.12300063377124	-2.79156665342032	-2.53922598869212	-2.53943807467914	-5.23396093512229	-2.91400070382424	-1.81390002108736	4.09902025937796	-0.588931849341995	-4.94115345988065	-6.96293759731	-3.49414427030508
Tmem106b	1.71774811193376	5.4342216253283	0.560334403081194	2.07906373265537	-3.46559352565452	-3.57805025240634	6.73430138136733	1.50982584808754	4.55560059403754	2.98811678920751	1.09477664562833	-4.90928591019677	-1.74732544674386	-3.3163042021334	1.43750432756919	0.580506403756851	6.61920293549811	-1.43964231783739	-4.20273441270537	2.55223930726378	-5.34263597253908	-9.88000529224831	-3.44214898528235	-5.79002339553859	5.67852750682377	-3.74905313073178	-2.43436278867748	-0.209313088397689	0.627165611573837	-10.7256802619892	-3.94782540386827	-7.66102897896779	1.12273436584519	-12.9986681872552	-5.66495925872409	-1.56221849028368	2.20201839496885	-0.74570925172708	-2.17180969531536	-0.953630616144061	-3.29334380649495	-1.41303637607025	-1.87211769872564	8.70536536986165	-6.52224729270717	-1.43598684977585	1.80843234079482	-1.12401350638212
Ak4	-4.7337665957822	7.3152491120908	-3.46231664325988	4.74318071694972	1.18374907566935	-4.85646657068277	6.06629519658786	-1.58288008428689	-2.10204454716897	1.34052622398597	0.318282493725533	-0.524466538004358	-0.458871823780328	-4.55037971701177	1.37612938405613	-3.12993935918827	4.13328004937993	-0.805318225040375	5.47929822871126	2.45768234486572	-8.02447269137898	-5.14899864749082	-1.81728729833533	-8.34832471666797	-0.40735121783047	-3.59533510604852	-6.74021402651383	1.46597177006256	1.58037864744092	-5.6760844406883	-5.47652571199091	-9.87829205634667	0.091704119045815	-8.0237825688394	-1.33217187209091	-3.0040100863514	15.4968681609635	-0.641647923535868	-2.05402825963155	1.92539058594294	-4.9543205119019	3.75273276856054	-0.227185899752155	-4.27900076833244	-0.316334365124604	-3.2792124094839	-5.44562866082113	-1.58466163747311
Dbt	-1.06210182865942	3.83376974541791	-2.30795364027112	1.84577972343876	-0.741742828337534	-2.81150821716656	8.73907789526314	0.106427884347259	-0.83048018072314	1.07606226136473	-4.17850363424377	-4.35231264472277	1.36362388150001	-4.42434519005195	2.85119922495302	-2.65691877142456	1.1178136847304	-0.43476147224407	-1.27808359382791	-2.86161415537493	0.0656669212297896	1.96409236141615	-0.538779329014202	-2.15966661775147	2.04318655837393	-4.55261366392398	-2.24172781361384	-6.50532699751451	1.59398566722862	-0.303612919077377	-2.68141702561574	-1.18697315608772	-4.26458772113448	-2.72153414249641	-11.8431836084695	1.35454177499115	-0.968721008554795	-2.25609229696228	0.12345962482504	-2.77564665063407	-5.13257066740312	-2.7064634804265	2.26168548467226	1.34157208826195	-2.20270116161208	0.30015063197813	-2.39277888438124	-4.50943963066368
Trim14	-2.37653239228062	0.479246037499172	-0.877144508630343	3.39955640025179	-3.29920792342626	0.20740041882175	1.39789897595059	-2.36935492476394	-3.0724710156738	-2.37491533765761	-1.40165151098903	-2.8265242209133	-0.53845526016678	-1.83156048599737	5.26197060483169	-2.31419104674067	-1.00902797757514	5.20491003361707	-3.11173390804126	-0.927749010004886	-2.080275914785	-3.3624998802028	0.429833422894926	-1.87409449186983	-1.40165563579612	-1.85476456659334	-4.70704855708541	-0.320631585945536	-1.17807235484654	-0.195742465958749	-3.13873334553044	-1.81927877892131	3.24762837893694	-8.40728507150105	-3.02356395462479	-1.73261255799449	0.320027727219475	-5.34373743091035	1.66665010050737	-0.153575825136152	-2.21137108490132	-2.33348190195864	-2.90688249466425	2.2255016796381	-3.53257195938819	3.22126210593207	-0.0020724913802832	-5.10447605220038
Mro	-3.33926770658687	2.33908078150494	2.75180909636041	5.62178390777125	-1.52584162724591	0.0977522399778392	-0.788250622688594	-1.47132612189943	-0.635346389397838	-0.844407868382064	-2.24618325523745	-0.665540310229037	-4.52764508728012	-4.7034493988088	3.70232626152166	-1.60207541425155	4.34113768727328	3.84261261036839	-3.02907661060065	5.66141940328316	-1.93128329876943	-2.00647491302398	-1.32613122928681	-7.42824619229599	2.06577387635431	-1.73912165844787	-3.19938709586203	3.77960160003065	1.42720331242446	-8.21242733174719	-7.43371917631297	-6.1322504639221	0.460452689508743	-8.51867757408498	-8.00724872312886	-0.805943985302785	0.714674635074307	-1.37252801671017	1.89777123112594	-0.397169945088231	-3.43761592029209	1.89796535853398	-0.957458212687862	2.04096814358767	-3.05513363012438	-3.3180050968508	-3.25150933658482	-2.86649655445104
LOC100912602	2.71779488619752	-0.995064382332431	-4.14327112184488	0.32076493312194	2.96376194758231	-3.38031890648706	-2.67751283421977	0.0504983739576366	-4.83203721653926	-6.21652659100779	-0.322233915794779	-3.5477319087287	4.30904118867534	-2.3731020457958	-0.751410555130491	-1.66712661559674	-0.169050772927799	-0.0232521556261407	4.8756421959271	0.61005493004776	-3.41243767447281	-2.84176572194075	0.560886089290905	-2.9877924714364	0.360847569715919	1.38922015520435	-3.62788210254308	5.61313264962809	-2.08977580495525	-2.24507243183668	-0.345759519506308	-0.233487191260675	-7.03754283112491	1.22762737550791	-0.514599916493603	-1.62353258780981	-4.09868576894821	-0.95860972376023	-1.49473218460022	2.63191813775794	-3.27147673782487	-5.61463961037712	-2.36568096750837	-3.40615454173244	4.25381619288326	-4.55879301139208	-7.07262447655199	0.3980738866979
Lyrm5	-2.52801630454456	6.80225914367956	1.70200857354357	4.28515658174125	1.52361469917947	-4.23267116017067	-1.97413531706451	-4.15317976793351	-1.34903560200318	3.48223413874337	3.94877336296692	-3.60660609923181	-0.572111764698752	-7.39230423129441	-0.202391092487504	0.345630663530866	6.17478109386222	2.11172450807214	3.9640666784719	10.6197303439332	-7.89123903557435	-7.13751504641076	-6.67770667325948	-5.95976953134768	-3.28587386870698	-0.496235259799466	-5.2218837207315	-0.219250331714589	3.18910780766343	-8.73985000594222	-9.02966561409735	-6.26695577439092	0.0558745466202621	-9.3632464681478	-5.95085946736418	-0.684734921357196	2.10205067304488	1.69552151314302	3.06525317188069	4.04517455680925	-9.09203747767767	-0.466480956378215	-1.90628265378195	3.43615518058375	-6.06631932998535	-1.28241726971782	-5.00758572600815	5.39009529062419
Tbcb	1.77250937597888	-1.02843304015515	-4.70246008012653	-1.73011306371244	-0.747845802427674	-2.31793202727426	-3.74704307273583	-0.087457710894145	-1.06149159865452	0.781819805184446	0.326695715490384	-0.872063457688973	-0.575553206030592	-2.49912140533874	5.94093600741481	-2.28261238700212	-2.37399536973395	-6.94363328918302	-2.54918196303309	1.51011926673151	-2.75082565096564	-3.19860605167438	-1.44988265432185	0.199320152371041	2.22311693746755	0.579997274445294	-2.17836434547815	-1.54137060966586	0.55049732396275	-3.71132739599909	-1.11546551407084	-0.893262809509627	4.30513214908066	-2.78137367524866	-6.45181001854723	2.33473912552071	-2.01450893842272	-7.62693074820276	-1.48355975426451	-4.13326610147432	-4.08005070461888	-2.38024431427009	-2.5617473356925	3.67480940110458	-0.841469778141633	-1.11643112090753	2.09364530634117	0.708968112546113
Mapk6	3.1634057162242	2.76405206789244	-1.46967530903316	5.50012238491175	-0.594435159437869	-4.47985991918767	-0.204276231629791	-1.88696544217408	3.78200165003595	-1.25237417096642	-1.26024180223358	-1.61139010721854	0.63684214150903	-2.69692007520961	4.84631889026377	-3.39284110609205	1.74628467039014	2.97903823042094	2.52995412351569	3.82497363308741	-3.75082695055019	-7.62533409720504	1.83817364940591	-6.25011894279773	2.94521893748959	-3.06798478329134	-2.09359785339748	-1.04703086232844	3.9021631415484	-9.45027611252039	-6.47020809757015	-5.29815426800949	6.37049939073801	-6.34309736300475	-7.35061049992399	-3.04955405571998	-3.70737812180821	-1.62707103501218	-2.53767324394997	-1.72718753467651	-2.35702102575011	-4.53563164492884	-0.325427256267186	-2.23160629235319	-4.39859054779511	-5.82503572530882	0.856713073720374	2.43054286069162
RGD1309362	-1.63041316696528	12.6005702811346	1.61270520261277	-3.85734865631805	0.597334981267281	-3.15079460054048	-2.87886077080697	0.0289519318143423	0.00585579901227806	-0.376293290829579	-2.78103178903397	-5.41926823830552	-1.70558627731642	-4.3451313451842	-4.94160853983053	-1.97697185334038	-4.57644811149513	-1.6501031988796	-1.28129468115576	-3.2006650297438	-1.53119632333461	-0.595658679654951	0.289704399318173	-1.00944684420113	2.27218951186901	-1.76811471078891	1.7900657736183	4.91073582943408	-5.27643945722147	-1.72136718147882	-1.0028004301575	-2.96835821366749	0.0620075065444565	-3.23591709729395	-2.22449820272063	1.37505864860317	-0.164966606049214	-1.25592211030442	-4.64551049991238	-1.05085119699063	-3.84461723797257	-0.751511180952114	-1.42863616700849	-4.95026707065006	-1.55038022553577	1.34065317362425	-2.08453349317516	-0.0734084137925075
Hnrnpa3	-3.47438035457938	3.33271122055132	-0.748082651776712	-3.12074495548725	-1.03604656786086	-5.0858071219479	-1.11947151823666	-0.150649995617271	-2.10365070283579	-1.87942361153257	-0.665207836978953	1.3902848710718	-0.863785239926227	-2.30207405785271	4.18128721015274	-1.40315249836652	-2.06506455622205	-1.33868828858197	-7.04482834185376	5.94205015063467	1.33301341736282	-0.0290191240344155	-2.0202934472697	1.45753592720941	4.24139929873306	-3.53058390273615	-1.0382106932431	-6.69925161859464	-1.33739612817	-0.173717354404479	-1.44923729361168	2.68044719174855	1.99788292503138	-6.41720755500265	-8.17237383871901	-2.5839406790767	1.7700363631054	-6.71931833497971	-2.83782348773187	-2.34175956882491	-5.90686340096653	0.7525458579834	-0.901481194414507	-2.6759196410242	3.41568548635878	0.914955814792853	-3.1974746644842	-1.1220015522878
Tex264	-2.57165490109713	-2.09747107711256	-1.44290788102595	5.65288613884753	0.604572682555702	-3.776199107551	1.53347205787627	4.67740578741844	1.80167951063895	-3.65447508769564	0.156543259972719	-1.03011591181123	-0.218435634206456	-0.0964495838977699	2.44308153172644	-2.44010786408826	2.19261941556646	1.69378161833203	-1.15237606874355	0.282942305237111	-3.09034137211925	-4.35199029738829	0.816969111957031	-3.85095206286536	-3.04978053725782	0.557067199184628	-3.69271652878283	-1.83937079819952	-2.7135000703208	-8.98367042889099	-3.58700176147704	-5.55711934671765	-2.69985249194397	-5.72636963071315	-4.82660544013513	-1.48322061171477	1.03096893397211	-1.48755279998116	-2.18435366316975	-0.774101157840517	-0.989497617956841	-1.70537556523751	-0.965790884429134	0.61941214830263	-2.31822935978662	-1.87546429784919	1.33279114470244	0.615469392740485
Prpsap1	2.91522849232174	1.61059668698268	-2.38797422768796	-2.66952134076567	0.537638036694154	-2.83887322572217	1.66415441005459	2.55173729765214	0.640992197631185	0.341808655474019	-1.25545513329395	-2.33416308698722	2.23164684136882	-4.41960332095569	-0.859153301238865	0.545146080309216	-1.89684211387717	-2.70917744377962	-0.906978118155275	8.24224432748973	-5.75301382144484	-6.49573732695859	-1.69541774475881	-4.9603058523141	3.96553501099748	-1.51733011766919	-0.451465609558742	-2.76709939353936	1.83998826993493	-4.18166757782441	-2.95742640184602	-5.04508706618076	0.942977897478607	-7.01236819664695	-9.30908465047859	-2.6172840599362	-0.708691053882581	-0.0686932840884698	0.533535585453737	-1.48717799395114	-0.631320838863551	-2.13761005548733	0.763863808027192	-1.77579344213557	-3.51481982159313	-1.36116509401793	0.171586853644524	-1.14347717496829
RGD1563348	-0.555818774241779	1.70480351245161	-0.0413397386091301	6.47741383931943	-1.32146961093487	-1.09008935596161	-4.34980950733155	0.456269979910302	1.71554394284531	-0.576896479589678	1.59379933514034	-1.24203874545797	-0.360021864325951	-3.53041621892614	-0.346504384498616	-0.87527985957797	1.06392894038605	2.9878977738381	-0.496169993134881	1.73477892267744	-2.44311162201263	-7.82949511591727	1.80001163664479	-4.91605320320832	-1.79704680743447	0.376544517900521	-5.41944039311431	2.49914393732248	3.07507457446388	-7.08336013160661	-4.35688200687526	-6.18855882844217	0.244333770996815	-7.19225806016692	-8.34244971651628	-3.92801890511943	0.661744128641589	-3.79871308812861	0.369782691722835	0.276372390213675	-3.09066984934114	-2.98754402947096	-0.918055188044417	1.67947434159135	-3.38614030580635	-0.602854981056823	-4.22660105736358	4.18137045226721
B4galnt1	-1.40070367054504	-1.19191055732969	0.614285455250437	-4.96604751521214	-4.29973665168043	-1.42927042094836	1.24804248025354	-2.27962398282498	-0.88128904888927	7.64543357302909	-3.88058851904934	-3.93063282208363	-2.7101918060471	-1.42274353420491	-1.14513294952184	-4.40189413809497	3.43254809224743	-4.60212716038867	-2.67034781252869	-0.918807074638868	1.48015247872928	1.86475376917764	2.68184448409503	-2.31065287207766	-5.21302506837856	-3.89278458906485	1.52218589406458	0.958573980686836	3.96112730869449	1.17601062019245	-3.00907278564773	1.26005288511584	-3.53886582184073	-4.35066838284645	-4.01702442255276	-5.696245145305	2.85172579235239	-4.22050584024877	-2.00654439144106	-0.426747976525067	-1.11574049347081	-2.38159563644828	-2.03710872823534	-0.427521719811737	-1.85084677566052	-0.466903493104477	-0.817571620526532	-1.47396068810875
Sds	6.01670287223624	3.83258542167794	1.10800817259793	3.78593206668692	-2.65767036151575	-5.69383984457324	5.58045322615218	-1.68101508540215	-2.15240065220846	3.7973118634007	-0.660460931839245	1.3603222895234	-3.5192536148236	-2.91952488435196	0.489889419872733	0.335229656982283	0.943574594103703	-1.07434613800127	-8.07045524092729	4.06112911372187	-0.743019706760771	-1.41801085664246	-0.912425368407166	-1.35183738499144	-2.25861605829949	0.943406154749965	-4.30512785126154	4.82613076423472	2.34859685392391	-6.06420725083187	-7.1274606151935	-3.97227553975125	-3.66146896245864	-3.84380371144908	-4.70065416190944	-2.41520910111587	0.586123653439997	-1.42443726800817	-2.8623790948572	-1.44100178816915	-4.0311058223458	-3.30213380218417	-0.0996533776745672	1.7239677784028	-5.25686551072446	-7.03765620368879	-7.35452268222427	1.56020373986302
Atrn	-1.66703213390133	2.53983880736003	-4.11398789337813	4.15305642981429	-2.12075508074388	-4.90465676798506	0.964356041010729	-1.1173075215873	-5.97318455949462	3.99592072249555	1.81848135144725	-2.20082763284213	-1.90988451799466	-2.76030225543719	4.60501645270055	-2.13266621637574	4.44060913919813	4.97606739432609	-4.4728898632692	-3.60448468863431	-6.59483201593604	-4.50478670515868	-5.59411551593495	-5.63379893587727	-2.35494041571045	-2.39868808718066	-3.75065970267047	-3.09592777419898	-0.437822498868761	-8.52269441656366	-2.22468092963453	4.7378205283302	4.04080202173302	-6.90673661015028	-9.69232698476394	5.1791989755694	0.564225324339587	0.599622295525474	-0.726399457535724	0.906406339850541	-1.97323635726029	-1.60704619123222	0.224818286959358	2.82797378060361	-1.46459068698308	-0.938347376934669	-3.90406191206682	1.98973138536377
P2ry2	-4.09494429172714	5.45022868797145	-0.976258432865539	1.15939237025963	-1.80335874585292	-1.9060444497086	6.30386760913513	0.380379414775485	-0.39160785351659	-0.192523145628908	-2.08240638507412	-4.45328676254572	0.935748265808495	-3.79430622029833	-1.67160949298841	-3.46022598923217	6.8757213793919	-0.411369157737386	-2.44998292411878	5.32318555342791	-8.594497503253	-5.52305633333431	1.67610898959009	-4.80979005194006	1.76974688801443	-3.35635745871602	-4.01511614765711	1.39255663245843	3.30679535288625	-2.23996279809953	-4.70475958969242	-4.72597629362059	-1.75829149874535	-6.81205315714725	-4.91772154794618	0.239253888461555	1.1756770181527	-3.10026327234574	-0.887640422412967	-2.5646370345608	-2.65739946861883	-0.0728663777142238	0.0187219313108162	1.30293489046371	-5.1259629606948	-6.79647979000838	3.02571974007719	-0.752090874616089
Ttyh2	-3.65537548592417	1.29959731260096	2.48767781285941	-0.30758824188187	0.245334096779064	-5.39946682395039	-1.23536795243553	2.95210511818359	-2.10477731985862	3.8558113659397	1.27584445073691	-0.743912654033513	4.71856297876894	-4.49276226901326	3.60365741518455	-2.04930129751048	0.6086073475256	-2.21749604051876	-1.61014288792583	0.856606095090374	-0.668588094300008	-5.96786754659407	-5.32228952062489	-4.98968168340138	0.242423616730216	-0.685567767936202	-3.40451592492113	1.46765685188031	3.00475147254208	-7.14616255428465	-1.59804631275526	-6.56697442034122	3.32900090548624	-4.11566858892318	-4.8352358344903	-1.3061472777451	2.31749271639698	0.194958202874052	0.203766223094094	-1.16598094321525	-5.99271276526516	-3.02117826725408	0.0310584277322095	-0.00240631647071954	-6.32241443424737	-5.32465403638411	-1.44644486839935	-0.35841937917678
Spg21	-1.69099629852913	0.145012358589872	3.47493871721468	-0.232360820082674	-2.1335424847167	-2.96160097660582	-2.19738891038628	-3.20683280210138	-0.853386456323876	3.44911271151043	-1.81789718997298	-0.531334479585714	1.72625574227856	-3.44892680533608	2.69182903381202	0.311006171266015	-1.87599347263151	0.233589672058051	-1.83278959840485	3.83009283081284	-3.1301147453257	-2.51910641976748	-1.08692673111828	-5.75770139292608	0.216209178531487	-2.17266984448271	-3.6250563155749	-0.41716179543672	4.04288750700227	-7.58255675194102	-6.55283404543415	-9.49641109262802	1.63360408469708	-8.40318919532172	-2.28447942889238	4.55577078809412	2.86049981086573	-4.87242657827708	-1.14350587151374	-1.99036638300988	-2.88062847481846	-1.31628366958743	2.56136205827528	1.47374514489374	-3.92597379191664	-2.1615511816103	-1.14627229318135	0.47231973760977
Dsp	0.425932721067364	-1.20851355528445	-1.99680939769073	2.79137247221559	-2.89331042053958	-4.23796341430258	0.468368940013457	-6.07009636595452	-1.34794195561443	0.377246186123807	-1.9971361152149	-2.71946177878305	0.493337444692635	-5.93107059053756	3.93704427042542	0.937044554965922	3.83975753450758	0.256864719082403	-0.0763201875387933	3.59172932245019	-5.12054928588374	-4.08736754859179	-3.02081392772647	-3.21898332361919	-1.86341317210687	-2.75031482673878	-1.55192736826825	4.80594461616571	-2.75756857308607	-2.33053369235055	0.251127868057712	7.65837610641036	-1.40879956998897	-4.92793499866265	-9.05633989205729	3.00639786248832	-1.53672609045738	0.0361691127771095	-2.31255765943044	-2.14823775099292	-5.07884856623578	-4.08389092267299	1.65857884386631	-4.12432710822804	-1.0053369734861	0.199400349838474	-4.5637642560675	-1.00317184392148
Akr1c1	-5.39898846363096	2.52409829530261	-0.9632275447712	-3.2371363087329	0.0241739948623652	-2.8000586863526	-2.37788347853995	-2.48671803916852	-0.934611764506003	2.71117451396739	0.662331854746641	-6.16361804549798	-5.07615999247908	-2.82924946694573	2.9794823396348	-2.14869121745546	1.25424301394187	6.05324685230172	-1.31774678928974	-3.27226155288936	-1.99588678384886	1.51730612795892	-1.65771735371349	-2.73733521616184	-2.36347148497783	-0.537239764591377	-6.62873689545191	0.789979428122596	-2.74781038950146	-4.92791754309215	2.91799165228727	-3.69494732060651	-2.71562864430161	-2.1726085142724	-3.36242712685374	-2.5936459595577	0.484725434420915	-4.66562406593343	-1.18170502217224	-1.31538303630434	4.25997814890415	1.34324697607732	1.82190958067583	1.10416646511047	-2.76381218422163	-2.62271607473017	0.823632439451244	-3.40872265569122
Tnfaip1	0.0193113671209648	6.67894885823018	-2.43634070277429	-0.580208203573434	-2.24109385520251	-2.4935538080849	4.91276381390282	2.36627032097279	0.226925677572452	7.05922838209741	1.28507828696011	-3.13939680866286	0.849056986656143	-1.30404526734634	3.58943806316833	-1.97532718182917	4.64134888228131	-1.44346064131157	3.93277065469044	4.46048677700636	-8.41023375546083	-4.33620555062568	-4.4898501745759	-7.23360232342502	0.355263360824885	-1.37446212186138	-1.73963615536548	-4.38984485812946	4.32112389152351	-6.73865362627319	-7.86526188885723	-6.08243138213734	4.78081045772029	-10.3803952856888	-8.53208026973918	-3.19697350733455	-2.99779861415435	-1.74927231825363	0.499131674532387	-5.57784376331658	-5.25250099916975	0.140583676495628	-0.895887898112495	1.61651179322335	-5.62080414674671	-2.75325709761973	2.28350653181273	-0.793091835618375
Rmnd1	-1.60408999538876	-0.463296873835699	-1.9991839253456	-3.21675765772667	-2.34440102374497	-0.505528934401943	-0.632133919410911	-3.02454015382043	-0.993896266056931	-2.32423697772853	-2.32955419236396	-0.80371700221543	0.877723986050005	-1.88465581093842	4.04352761754626	1.55255927630308	-1.12037181491179	2.48749455064546	2.10146012084823	0.592381070023791	-5.2195734560719	-0.520157263360361	-0.668590831987703	-1.96620081825465	-0.050560062104787	-2.92297321133972	-3.14744120276205	-2.46544841935303	1.68244657391167	-0.478984580080192	-0.331668029853145	-5.18742062591687	-2.5295666866415	-1.48215318361943	-7.11434999603594	0.671427487826119	-0.709120075335134	-3.00811493431231	-1.70714334342738	-2.94277626840208	-3.46032113519887	0.109691068157181	-3.8693235928092	-0.745664689255176	-1.31213346533772	-4.11191958123224	-1.25597858343336	4.27416778843681
Ubxn4	-5.12466220134113	2.21379979378367	-3.69478941130561	3.38127117145293	-1.564279510426	-1.9480787668538	-1.86298695187801	1.34249137189852	-4.2199014817532	0.553121303611634	1.00658455850155	-0.0963198061648258	-0.838188213719596	-5.72033439135025	5.50606313451792	-4.97164793717962	0.335453346488515	-3.43747560910145	-2.24567211185179	2.88443528398061	-1.94154776597283	1.83115001887514	-3.38458322502159	3.0594148033184	-0.667605212706689	-5.97120085800739	-0.405466580452433	-1.35899596074163	0.629992804340551	-2.19598169499143	-4.37014065623347	-2.30571363708893	1.88959823947379	-2.64472453650005	-5.02812018985641	-1.29429660544321	-2.89539914656363	-1.27349882879721	-3.7301361326422	-3.38420702986845	-4.97853624978398	0.0793362487537328	-0.282561143351639	-5.71773034847903	1.97709406933726	4.24279228739171	-4.40705187751576	0.93128102843713
Mrpl36	-4.24008893762616	2.41322073193855	-0.900976663187487	-3.39188720026692	-0.266461181008317	-1.9592496687636	-3.52572953099297	-2.56859551183647	-2.44449387286282	-2.69914124624199	4.04969006605033	-1.80458029094073	-1.31186251592091	-2.66621593519877	6.41387531713822	-1.6195047437908	-0.29065879323038	-0.654654950522555	-1.03333085252412	3.78483431131384	-4.34037778386703	-2.34200895203854	-2.58357725613978	-2.37365748756334	1.48852716902659	-3.52273793654217	-3.21985911249556	-2.21398029120533	1.55943866434804	-3.59135507882584	-1.47948246377891	-1.00930387387649	3.53631528328651	-4.16500247866355	-8.73566258019046	-1.63303258104488	-1.25633198364689	-4.6088704820792	0.913430902803686	-0.14890291132778	-4.79801333538347	-1.42916781439293	-3.29249041857709	0.0200315316811492	-1.13613730590195	2.86970836321336	-0.950388413774433	0.956101134455652
Trappc13	-3.60215529738946	4.00382356311287	-3.13497947557525	2.78797581815937	0.471507135137318	-0.700704923604084	0.794891725014363	-0.111892717738691	-4.04649067548778	-2.17761288353488	-0.489776174905422	-4.0874425381143	-4.63347403207602	-6.47075601923231	1.66109600377094	0.0569005527793927	3.50755963169835	1.61062089806587	1.39618920123298	0.965670122576393	-3.66295606933093	-2.50352838639626	0.193853166283544	-3.12371098347086	-0.645553118331425	-3.13967082925114	-1.46963424706748	2.4206178831375	-0.802186210649394	-4.03561448712766	-4.14754672142215	-5.04768270159813	1.0466004440382	-6.97344234127825	-10.946235013431	-3.11999827902835	-0.745810449729807	-2.19546119952033	1.15120130098772	3.41708642410325	-6.14909759932499	-1.5302024040606	2.87179530359375	0.392743358678794	-3.15190042142877	3.45883526432164	-1.17443655002358	-0.409350264479336
Chchd3	-1.4792605700507	6.22089394034596	-2.45287341048865	-1.44171520633694	-0.84709084779323	-3.21823926797585	2.01868490684598	2.15837481187296	0.964830204446123	-1.21641895995894	-1.26297885973164	-1.46836336212459	2.7119940049794	-4.64811741878516	-0.509835879599231	-2.56392445370563	2.97177168909448	-2.04569762032058	-2.08061204345455	1.32453093014341	-2.01078024319956	-2.33356588671573	0.544664411510827	-2.06584088898468	-1.52655795812454	-2.12254907439027	-0.600542370936354	-6.05227967552624	1.46027600652769	-4.82484666654542	-1.62185753697484	-4.69544060746707	3.40789866889066	-5.63378566971653	-11.6950233976089	3.6528164507717	-2.74628487241263	-3.8369584653461	-4.18991857827681	-3.7583350094335	-3.40507297639597	-3.31016102030833	-0.509613765242825	-1.45412186533017	-1.13203217338745	-4.21851950013539	2.74165841290465	6.47982456152674
Coq3	-0.936387504144892	0.7654700891695	-0.591855450377515	-2.41068695690378	-0.986990864201924	0.804503542758408	-0.525491632514852	1.16935113695751	-1.12479950105501	2.14264735635755	1.75669927339913	-3.643221097071	4.69748949194129	-3.00317890487025	-1.85782599584986	-2.04635505933108	-2.59361447916906	-1.82356634684669	-1.30866122751414	1.98070504397968	-2.7639596493022	-3.5069431688636	-1.60951841508169	1.58293837292587	3.58308162440689	-1.34928820930272	-1.23716138585422	-7.48599615289935	0.0101812319237515	-4.78561700395725	-4.12156520304906	-3.36629125296728	1.20205604891392	-5.85150465328691	-6.76911365153173	-2.42369113751157	0.185189834818265	-5.30093280281001	-2.95897435288689	-1.07769404802767	-2.05165163764914	-2.07278592519645	-4.33542899514658	-1.83334400775804	0.43326872947363	0.370914922176525	0.709328452112241	4.01954087904747
Ccdc58	0.501754279536216	1.07707716787255	-6.96940750646295	-2.93771827556651	7.03467848463818	-2.05928097561891	-3.75934948140884	-0.776553572874158	1.35931445682948	11.8595777339244	8.48489317126097	-2.00441117581925	1.53367061990811	-2.90405901148639	3.07616744818194	0.463832778901055	-2.36051658467646	-6.45904873328166	-3.61392603847729	-4.63911351255098	-6.52614445737362	-1.52671512887335	-3.2599744140984	-5.81723334004999	-1.82140339008518	-2.03232466491009	-4.13954126326237	-7.93399648033681	-0.876105231741664	-3.22633727186714	-1.03451334434125	-2.86793204552572	7.32483560042552	1.56870847772855	-5.61900187388285	2.04377132388966	-3.58752471249563	-8.07642323390311	-0.166217012318648	-3.5368714245965	1.92028802517748	-4.23908978348026	2.75333983929425	2.40664230554605	-6.15897814716311	-6.47135974908736	-2.41967093917356	4.03895329151904
Gramd1c	-0.510254153248142	1.33326320896215	-1.31501517330863	0.353833067638395	-0.63273136545527	-3.74496602077225	3.7960573921713	-0.81275362250791	0.930967579710948	-1.22064950732849	2.00881129108771	-0.223120976977652	-1.22414361409431	-6.91685478675944	6.86875949824784	-6.99689263979087	-1.01436961755304	1.67691517993233	-2.80574336195156	3.12553767275778	2.82283121235777	2.01185912893252	2.78552131523594	-4.50466406539035	-1.22273337317623	-4.77274985526132	-1.62123084012779	0.23110519083443	-1.53758163693315	-6.14449355952041	-7.88691097792656	-7.53727153811583	-0.378482159643202	-8.26054530171336	-5.49319250710136	3.40040706566876	-0.342181650690079	-1.45973155272655	-0.493291882757279	2.39567190142668	-3.47489879055902	-3.86014701928648	-2.82383182481456	1.59506010554284	-4.2277767654892	-1.05293554719378	-1.75403112584718	-1.67778383582911
Myd88	-2.01231099367956	2.72182137003417	-0.0723376727083318	1.3325867596969	-2.88900529566373	0.342969255808206	6.65471798113172	-3.14284628384396	2.96120583139806	-3.30327613953017	-1.3286382727535	-3.21438615729869	1.30616883196956	-3.80029283947026	-6.15135095175364	-0.0873406150336828	2.1778173979512	3.16791382695051	-4.39609264476156	1.90223713459637	-2.50208553959419	0.864813183841323	-0.469855571540675	-3.50386857208077	-1.25019098740718	-2.69278996415064	-1.33879077230954	3.84341180844232	-4.46906954392212	-1.26628424053295	-4.13686959680838	-3.94940315067514	-3.20349935485743	-5.91919101943045	-3.25602281671529	1.66114331042325	-0.501040092552248	-5.82592002375274	1.66053973234785	-5.92719834559236	-5.6047431210628	-2.73200550688281	-6.03356718986278	3.84457168744686	-1.61585189116694	-1.29694109758312	-0.933607764615934	1.74225184528769
Rrm2	-7.65010306269874	3.10588729169697	3.85576441030437	-3.00487699225633	-2.90909946825711	0.680273059529228	0.80729545684159	1.56082523859575	1.37065362051114	-3.58654199525613	1.85720716348201	-2.94200212743859	1.25324779320631	1.8597994551983	-0.402735089967426	-0.602441757063661	2.48444360932742	-2.46966627555353	-2.69293288873164	1.86353234260476	-0.23110838441324	-3.54430067829821	-2.39274616526881	-4.32361119875831	-4.81918432385601	-5.67658273740084	0.547854434088704	-6.20056832405756	4.36525252443919	8.32432726520644	-6.17269334481843	-4.80459954333867	-4.43751816246586	-2.1993150846439	4.29283748932739	-4.56828022915244	-1.3843268921186	-6.41634692211042	-0.662567683120876	-1.68901332431191	-3.66254264915915	-3.83617527718126	3.13080365328805	-0.997679500313185	-0.181102526111993	-4.23525845544719	-4.32698382269583	-1.18753702238097
Tpm4	-0.565814809611283	3.15203945361304	-0.760449277732015	-3.18852332808663	0.638928951593204	-2.98485616113605	3.53191596424616	-0.167153732335616	-0.244721836028992	-0.114984569295403	-2.38129202815644	-1.63874650925208	-1.16347075569067	-1.19613739497961	0.43198764919573	-0.283544274353292	0.663361519264511	-4.31837743727582	-4.02288351863904	-1.03472948770475	-2.38242852744699	0.0249742290211001	-1.35878224074199	-4.15651212355646	-1.52084669357009	1.90829378965334	-1.35224316040694	-0.978489932523405	0.777039384027036	-1.66288892255587	-4.10984580990835	-7.01945963215632	5.23021848469735	-5.55696549763012	-7.48073124207956	-4.57962548423347	-2.67743212656734	-5.87410123104541	0.818506031643309	1.95099047291771	-4.24145865982999	0.214068904610783	-1.44658896598844	9.11136415902043	-3.93799400716925	-3.37431037583868	-0.663327281331886	-2.92463635209379
Pcmtd2	-2.31230845740585	-2.68285364630263	-1.72858060097954	-3.99451054619128	-3.14130371463258	-0.244497542889238	-1.34867611475885	0.069387014904799	3.31721510823376	3.48124622711718	0.643752669385227	-2.78755173430467	2.5370252905042	-1.7831818780903	0.115907793548875	-3.83011872587043	-1.3552308173073	-5.62579210514973	1.22012900954559	4.18913375797085	-1.58630154099569	-3.40709166001318	0.718297360218517	1.10162350130924	-1.31219512872697	-4.74603440918403	-3.6544680323877	-2.6637130097941	0.461775488717493	-3.50027811790439	-0.819005571614568	1.9323380667308	-0.990557698682228	-2.99702523534186	-5.1884697165124	-1.05342185521789	-5.59258707703072	-6.34479036766522	-1.60458642789715	-5.10415093208995	-0.401421716080794	-4.87211182399746	-0.756315430616314	1.62899614542203	-0.122407865116768	-0.106249441174437	3.27810160986636	-0.319989148867736
Crym	2.67341648346798	0.100670135700402	1.60845295888183	-2.43748599853906	-5.80418069488451	-4.36982054587282	1.85862089553399	-4.42178300789063	-0.970930227608283	-2.18776720833357	-3.44641631782391	-2.74532489708114	-1.64837354301086	-2.70089635332807	-3.92425340085774	-0.495640038538242	3.3169795926968	-0.419380714540543	-1.08791163982685	0.700366192456473	0.200759973653554	-2.50874528620251	3.79408667003916	-3.45181533689011	-1.03919721238213	-0.0367317565524239	1.45969479729838	-2.76396830186315	-0.385196930168941	-3.53528372763444	-2.95688630969806	-2.78066206210089	2.79213982792389	-3.23792835972309	0.985133213657924	-2.24925614926383	2.9245421794469	-3.93368155583492	-2.56407933529392	-3.41778364611901	0.27815213207839	-4.18249887899	-2.6931244413057	-4.16820912836784	-3.17625007961214	-1.96601362698164	3.64716532057665	-2.1236787825717
Ubr3	-2.04322073056699	2.70879840967598	-0.794233155988305	-2.10509537937426	-7.38127058329703	-3.60460744488613	-0.808044114522054	-2.56145282613	-2.93817592256829	0.178113093716955	1.14040508681058	-2.43503135587818	-3.69275541633732	-4.47647211849594	1.54784113134746	1.53439018139816	2.60973874569041	-3.51950877324636	-6.54835110634198	-3.30328525825899	-1.42344760172566	3.43484450216921	-1.25079958509296	-2.80945716759792	-1.26639385833896	-5.40741336307002	-4.86641479333054	-0.744965990837796	-0.293072240410689	-1.37627569352052	-1.48372152954545	0.460210901831351	2.83877258268056	-0.318499221484135	-6.89584986015412	-2.3848542964288	3.16697336100154	-5.73893762665144	-1.61379843654839	5.38696295232887	-6.23864365519079	-0.0367217854612356	2.22739249038388	2.17561689458806	-0.39353749369913	2.80859699466326	-4.03993926086213	-1.11245550485986
Cela1	-2.91446201537579	0.296890099073394	-1.42570840225234	-0.600449796442068	-0.838020280896289	-0.292883470552377	-5.14771394593964	-1.38006876525889	-2.30975981497631	3.2903182410487	3.46003348599451	-2.44451162692598	1.77546899774854	0.200148096621541	3.61595536549976	0.754353121180017	-2.20970563457406	-4.23376070226654	3.92511791389159	1.23075771488244	-4.69373762192282	-1.33552264731973	-2.40430545625191	0.775224078472653	-3.03314308862012	-1.32846824672634	-1.06553088440943	-0.575881986758084	1.12154571697495	-2.60045360033042	-3.23820483858353	-7.85111766755638	0.814883224575433	-5.72266022164293	-5.38297652824945	-4.46141496185215	-0.84819003441559	-2.18939010291622	-1.93929831793314	-0.356186481115253	-1.22375954921863	1.34482890967233	-2.93659638321121	1.28006082703379	-5.27855649300261	-0.192030704524514	-0.537221547187814	-4.67132146972582
Pam16	-5.2593328549269	1.25514751246919	1.27609213756625	1.85982987822824	-2.31131849777245	-3.42463105648207	0.766618222610974	-0.262612198035095	1.96759062049431	-0.207783163303743	3.301785984481	-4.12429715499884	-1.83472830974065	-2.28713947794599	0.0234651975565781	2.42028570110488	3.86088876540898	-2.3771688135688	-0.103294882926417	-1.05792837307799	-1.8945634352593	-1.2423084120584	-3.92164366280737	-2.57295795375998	-1.31408149433668	-1.07749427456587	-1.10755885808893	-2.25711307090147	-1.58129595929832	-2.69877049411629	-2.79922096852895	4.16457103497583	-1.5930686067174	-1.65821414287028	-8.65572379556155	-2.08180220865236	-3.48899115877773	-5.3867304270533	-2.56185500368951	-0.149878236042785	-5.70984621333201	0.318962700185209	0.27257732821572	2.61054106233232	-8.39990865782771	0.841188209883332	-5.24149881287502	1.88735971603141
Ppp3ca	-4.1623224991299	6.36716059274422	-0.0716873190431864	-0.132974074434668	-3.07513543305387	-3.77137160586748	-2.35020748979797	-1.09083675944231	0.129243215636532	2.50141018640011	-0.120747285760804	-4.3033412332876	1.93247850272457	-4.30887640775867	2.07901641727816	1.04737382785167	-0.476409649700185	-0.362055022630564	-1.40607585052192	-2.03291818985778	0.116402350807624	-3.37974026306122	-4.13546048006996	-2.30834988789586	-1.79311547809113	0.179795375474823	-4.03830165230898	-2.20024129883799	1.59082262280884	-5.9064799838075	-0.992625766746906	1.57906677201206	-2.37913616084092	-3.35940548801438	-7.30953786234204	-3.69573848298145	2.4161518547067	-1.54350702906882	1.55583194972219	0.630750745891717	-5.41058134957649	0.641037253167011	-0.994122561788904	-2.48311185557253	-0.429616747669927	-2.20906850439223	-3.1802280517256	-1.21296781150754
Pigx	-5.72544327013535	4.43491097506452	-2.94267511721092	-0.331604259025355	-2.40841833823164	-2.36983687057656	-2.96538536353838	-2.6139623834827	-4.30399250110377	-0.0753845565457185	0.728803835455796	-2.4917157326347	2.07003151172079	0.509676980536664	2.07735434349828	0.68945685664585	0.92700447211772	-3.9807303646295	-1.19779638345153	4.7896375299569	0.0390236598673663	-2.42801624051365	0.835792965690564	-0.397727346192154	0.871943688474675	-3.37250687112	-1.26975745737565	-6.19123404333471	-1.92945525858132	-4.87038099339028	-1.20539581549051	-5.75125664935874	-1.68691347111493	-5.50272401025433	-7.55174759154008	-1.39740499776332	-1.32306874967001	-2.57729489582211	0.645869834689401	-0.805490697751276	-2.30375063363049	4.05230630865329	-2.6645439065957	-1.46947312724713	-0.773547667887573	-0.680546973484445	0.492901462642901	0.462912817530754
Gpbp1	0.653763100510574	1.31354306451678	-1.12672476441729	0.971316990535755	-1.06321358084167	-1.54075635861532	-4.83392824469943	1.87617431854599	-0.106667245090127	4.48426259972405	-0.683085391614769	-0.759488911390434	-0.773735617729255	-1.84917018682908	-2.47655210502131	-2.37451611972561	-0.507790457957863	-2.79074884210575	-0.0996221451578396	5.57956081090962	-4.65145236238065	-4.21833576621678	-2.49254133248725	-3.57546058407124	-0.175848878278426	-1.19722155441271	-1.86978200387513	-5.74946135260463	0.179089526958981	-4.20858288293572	-5.33909452750018	-1.74775874849546	5.17423938383136	-10.4612894812232	-7.53348423398794	-4.00663811677915	-2.25187742713632	-2.98171528087183	0.104127817081816	-2.16069842752442	-0.501972618325739	-0.514604292973328	-2.50358416773392	3.28870585632701	-0.574566550083664	2.60716712743048	2.54595037350044	-3.04825614096301
Scarb1	-3.04107976032005	4.66043174209831	1.11491229211154	-0.45581411489203	3.76085640737828	-0.826843742578743	-1.94070755812931	-0.714779629992263	-0.752698457114257	5.08875971978383	0.858750769644175	1.41913769144851	-3.11351324789168	-3.43402309814405	3.47953304915826	-1.77724757031457	-1.11756561639521	0.552567584909125	-1.72705809295384	0.0811322547326752	-4.46445037015613	-5.70192445192517	-0.381728547301921	-3.03056728232108	-5.42329889054993	-3.91493920296519	-3.81183694587586	-6.12999006367182	-1.53861625456066	-7.45829064759006	-2.65451115088711	-7.58995926336092	2.01045596255705	-3.73872114015473	-5.08721801127688	1.04576814876449	1.89126379579128	-3.07265726451514	1.32569353895783	-1.41736791259715	-2.11112839270116	-1.01484692713366	3.94770079586932	-0.576754760518298	-5.25105169861622	-1.8315526868289	-4.32762518515595	4.13121387173723
Lgals8	0.636999618273457	6.04159619464508	-3.91957350901895	0.878690438160716	-1.24230155284668	-3.71185097624333	3.39396804527457	-2.77557894284465	-1.33358903368719	4.94941521398408	6.39916767282344	-2.20983518328262	-1.11613706065894	-7.16787617100089	0.758211564576635	-1.80511222700125	1.32579824669635	6.96713934871949	-3.85295733448833	1.53411004889783	-5.30712528934531	-1.16983866682533	-7.70727319280876	-3.51575014345408	-0.796724590178649	-2.90011441372801	-4.26626569233413	0.426633851734069	6.19499835563214	-7.13939929666675	-3.82494315445122	-8.59878402049851	0.0623732671957073	-6.13923033001161	-10.4601349256355	6.76389328112714	1.02236670566381	0.0226839913638264	0.863487785519236	1.78321400810481	-6.55481294055639	-1.77105738785436	2.72660202086206	-3.24146354056624	-7.22289688987123	-4.53474749663783	-2.08596781015762	-0.728008914129354
Tufm	-1.42617663490701	5.37378950914342	2.26309708167387	2.92794910210909	-3.42447041599717	-3.75118581744634	-3.20930931055431	0.637265980551494	-3.10983795816509	-1.2098653386014	-3.25678098967212	-2.41371835783104	-2.35094802478054	-4.07203029397067	1.4602606986101	-1.02450682088756	-0.819941501522821	5.83398058710245	-2.11483472197395	1.06859411728243	3.26236010798519	-1.06902989636234	-3.56595907364257	-1.46134716818671	-0.569662708784057	-3.25263907165942	-1.45024321188635	-5.73690575307884	0.381387625769087	-4.16498595997417	-1.83356319093114	-3.44436558700015	-2.33187060944634	-4.76858978231449	-6.44096330269044	-1.36571243066816	0.671518196358194	1.11025516805711	0.361170886769913	-0.984734628445802	-6.60394358161187	-2.13215096777682	-0.22339119516094	-6.11963825419635	0.470725301535865	-1.6116413046409	-2.16111065026917	3.03208006316159
Rexo2	-1.87619514656781	1.82519587924184	-1.04883093189198	2.40353082423113	-0.315472946397652	-4.7857654701893	-3.133331919399	0.390646754109634	2.76733231197556	4.14865821841813	6.12366941558179	-2.60459803493166	1.02773603656737	-0.321366486874029	1.58674741307151	-0.995223514537027	-1.66455172266479	-0.932140982634597	-0.702299246045262	-0.138275632653929	-4.38541606322294	-2.71161353986475	-3.4209355444219	-1.52450085691644	0.726083439934085	-2.09096520609587	-1.63779339068221	1.12742324201988	-5.51886861023855	-3.71135728019079	-2.50330573595996	-7.40981977994685	3.12921663480273	-5.04455955550198	-6.83059789403412	2.21260500046861	-0.402239376085004	-4.46175176872934	2.81603079418616	-3.08725415655662	-5.18945516479179	-4.50794070752097	0.52169351249896	-1.0575721604236	-6.07339825609038	-2.93060926097433	-4.16887866525486	1.45483190179561
Efna1	3.40648485514712	-6.47319599701514	-4.77074696178681	-0.766898540240599	-1.63774283108265	1.37496059431963	-9.01973911988657	-0.766210548826818	0.279680500504179	-2.15703795467937	-2.54705116567613	-6.16397586409553	-1.69512914835309	-2.89868620737649	-3.87849592969204	-4.67644696509582	-4.47724725192651	5.88012959600448	2.12732144704011	-5.05815859654977	-0.256162047048645	-1.96362540193307	-4.25991959492291	-5.37798718555259	-0.0610785713328452	1.60433653347675	-4.29351300876963	-3.37676366518606	3.92269649622323	4.41793496504189	-4.48215103700903	-2.24578253286454	-1.9795190972702	2.51881946346655	3.02842303324089	-0.0287007357683784	2.84030328650977	-0.219194309959395	-0.0547489785236719	-4.33125450137741	2.86732742360944	-2.17638193653598	-1.90810068668535	-0.236151978536281	-1.98359167561438	-2.83545885042036	-3.27337835272443	3.05402804134226
Glrx	-1.72959399633222	-4.53697106590082	-1.47542417403871	4.42974890137968	-5.88341217815558	-6.54705955574935	-5.65384723815243	4.23672147817383	-2.39463890658423	-0.72533860916448	-3.21431488504392	-4.62700846420125	0.568406768696445	-3.4012782259941	-1.16721376579712	-3.50561899999646	2.49537716833386	3.14465705204966	0.0672514168722698	-1.83221184154778	2.50635569800167	2.83402753245662	-0.359076048324203	2.79401905749266	-2.92869403773469	-2.54516524162432	0.401912659716992	0.575448171416388	0.803850086396479	1.0024130437627	-1.41898866524775	-1.03425579375507	-1.80001967494837	-1.82023654515729	-2.21478439860464	8.01127260057942	-1.48242958197302	-11.5132908359372	-5.32454532230055	-6.75411743889725	-2.9873374785953	-7.046966935509	-2.34697410003956	-3.19439766654081	-0.528650950299943	3.36398448702458	-3.78670460815904	3.28478420456227
Bpnt1	-2.48043555365967	1.23591987474721	-0.36859577475637	-2.06652424756678	1.50540047436935	-0.660702600605149	0.368321655794416	-0.0923536080838376	0.635373650870404	3.29881280960663	-4.5383749083152	-3.54163206182106	-0.831695325096798	-1.05082623734269	-4.08091713144448	-0.4837801824639	0.274418695861952	-3.885493896632	-0.188140619924924	-9.29280475758742	0.365852864742199	1.63732248521303	-4.06830652830313	-0.894464051447364	-2.80356209576549	-4.35388868524337	-1.85797457348187	-7.3153775911793	2.36580274092703	-3.16606879340072	-1.96270705977703	-1.14682750450052	2.23212295250912	-0.825189803539317	-8.85794036805732	5.43207277699465	-3.15250321372142	-0.135637306995195	-5.49753474717809	-2.67683007801568	4.63543647804662	-3.2023654206446	-2.08305399292594	1.06347390412533	0.414070774672628	1.65127508679478	-5.01498611571356	0.147513298415441
Tmed9	-2.41882471483661	3.64253098985484	2.05695896795438	0.185037338399307	0.147025094031738	0.382548480603034	1.31869928131667	-0.126422356580924	-0.657944472418559	1.07199342011474	-4.12218877391011	4.38546435135229	0.729235649432733	-1.61001881548056	6.36141505921834	-1.81700080282271	-3.0338871189561	2.56354385787209	1.29542036998975	2.96506789835678	-4.50912324498053	-7.69510662460568	0.132409696791841	-6.13225920808018	2.00280696697521	-1.97608496032811	-4.83449517820589	6.36176630733694	1.21286862954528	-9.84125428178153	-9.36267878226136	-9.73256173877586	-0.514584359430678	-9.37598152212423	-8.60681474452632	-1.72371414460034	-0.350261903071872	1.17195276596086	2.11436323250001	-2.80502042627256	1.08824766320284	-0.686264110881861	2.12240082060294	-2.93675803342439	-8.93953041865312	-3.41356938909718	-2.03034735441677	0.254372944853682
Ndufa5	-3.40606004045469	2.64339371912346	-2.75466781574855	0.832075658470749	1.73900701197196	-0.381351639165443	-3.16497297506957	-1.46666094022982	-0.516795914369015	1.53236450719947	2.70477416837476	-0.886091153852758	2.83552673002044	0.974289075036027	-4.34680121023888	-5.58076947952526	4.68460753795162	-6.4235317546955	-1.88246386501955	2.32797460173447	-1.98636757835628	0.895782219115971	0.558218074112649	-6.79691246325307	-1.72515889650492	-1.76980501725513	0.225465002439819	-5.29582355695924	4.52254341204597	-2.89444288250168	1.44746124634743	-2.14383150080939	0.042682772167316	-0.515309577896097	-10.502787535934	-1.87406968148339	-1.46262688328266	-1.57775921830568	-2.12486445078131	-4.33804268724758	-3.99197195333995	-5.87324839572339	-1.12424552756842	-3.15087916744486	-5.46630766821541	-0.713818022421288	-1.39289178388833	3.85114577492509
Osgin1	0.936728089921528	-0.973409787565966	2.23897896176473	-4.47242267400941	3.39276667991344	-3.57954924973233	-3.04104241311025	-5.09158622018004	-4.59710722246073	14.4794944942884	-4.79803025381538	-6.33916672168238	-5.77647349274659	-8.94560104777348	-1.86680117577582	-1.39485319448072	5.17371659454167	-4.25687140165782	-2.61201720919367	15.3532340870153	-1.03975743792927	-3.85491107394371	-2.86408902154769	-1.57155534048194	-3.50034235990947	-2.38278322717003	3.31400223051025	-5.29212830198547	3.05825661670645	0.304759112429118	-0.680377392606429	-6.03005325273835	1.83513257878432	-1.4969294669601	-7.01541219243227	-1.62653174551682	-3.87649088234379	3.70756254966416	-0.920436761642011	-4.98181941200762	2.44439775778071	-0.401005353079567	-2.5823522217624	0.391102752866108	-6.68390654616682	-0.397472692347308	-3.12652465068121	-4.32589658021188
Il6r	-2.22613602498364	3.72974308633479	-0.890196600725963	-3.36354316987673	-1.49332398577655	-2.99377258057892	0.437328258091481	1.93978117062408	1.64013451979973	4.98936985841969	-5.56448810724016	-4.11047531774522	-1.14412863919548	-5.39383174338903	2.24636739856898	-1.29914089883582	3.8530137198354	-1.68919533732503	-0.445557316454384	-5.54687805772831	-1.68014007908357	-0.831231230500938	-0.121169564849013	-0.479393077531274	-3.99391745897991	-1.29789200954884	-0.427939598056329	-0.0407334834394106	0.115435859605757	-0.855879600959355	-2.0171473133113	-5.08273548776945	3.44661596419272	-6.68044570316103	-7.07247238944258	0.119627632857466	-3.27304396587187	-1.81757863971915	-3.78037622936833	-1.5329258691426	-3.66610733172365	2.38762859470726	-0.216577936462317	-4.32631363260235	-4.50614203715627	-1.1341445917257	0.487338488071815	-0.200664444509767
Add1	1.09505897296258	-0.413206138554879	1.84761271268553	2.85595070459236	2.18206736565107	-3.63849767152126	-0.301300459604243	-1.17489795985419	1.27340284341669	4.8283532893552	0.142796642972384	-1.74001010539496	0.0671294431816705	-2.53485680944012	2.92038661140674	2.81407804915404	1.05376161714345	2.04723538285022	-0.114804599352718	1.28359556215777	-7.58273781838982	-3.30295780400016	-3.68428609893575	-7.05773405868012	-2.27019339837895	-1.76897108535476	-4.84305265574984	1.36004304696472	3.20483151914222	-8.42994434951772	-5.44414634559226	-6.63742218474591	1.25252513533686	-6.14659795861257	-6.41553117672819	-3.4980475844527	-1.16583639966053	-4.78431951915659	0.387885615147644	-3.93232926048296	-5.70993114855409	-5.30772376083805	1.50574472926794	5.13984832104657	-3.69309261631086	-5.72840997608656	1.97904674429919	1.87036072946707
Nfe2l2	-4.27488859282385	-0.809557315497039	2.36630409613551	1.76303060441729	2.6341274344967	-2.12463346405376	6.80240976544429	1.98273506573916	-2.25655316687395	8.01201334036573	-2.32048026887209	-1.13290137869822	-4.29515765375728	-2.18879803270438	-3.00785901139124	-1.33144614747727	4.68204740097121	-0.00636123996242333	-3.27195726147488	2.76856927519096	1.60027577984215	-2.48682485409582	-5.99879251045536	-3.98517942409077	-2.12007444535368	-2.03560401917424	-1.23126660171148	-1.80728527685009	2.11836179303335	-1.22571557053132	-6.33431300177712	-6.13347069906178	4.33731427728649	0.577217349882253	-6.58462787754587	3.79110012536678	-3.96796506367503	0.452427110760439	-4.97376293358735	-2.39761293551927	-5.8373784156988	-3.40902346269812	-4.6068229582874	2.03964011141462	-7.76052915814815	-3.1504054065406	-4.60975596952958	-4.76219541125917
Stt3b	1.64239489041898	0.520212247734369	-3.03274116981233	-2.43398624608341	-0.462966135939982	-3.86313373692296	-2.31278404574361	-0.828315037737529	-3.90691414393973	4.37473715392527	-0.639857925468553	-2.46822937713079	-2.98711090408563	-5.08950485947873	4.89674470771616	-2.09428997463609	0.556305982432093	-0.616133703992205	-3.48629833654306	-0.604138562100754	-0.799400543424333	0.668951568496103	-5.06349323952772	-1.09025491790945	3.0047932761052	-4.18107661908936	-1.44887222420724	-1.94674451589884	0.263910464713216	-0.138965445613505	0.647531521698187	-2.98046681375885	-1.65616508908376	-5.55561373285539	-11.566004804948	2.73532927926889	-0.599498021764678	-2.82897527985644	-1.25213756652219	-0.930108684573061	-7.32825922887308	-1.36304897087061	-1.42984050473931	2.86160474929054	0.838483204601695	-1.63370215556513	-1.06412651367962	-0.15273541002404
Mrpl1	0.585660074071075	4.19631575328929	-1.59225985129315	1.38875791705716	-3.96977086114463	-0.0479630329557414	0.657590124856066	-0.538197106127764	2.38926456099434	-1.65940744626273	-1.34741806128184	-2.19482185251187	0.208881214306527	-2.81668805745093	-0.41485167053862	-3.33597039027525	1.3067502053358	6.11747801762778	-3.19139695212129	0.0982930990814737	-1.36492087781775	-5.57526877797875	0.530770909012584	1.21200824638081	-3.22960998803838	-4.2474228862286	-1.6562654287235	-4.27571548184046	-0.824415860273405	-4.32384052723697	-3.64448561462456	-2.48054727576403	2.62762452430452	-6.058826851631	-5.87979469260335	-0.41161987028012	-0.801380302629815	-0.468298093671114	-0.32977626645225	-6.1665199055626	-5.02602009483481	-0.150118303019878	-0.328299917798879	-4.08106120728723	-1.47712953662421	-5.46646607928573	-0.327274395956674	1.27452664264954
Chac2	-1.10074645466375	-1.74465733455238	-2.54963705813055	-0.503590071052832	-5.5759294276952	-0.833880282054044	-1.68846340823824	-2.24708709370411	1.14446137706553	-2.93338515123364	-4.67509459204088	-4.68678127994492	-3.47360287060505	-2.99465941279256	1.08231667284957	-1.38741113085551	-0.164997837987598	-0.793716283106507	2.41084996847598	15.2147274573397	0.830489811180713	-2.34341964301911	-3.3882308370261	-0.665084656502861	-0.681881180622448	-5.45566215171868	-1.88461617311212	-5.34449116184466	2.49173991141817	-2.38520631853382	0.330056533039172	0.332151420427123	-3.27097581345131	3.96901857878202	-3.11376803531931	-3.82357344522413	-3.28143041315994	-5.20899669948228	1.10608400836425	-3.2185008016622	-2.06587467324262	-3.5424007955792	-3.69220982757222	1.28609570178727	-0.710064873191422	0.794674766177101	-4.59374342002667	-2.10679332299454
Hmox2	-3.12529185904267	3.68039010994317	-1.05249562884304	0.155943623027293	-3.7195793045611	-2.81636795268753	-0.733475951357623	-0.275206656974585	-0.0842258466136645	-0.922558085908148	1.12877474746536	-0.442973497399308	-3.09912745570192	-0.0126330720326697	0.372204763597517	-0.317663691698008	-1.65705822456385	1.41907134437741	-1.9699158462807	7.2743669213872	-0.0412794288724196	-0.988759367278435	-1.79954701777944	-2.35494756868958	-1.26533263184725	-1.53215514524638	-1.71693828989206	-7.46834593447847	4.33265963563847	-3.25397055938827	-1.96437724736864	-1.84236611840868	-1.87505531291563	-6.94176611189497	-9.31930646293399	-1.20684829833066	-0.515034338420494	-2.48375511323644	-0.485951987761993	1.1348474119686	-2.25112974957763	-4.16539893904306	0.841733177059177	-0.523131651177086	-5.35393152168954	-4.0209106927131	-3.77715392477487	-0.117373451771528
Tpm3	-2.80086753094617	3.73171643069466	-1.22457159281194	0.643651056352641	0.239698791054535	-8.06998195667511	-0.516333422857186	2.60971768561775	-4.65352224057545	-0.411944896421719	-1.31046072518671	0.00827019324810152	-0.776465307880679	-1.96248734428199	1.0628330654033	-1.14864286363371	0.594926351650328	-1.27029019917902	-2.27412412046286	4.41888748674326	-1.23899594616208	-2.26607100476931	-5.47387138626911	-1.35568933989066	-2.50934540390573	0.825978806971287	-1.37350042078312	-3.39454275181611	1.53018543324445	-3.06676366313102	-5.39615970172073	-3.68562795682863	0.269235705397581	-5.22823977298723	-1.13425124904651	-3.33804322290138	0.478352921496779	-4.60429027613403	-1.81945646589338	-1.69897470326357	-6.35203844394813	-0.220943158253164	-1.29436986218387	2.98733306112184	-0.761116659932916	2.14768572521536	-2.67138029372022	-3.41227639148387
Igfbp1	0.942792106372362	-4.20460299959629	-1.11962174935397	-0.88850687879919	-2.89493998621556	-2.8716996998952	8.32095692560895	-6.00920568550592	3.92618120854289	-6.29609597456998	-1.87795989192511	-1.8893728656147	-0.619873796180179	-2.81524958763237	2.06806531036556	-6.97771848567598	4.42172515876128	3.98113144563297	0.494761675598681	0.746135060183304	6.25644782955832	3.06814945403509	0.878873919611282	-2.46238988947824	-3.04533730374769	-0.695267080266416	-4.96953906611927	3.06849994941292	3.94901450396778	-3.99145295285015	-1.34048602444256	-5.8781562457699	0.20552107840501	-2.38867146098127	-4.30445179680702	0.58892498076232	-3.09487143115616	-5.38576632058566	-4.21845172081242	-6.49513944568831	-5.23096933828301	-0.148543895094861	-4.68961942839351	-2.26197575738678	-2.77643905548418	-0.920230936141439	-3.84395002543831	-3.53923717432499
Mfn2	-1.27955297449646	3.09523292825238	-2.15565178351379	0.403899593368684	1.08558745868429	-0.532112305443417	-1.76183817160879	2.36528131162284	4.21512436765317	0.329503620257638	-3.56586153916143	0.242067607009566	5.12892044533754	-2.20027907103002	0.810984105286321	-2.7034362364137	-2.79012910333394	5.12677616610331	1.81195770924072	0.434503465552406	-6.09402503600004	-3.24878197752326	-5.09494741451361	-4.65171042573752	0.559597092258954	-1.14027184248944	0.023286066240459	-1.57312403328574	2.35583122986441	-5.49778711985969	-4.1126300189986	-6.45218740631621	-1.8507440173486	-7.17382636082252	-8.60920306228226	-6.90683353887584	0.359554442440065	-7.88067122739928	-2.5154691852073	-1.96993698035591	-1.31123214989517	-3.52564441820963	-0.373660796915481	1.76542224533403	-3.23928601345127	-1.14176463031907	-4.51497256221241	8.41873144705321
Tspyl1	-3.17912111747017	-1.22750917785579	-3.58222252294148	3.29478930273805	-2.59818842793969	-9.03894682630534	-3.03398337685891	1.15723426463582	2.88481678888883	-3.11634265160127	2.27776186969663	-0.828144672734811	3.26725425075548	-0.453667673697067	1.52771869973422	-1.44468945379607	-2.54878467211956	4.36782925890473	-2.33451076359004	9.71838189075356	-1.85199786356924	-2.30582562456118	2.72589553642356	-1.86327134188717	-1.95750194766559	-3.98390731918477	-3.0435762641834	-1.63226786677637	2.41549191969441	-6.69585422953968	-5.67383835730689	-2.97622489251088	0.588998184244333	-7.0619509693874	-10.9583508155793	-2.16623489809174	-4.56791535585825	-3.77771140855364	0.144141516607071	-3.14435565107303	-2.26663508304216	-0.277117136591495	1.37832236881588	-0.966006371459223	-4.40983958493374	0.272378941089393	1.94493913430551	-0.709334168523495
Gck	1.14033121473076	-5.9126694940876	-1.74056026063369	8.31746779281139	-1.15183320841746	-2.75804082291605	4.00074838394229	6.11640906710056	0.659840937587512	-1.25434931056208	-3.87417027021151	-0.56094793809005	-2.00442870731742	-5.27562156278258	-4.93989070362374	-8.63278227028874	5.00080753258554	-2.6241019490368	-3.14299071011109	-3.37937311683507	0.12305523898335	2.66621861480951	2.90489901727842	-0.582312995663537	-2.48253721754833	-4.46576387983439	-3.0591637780408	-8.94478608518471	-2.85633784057815	-1.35809254353285	-0.678864366714872	-2.39693830945741	-5.17408552363247	-2.05122436505063	5.18422694276309	-1.032151628642	2.01303415265073	0.0275286712628224	-5.71245970643419	-5.5401207029815	-4.90961305564333	-4.45268413442317	-3.77645013899915	-1.14986758122672	-3.91137820677043	4.22848693400219	0.950474779398998	0.72495883202156
Mtpn	-2.31747855824487	3.0920512519533	-1.57971804502722	-0.818775288298998	2.78949172150402	-1.2620173685569	1.18470842590122	-1.11021943032438	2.57367808153812	4.46219641083487	1.73698152841869	-2.45075713314198	0.714679223521781	0.588411560535978	5.95030208335104	0.129274882590854	-0.186419542773678	-1.7744762165058	1.7105539860898	-3.63848657232569	-6.06695029783159	-5.66532044327663	-6.78984450852097	-5.96284563293569	4.34740554375079	-4.80117293327108	-4.50538248066177	-5.39352046931664	2.72349154768928	-8.14056326577935	-2.92455536776314	-6.89989261919575	2.59244801997017	-6.95058471446995	-11.1348861294052	1.97743590225035	0.684050637593349	-1.79673116744771	2.00159001618804	-3.03661529183235	-5.16798665946691	-0.602356881431226	0.204233416524961	-0.280678251328204	-4.99815631297803	-2.03108542506199	-0.184688390673946	1.2569102860443
Gpc4	-1.12905828081013	2.02984595992302	-1.13260982093024	0.654953736816757	0.572433406560383	-1.92826475727077	-3.689812167481	-0.3157655813882	5.71007864631119	3.18749462594948	0.270865399849536	-2.24017507915671	0.0666935105182853	-3.5689721349638	0.212795774270147	-0.314815177550455	-1.40054054100988	-0.413943349316954	-0.501360918183227	1.17543364890819	-7.20356985387541	-7.55629390376112	-2.21269161334998	-5.67844776782051	6.25354961708059	0.758786243703601	-5.32027925182181	4.57921624881568	1.26036780718577	-8.45418137990634	-6.99217237564932	-3.00280551101507	2.80771954382944	-8.89837986393185	-13.1153381498685	2.71983668616709	-1.29032692821443	-7.93268481719535	1.01849955414793	2.98020164236469	-0.0329083952846467	0.160552936117736	-2.99027402052624	0.308447460353423	-3.57707497251906	-3.30459297314377	-1.69061784247588	1.32549422204123
Fam126b	0.622855228139017	-0.336390503207978	-1.78368103224921	-4.22546819183027	-1.23685393113558	-1.59461941283285	1.42294245195288	-0.534014721003382	-3.11454366298392	3.32252094914146	-2.91628607091993	-0.566363925985665	-3.55320072000972	-3.35141661847118	-0.0807751927887006	-1.96570431192758	1.26140896122387	1.542444352635	-0.778958668790893	0.510767531531007	1.40693080434503	-4.24400984767664	-2.16208463564124	-1.40137445127961	1.97050261426364	-3.98866338873952	-5.3019939199356	-1.76760987800179	0.698480858815241	-2.03843337480656	-0.805130583050867	-4.63071160361115	1.18583331348666	-1.54969775622535	-5.752137447316	3.44968235457867	-1.27964200143914	-3.3324784851399	-5.1984890629167	-4.40092570162302	-4.96168053692712	-3.12413677378213	-3.67374331426208	4.64460056786164	-1.29508173221957	-2.7439136208723	0.140607473537801	-0.468868673379085
Pten	-5.27137392456485	1.62257456543134	1.10385119854715	-2.17611285251258	-6.52114874009266	-3.74741578806525	-0.328649772775936	2.05878695141029	-3.63300261185455	1.98739311726733	-3.01205873252222	-1.07904524740065	-2.0844661074437	-0.461327792457475	2.43230844135495	-0.699440514101398	-4.36902762900301	-2.03800732457655	-3.50209429874543	1.0250184654598	-1.17685541668197	0.174174784521119	-1.38409844645147	-0.350205364906317	-1.26624299566615	-2.78419788450795	-7.44061463163037	-3.30557766971166	1.01918197666064	-2.97189507949525	0.814079555382096	-1.23140937179478	1.10891199496421	-2.00205932262296	-7.8100337805181	-0.925886097789723	0.461069868220794	-6.2320258757565	-0.00873048892935913	1.66984691210135	-4.27441200672502	-3.28953157308954	1.1071565102002	2.56063085241224	0.785284281470845	1.71354234974436	-2.1174179250147	-2.82862141194851
Rrbp1	2.85467178564071	1.15744973481913	-2.4408738296298	-3.46483795290501	2.79920328497995	-3.32852612960275	-3.05635425211588	-5.98071301168175	-3.12881477260162	2.88553313275135	-0.333335560588117	-1.86731989139872	-0.561225557587619	-3.69073438642658	-0.531104475135621	-1.65629871590436	-0.0610943295692401	6.7173776161357	-1.35473436623228	2.38222835981198	-3.34921924365454	-7.01004118714263	-2.61583092051587	-6.24044288581311	2.4004036349795	-3.07008942221375	-3.43787427322325	1.65801545789726	-2.67629329784676	-5.48794814048106	0.236763585811417	2.58715088286968	-0.778154303049144	-5.44081837509883	-1.42982777887898	-0.761906604227001	-1.8704561716328	-2.99371676235774	-1.25796913220159	-3.64951031143001	-4.17376365857943	-1.19965336805515	-0.889550460144879	-3.29730336199371	-4.87004033635937	-1.48326614451673	-1.30747477107723	5.93466606996969
Dnajc12	1.55430923440285	1.23667427439227	-2.98399595326475	0.902979646431464	0.117273302300058	-1.27965068161067	-1.95425624192398	-1.0142282905737	-1.26129853320477	8.71197136518263	-5.2792801054411	-4.06489817009307	-2.85021976329202	-3.01097009413533	2.38795821588678	-2.71930847982305	-4.0123387546088	-5.44711711869691	-0.695033557741071	-3.82933730730931	3.07862264409043	1.86527643439545	-3.38087262926541	-0.90714090026266	-1.3443689768904	-2.02934925856314	1.96714088580724	-6.25899648857223	0.604875666668511	-3.88623171939968	-2.62876719330739	-1.36852860298387	-2.08522879310887	-6.00150490013697	-4.25369296261663	-0.383438899683226	-1.32513610134742	-5.75149838244655	-4.23173657928051	-3.09143147198075	-0.049057788898077	-2.34621308971045	-0.664780534828632	6.36724632697081	-2.08413450456206	0.275539652667191	-2.36192159678228	-1.38836379274524
Lrp11	0.303570090274482	0.142708687560234	2.10244811531216	1.37393988619677	2.81659964502402	-5.71085548728226	-1.28135273640559	0.562063575296222	-1.27502697816771	0.634840482700088	4.3921378241678	0.437719258113206	-4.72740868231611	-0.71371387987169	4.03075189893064	-0.0219661880169193	-3.99017559075448	1.90184999778163	-0.682673164062736	-1.30087968063316	-5.48721927672091	-4.90757996238723	-2.27697061785286	-4.63269922630574	-0.194181380157877	-1.28963801604808	-4.31540408397383	-4.37889975353223	-0.0160673128321722	-5.11212897910721	-2.88473141834618	-6.62364429227944	0.859586853884589	-8.32149207742351	-7.4342823319087	-0.435723611742149	-1.36361546797003	-2.26911146017265	1.91010890821319	-1.65661059753462	-4.08347029139396	0.681648133511245	2.83883483693679	1.0251293602408	0.200673489819996	-2.86611578045139	-1.46639188319414	-3.81477152012668
Use1	-1.99360342013942	0.0926497173189986	1.75605347956091	1.89628899061152	-4.17516387727486	0.719954570811531	-0.514238292903401	-0.895131960748042	-0.777478922682725	-2.26238459349451	2.03417132461388	1.66998182706414	-1.74530235224107	-2.14988661897968	-0.61414305150489	-2.30539512626572	-1.6019923606709	-0.778157285518773	-1.45475835342944	1.03016702573037	-2.74365908193731	0.322966962582838	-0.133023946891606	-1.32626032578219	0.648259590559912	-1.51489112183539	-3.63022434104302	-4.14156553821173	-0.517246455519397	-2.77224391804692	-3.75968596810685	-1.86666084465435	-1.81772195218176	-5.40161189190571	-8.26791668339577	-1.94874190143456	2.0538125924008	0.824784185194721	-0.772732172407082	-0.0356930089307355	-4.42392321779141	-0.202662024887914	1.21799871760927	-1.38107625402659	-2.97478410629928	-4.78389938226313	-5.15929762990745	-2.82600662447489
Glyat	-2.03054803785888	4.07001903488681	-2.16604447163061	0.252721920020091	0.608817495270625	-5.00080133455203	2.65247535856767	2.03584134552069	-2.69474282718608	-1.16897127754554	-4.15093174138803	-2.26741014622073	-2.69872209723577	-7.47650793617408	3.91069827511804	-2.93310354000382	1.38287592900789	7.82200892513112	1.83416081070655	7.79271409840753	-5.25976639846998	-3.67633763857405	-6.99626945784155	-5.76147885732095	5.0472925028422	-3.32352259591006	-2.59488360383859	2.76221798967977	3.47691407924798	-8.34575574326233	-6.21422642719159	-6.97547517484517	1.92892413689366	-5.28906791396401	-5.72042662041759	0.641173369880594	-2.07876946611152	-0.0902475685331492	-4.71786015778996	-0.39899043860637	-7.24109668054736	-1.38245646492034	-3.28869227467554	1.76023747895961	-7.13636764068967	-3.47497675693138	0.000787603550412186	5.0439589641889
Igfbp3	-1.47631212296332	1.54242098289531	0.947743317667206	1.15108346588119	1.12159430332489	-2.91089659537415	0.441331957279241	-2.6182111955958	-3.3385492347957	4.82899313407666	0.988032101152992	1.15891681295761	-1.13222661003552	-4.23782713265683	6.73052724842805	-5.43465881641985	0.00653347098906121	8.06737987052558	1.72344179450112	-1.05839574653413	-6.60615862797548	-8.43808058113622	-0.250682574684093	-4.75577731590219	-0.871900537117503	-1.34925695079148	-4.49737072590755	2.67795821580851	0.186852730314206	-4.42582048049124	-1.8862395692089	-8.52997259634349	0.619200753935933	-9.78557141156732	-8.83433679531068	-1.45347837797644	-0.088992064708437	-0.701689653695545	-1.21646875577664	-1.97671760350523	-2.43024159104408	-1.41174102891044	-0.671486834345131	4.90384926636006	-3.73280728736901	-5.15044151510197	-2.18113296139042	-3.27039542770059
Hyou1	-4.71260549697365	-0.975632025243307	-1.45917624142962	-0.449691134694796	2.37133920603167	1.3727560567795	-0.836177703766312	1.3552404018613	-0.578856108481395	3.50333421713684	-4.39978521075714	-0.132531976584472	0.968632841353391	-3.89456356842634	7.93309833043216	2.36871786963706	3.02440745676599	0.416063450020838	-2.58214219897614	-3.35789643035345	-5.57698724159615	-5.51509326964358	-1.87311705132532	-5.99254755605815	-5.60845899875038	-1.09676120484963	-6.15798686909758	2.99276106881195	0.772062935346073	-9.53035347981124	-9.53728353131444	-6.81710512201742	6.34414051967921	-6.65783399238886	0.378756183702789	-2.02896360149839	2.89551157952367	-0.375371896141487	-2.00262957294842	-5.31246068223011	-1.08760080132495	1.0881578928512	-2.94099727142049	-1.07900451629489	-4.17531379410351	-4.20269017218342	0.653901681466567	2.81015950381021
Rabggtb	-1.03716302893336	3.00912122619223	0.522158564531851	-2.77382932516738	-0.358902027129295	-5.26603456943373	2.35517314904661	-1.85974652091141	-0.782949358691837	2.21268664926303	0.00537204877345321	-3.57391304997267	-2.69479952738842	-3.77754101604661	-0.354090946537392	-0.485824651792236	3.17215517595171	-0.909388481190887	-1.57626194682955	6.26871854549377	-2.13144927220523	-0.389404808681033	-1.84503902617107	-1.45950733917453	-2.93971014454647	-3.59722481094844	0.438154396940232	-7.73584636745897	-1.49729434397904	-0.876357900170602	-4.08666984319327	-0.791891783329697	6.02065297055	-4.50135068460012	-12.9705976460669	-2.96788478230158	-0.673928872836646	-2.96515059418876	-1.63626655428466	0.261741110219262	-8.50578562916734	-1.63681615509734	-3.49036162110692	5.37569043954462	-2.42795534720745	0.146955201227433	-2.9710851148475	-2.06565781524813
Fdft1	-1.48808168159223	0.922904162587104	-8.04788465810012	-2.57607311834189	0.0924760814206786	-2.98995441293473	0.966931622731344	-4.936231051687	-2.96847725820368	11.5333850820323	-0.559783735455477	-4.04422434604844	3.41606564217403	-0.988381939096394	-0.869360496186451	-3.31086752287116	1.68520216675453	-1.39355497226894	-1.53875607689434	-1.54856998550145	0.899833418341589	2.16212352561063	-3.18396332680873	-3.23664617827971	-2.79142601371909	-4.39154472529687	0.823443341920949	-1.6393368068437	1.23241791944998	-4.40030521389792	1.22756290010835	-4.05611808085884	1.98725908623722	-1.37924981093242	-0.244038435755363	1.61182664477762	-7.1459548296376	-7.57226842677103	-2.35569097766352	-3.01614074206467	-0.744210054053021	-3.48418247637298	-5.17449248538142	-1.84970946058177	-1.41835229411049	-1.46876421792843	-4.55540270700791	2.9096457694506
Pfdn1	0.135945729612985	0.913925153044405	-2.05829166872691	-3.57465727455393	3.27060468729629	0.989339474299752	-4.57688991343872	-1.5980910479866	-1.36234140862688	0.267314432910751	2.5606772642916	-2.74886466680324	-2.80508221166309	-5.34855989076125	-2.02926020834461	-2.11454716978207	0.419716821744251	-3.53815508955261	0.717280817483309	0.118733537276135	-1.97577503407056	-1.84939692869367	-0.0581255968801999	-3.97196155957271	-0.507753577237921	-1.24515141501823	-2.6089260289999	-5.30808753784406	-1.17702312205705	-2.4365096684159	-1.96341918703987	-0.452288651358022	0.768963663058302	-0.311997239679838	-1.94344371398684	2.92072212788757	0.0122079156762309	-7.47175626275012	-0.919080908285456	-1.15496673756798	-2.03578466386495	-6.42504927696292	-3.43827616668392	-0.865157597448085	-5.20208795784148	0.0391498368158478	2.29589707261931	-0.270871992683597
Slc25a46	-1.67586890212426	2.99529029064775	-0.320561238753379	0.102084276846949	-4.1457553919422	-4.61770921215213	3.82772918657187	-1.31128424579024	-1.25943272956504	-0.628829418018579	0.116765074745061	-3.80079544239404	-1.6057625310044	-4.97262542318277	0.5026645655844	-2.70303721195532	4.88848141320743	-2.18751682378703	-0.395317914916378	9.95322874341548	-5.00728145288419	-3.2058421163207	-1.88034429129978	-4.72781910396371	2.25496395875205	-1.81994242605032	-0.494476019261736	-4.7316840526737	2.63243286651456	-5.12640143112416	-0.906065069567092	-3.84837239525389	0.947878705544229	-8.881455873071	-8.37317537271424	-2.03602476369066	1.21717045019521	-4.344344225702	-2.38156969202249	0.660106317748918	-3.358540329911	0.161863112078845	-0.85187126818714	-1.85174248379122	-6.30512257147978	0.263247227037702	-2.33619883390108	1.32089505251802
Cdip1	0.230569913741369	-0.276831271882231	-1.75081928246808	1.05842244969014	2.40788333897771	-2.89709234406883	-0.00408053496293714	-0.541924120588945	3.12015653230962	-1.18130049908799	0.446166981546924	-3.59788799307756	3.13477433048702	-5.18685966737664	0.00158040322047359	-2.28573670679934	-1.25281729403867	2.55680985237346	-0.156765973651185	3.74966578719511	-7.41320835961453	-6.54924471289273	-2.37783812274863	-7.01639525546109	1.82145920123039	1.4764142906732	-2.70434531461638	-0.332059800397668	-1.3403016736227	-6.72382967428011	-6.85998747801644	-8.09263698863465	1.62929441552791	-6.68044592908652	-5.68250885360179	2.44793572460645	-0.152257963658165	-1.06713473475983	1.0834286825409	-1.99575253642186	0.449302170866012	-1.20601635506157	2.69523419263715	1.50982507788294	-7.57078699018458	-5.24787561536511	-0.843027350569387	-1.16441261611909
Btbd1	-3.01277566563552	1.64305807463633	-0.586386445321756	0.716244067461516	-0.598719035558062	-1.96224306412206	-0.68546952083049	-1.78393027217018	0.969859176097083	-0.399984937196741	-1.12202832287353	-1.77763369573194	2.08645425623527	-2.83063842309538	-2.17647471079221	-4.28178829715135	-1.86603862036335	4.22938791803505	-1.18387742229673	-1.54820822983904	-0.558555010836371	-0.95783987999895	0.329029432748349	-0.0474468422479903	-2.52544344996778	-1.46881089144715	0.193747207907096	-8.07070668835326	-1.62671731141242	0.0767527173601259	-0.431620521914577	-3.13379709646923	-2.40759343752217	-4.0692683388456	-8.59553187576709	-3.43014017910932	-3.06906272534514	-2.95482223243622	-0.564763432161983	-0.873041546959239	-4.8454136346409	-3.70852071869087	-4.37671822349107	-0.588988522945419	1.58272975777765	1.1055285137254	-3.62507537583429	4.38430481343786
Sardh	1.25042030733538	5.49211016273145	7.64971518628968	-1.39636444840897	2.00016182414559	-3.27016777404429	1.9798720809758	-3.19745111359384	5.19314610869424	3.51822124248954	0.957779150614412	0.237980891379321	0.522406841309104	-3.17155274236913	1.37489553706923	-1.0124653492422	-1.40898329096512	-3.57296298353186	-3.57349910294616	-0.826757880634578	-8.74109385556083	-6.30991453425702	-3.56574385886174	-7.41458373163813	-1.00144922802614	1.4254193228683	-7.25698443154038	-0.0227408178736024	3.35076522173948	-7.67815978544911	-6.98570858218969	-5.45440590390944	0.761795876818378	-10.1975374616446	-4.824654523894	0.282115038056176	-0.287686072204426	0.120498813686121	1.51594056167517	-3.16328659857153	-5.38746877916633	-2.22782928576962	4.97065279214227	2.28106990806719	-6.56299181419345	-6.09749324056341	0.222980373292876	-0.947515603668178
Dusp1	-3.23665985268273	-2.19921888968309	-0.38243924381267	-1.18000551207278	-0.699126764119142	0.470547644933505	-2.05165640379829	-4.40263326918546	0.948206507827763	-1.87219122435204	0.427020971771896	-4.43777506335605	-4.7779013977039	-3.93365784383746	2.56550887543898	-2.97017331031291	-1.45183043284921	1.13911691665096	0.195091172286263	-5.5638247444055	-1.99289211031365	-0.500850846797031	-1.50386108574472	-2.12909266210156	-1.97395173943377	-0.32062529781198	-5.78965348812969	-0.422264498089179	-3.87411672532836	2.58810878173924	-3.58453566417072	2.83747765245995	-0.966384234815271	-4.03604063763176	-2.37413394947103	0.912626066376101	0.266588692134509	0.464073187645109	1.46361712462791	0.00319266441129962	-1.88622224250146	0.493948924353504	-3.08855860938373	-3.31793286152147	-2.47172655170253	-5.06816696140169	-0.921553036225194	0.07524918643254
Ddx58	-4.20279419324901	0.836750195115454	-1.24729944785527	-1.59208934733061	2.9824354292527	-4.57198411891701	1.53080708001907	-0.770289555827433	1.92655611244649	-2.01480770549107	1.33192530844039	-1.67988322106589	-1.93410318957752	-1.7434453634259	3.06100644377249	-0.610737693055635	2.63475703077733	2.48827426515315	-1.20541162820233	5.04753378593468	-2.09776602238335	-6.31058825441003	-4.21060886632481	-5.04437118116745	-2.29010385215217	-1.02043815774499	2.82030897059164	-5.11631269802848	7.60022053576705	-7.88829737245417	-6.81814854692863	-6.31286322871719	5.5928909451546	-11.9596397240034	-5.62548472566524	-4.13148766443882	0.279218625084125	-1.32465623962636	-0.822003759001148	-0.589741332132162	0.0764790872613252	-0.352046779611717	-1.89929051293727	-3.56846998267734	-4.8636107455875	-2.22929555358898	-2.16504001398276	-0.602185353944166
Wdr61	-3.7108490791468	-1.50136492784	-6.38269316305758	-3.1558058640732	0.849960832478874	-1.44186496214335	-5.27377438181018	1.0263778340482	0.283756645969154	1.53753460299599	1.72529598532608	-1.20142067175083	1.38368997019339	-3.39002166826225	1.91258901467211	-2.36489873459035	-2.81232286424667	-4.85739210025509	0.555128502489324	-1.29907863400864	-1.99136910895279	-2.76848314667188	-0.71556521670874	0.251000853731858	1.74850341913795	1.46386955982087	-0.197588797720829	-6.57439921268179	3.38031928615006	-4.42028108748137	-1.78789766699452	-0.63807235756409	0.738183793448123	-4.97332174805766	-10.7694870456939	3.81808496055996	-1.2884229075457	-5.24689397328434	0.719446612813364	-2.95613623560745	-5.03444580229299	-5.7357908338917	-1.42056120884241	-2.40417653391942	-1.73498331346758	4.59171970268004	-3.35029217374478	4.65915120351968
Dnajb9	-0.0260481467195381	2.47187516978738	0.0066701008751533	4.93719930135849	-3.52117031754806	-3.63368725236816	-0.66851051117571	4.59397932597338	-2.53851512448102	0.996589159303548	-0.0699449498870601	0.995441889304524	-0.924956176372422	-4.67522315123171	4.30656608545801	-2.87258770310224	3.83406434224992	2.30713102670492	-5.2290173156859	0.0819214687170424	-4.98934814160634	-2.58440108494378	-3.28357604391512	-3.92224821686137	-3.8202816927829	-1.56656348571885	-2.61885599543096	2.26631126655295	0.118389685080347	-5.31006697072268	-5.81114745371962	-5.81907471825675	4.40074128338023	-4.95609687770694	-7.15656768383216	-2.97986014375062	-1.8676390230856	-1.18264739222154	-2.13680284403288	-5.19743338326746	-4.36829581910021	-2.83583076300997	0.546946459130474	1.82790086255664	-0.854076885354387	-2.04936601055002	-4.18996658424635	-1.15017152687117
Nsfl1c	-0.370727201033302	1.30037175626662	-4.22476412434346	-2.52029082518336	1.39654814955843	0.0577893985479907	-0.848573495502354	5.20717576523906	3.11287172740958	12.6025544684049	5.08679004763721	1.5287604953065	-0.558195401438928	-5.32217323953275	6.09358777690483	-0.785374347813429	-5.53489825219712	1.55778665241509	-3.41692926587359	0.0467499355747254	-6.94935276911382	-6.54597289999929	-1.79821020715239	-7.7087779957112	1.79417489959531	-1.04295301391052	-6.68431470402435	-5.24979433170831	5.01288873946108	-8.09191848820313	-9.58147457471503	-11.7632631145611	5.10167615706565	-12.4639215431033	-9.10683452164816	6.3707120692068	6.34545169465486	-4.53545369131725	-0.513659596995448	0.889159681284369	-2.72360361622335	-3.74314187382641	1.13416427010631	3.34438805374267	-9.9762430641889	-6.91513459676937	-0.781079952827165	0.553741404159191
Bckdha	-5.14912948011441	-2.40961677877374	-0.797587599631139	-0.0980485898238985	-0.0141044078053012	-2.12143516829909	-5.827043898486	7.00027508707728	-0.177418684347527	6.5095344341018	-0.983494672997394	1.61758577492661	1.95708648366888	-1.6914741059034	-2.75741601437502	-3.72386762798174	-3.6210252596655	0.85556571405675	-0.412450535265506	-3.25081333318084	-0.253448268068003	-3.40551810661332	-0.254372411186164	-0.0580731940798129	-1.94122982487695	-3.02699897266664	-4.27577885119412	-1.9863306698144	-0.638527698673343	-6.5324464886874	-1.29544335399577	-6.94017833076084	-0.316066246704015	-6.08566105437049	-10.7003625153118	-2.5492632958871	-1.88527080800109	2.16376696533978	-0.0113487249260258	1.89981471614657	-3.53958581375251	-0.936886258390651	0.0240334805984244	5.2663393153367	-2.46970395911612	-6.55581680370954	-1.45938811954403	1.56804383041817
Scfd1	-4.50275727827978	2.85062213785927	-5.70133849883219	-1.0354686542752	-1.64894515726164	0.693824611297431	-0.803156128688348	2.37721540828468	-0.310901284386619	-0.208104492009344	-4.50977159904818	4.61754314009315	-0.206967748760966	-4.43200565886808	7.03363711890817	-2.93806326930096	1.78731328975704	-5.14122729058823	0.548845446774394	-1.34760765830746	-3.35369070058517	-4.05537029112397	-0.83446392886553	-3.07854746878096	-2.88089030539199	-0.330838752253245	-5.93502336051002	-1.35941006543612	-1.68917515834367	-2.42971159791502	-5.06289126290502	0.140570382373126	2.57174437235622	-0.57095056678142	-4.82502000030399	-2.75143813248033	-0.903755179578189	-2.91790098799988	0.743097181115166	-7.09455528010568	-4.512110990504	-0.857855674918105	0.16898818859848	-0.207625641527874	-7.03030262376353	-1.20447050019669	2.50255618397931	-0.680414742268317
Dpy30	1.03417051684453	1.57214575435314	-3.68159444450634	-1.29035230399267	-1.8824366090066	-0.749842819086828	-2.11693827011625	-2.91475618963794	4.83214867179741	0.0793074431714729	2.27005000588236	-3.11787838450251	0.317829648649909	-2.05565367333369	-1.2483175065403	-2.65637238633568	0.446636120581164	-3.09365976721685	-0.786464393620868	2.30568125240905	-2.65426543133085	-0.350838549677821	-2.95461726275684	-1.895851076641	3.56478208821932	-6.89168756379079	-5.22245809541812	-7.34345651426198	0.704400922558809	-1.71023740062031	-1.20575852601489	-0.257736587890766	1.96625641746846	-0.0951349730290278	-5.75390169685165	1.2499381461613	-2.24086760894965	-8.81991275169514	-0.406048830607303	-4.61467291113989	-4.45572118126847	-4.04297188445713	-3.70511486265603	0.590763264250184	-3.72657345237291	-1.19230118536396	-0.876243299881648	3.71305258783019
Bloc1s1	-6.88630674523801	1.53142983645164	0.0562775758612988	0.814804544305264	1.65011763260022	-3.32438246581518	-0.599969533320023	6.19715130714555	-3.2860184503914	5.79796360849672	-0.66262547596402	-1.69347836883796	-4.06816991879078	-3.30761351349922	0.448274034189384	-2.9278460575502	0.452860935161514	-1.19169445116439	-0.320995479891436	3.02334811083806	-2.62949822914484	-0.124665979898574	-6.10611531795546	-4.42808838002001	-1.38534966262957	-4.59931783320222	1.06040089719567	-3.48607745570743	-2.3572061842341	-4.84103759102688	-0.466595802049103	0.180153537541057	-0.807072952686399	-1.31085183756181	-8.10862331725107	-2.69970581774005	-1.25807373494644	0.792275510254978	0.114593755987873	-1.30575062081645	-3.4386000880129	-1.86783537356393	-1.47546555460901	-2.74922838212115	-4.19749438608191	-2.85249656942541	-2.31353720133512	-0.683086669728526
Pgap2	-0.84573418489214	3.69943943390293	-1.43043769772394	-1.26209672803374	-3.09464026452131	-0.170204442701122	-5.0829060653374	-4.52845846779088	-0.451813443786611	-1.45670282152901	-1.3100372753868	-3.31083472750723	0.840053392126218	-1.88246137389454	-2.25339774440585	-0.837764610509059	-1.57037814505792	-4.88243566596381	-0.802693678763027	1.71463401575382	-2.50947962219375	-1.66000922958875	-0.722501357572806	-1.68001458907547	-4.54903855435221	-1.14069260205302	-2.96775522111148	-4.09393691913387	-0.897214282205798	-0.530861804991412	-3.14103116716377	-1.79379348442422	2.16369489879529	-4.63583376891851	0.836098571496119	-1.78451248539438	-4.72070107201596	-4.93784620388512	-0.831840964443313	-5.29091162142453	-1.78073503923792	-2.0449443249978	-2.09006028851289	3.15775695538754	-0.584688144245706	3.36820468411457	-0.0897001268209632	2.22721361857747
Hmgcr	-6.43680480278145	2.86196200252048	-5.09497185844159	1.15442681236568	-0.276550002115885	-4.11937411594034	2.15222512139096	-0.00635753149099916	-2.67921835007431	0.857119043654947	0.709589207074059	0.312336918544553	-3.12884852457951	-7.0785210692803	4.92918131479613	-3.13171666396861	1.5479288656484	-0.364261609632745	1.87450520049715	-0.466540345960006	-5.35717790008837	0.973782316530566	-3.42418761659498	-8.18876238256328	-4.74677502698036	-5.37896586201909	-5.09721615530375	3.11339928998658	-4.16883002575541	-2.303408909837	3.0953811196659	-5.4265001194416	4.28712843047503	1.45621356295775	-4.41360146314907	6.19067578582849	0.844147170614928	-4.90391111669508	-5.49033552425716	0.027430149593072	-0.454173729830593	-0.992099764476089	-2.93247711519471	-2.35794945585245	-4.3949856279642	-2.79370203426107	-2.64579545862928	-0.0543155879885528
Mpv17l	-2.78352331521089	0.0203357109260907	-0.614526679846747	0.450441353176726	-2.50494795859868	-4.67115891549447	1.24004379331981	0.325777495783874	0.447494793793288	-1.31274409052249	3.15118311082307	-4.17426282931057	-1.74797301069324	-1.79819975426838	0.0460394435774756	-1.98343914139923	-1.67118593230202	2.9524622251497	2.29508236776254	-0.915546695704601	-3.39075784652211	-4.96691358721111	-0.852253695234415	-0.523479734844877	-1.45958967480459	0.577489309630769	-2.62429652494767	-0.183428054558735	-2.14795889187255	-6.38700856390014	-1.16253059240445	-5.55241036314956	0.278167390461493	-8.8279279560944	-6.65724405006226	-1.55001457155936	2.23059588611982	-6.30318860016943	2.08434814919908	-1.50327360079709	-7.22428244442686	-4.13509698100255	-1.20569267710602	4.2617836114299	-2.2755473893988	0.246366695600081	2.01981660664328	-1.70721949003541
Rnf4	-0.880939977230019	0.616630604296867	-4.71470812506849	-3.13650867119106	1.25614768639825	-2.75588442880252	-2.4220247434898	1.0763170331102	0.603665405232976	6.15925746875967	-4.57171505641291	-0.622063296886691	2.61053596928635	-0.64855734320563	3.55250086402735	-3.9569201198272	1.22191055679599	-6.05476319379688	0.560024034816203	0.562755451591079	-3.89648563190422	-0.929002507385848	1.50269964692293	1.91530109067093	-1.18237495169691	-4.39100744718898	-0.603433719362231	-8.36262365696847	-0.834353935938938	-5.46810495736965	-4.62200032602125	-3.03219715723303	9.06541526130695	-4.83716042506154	-11.7715270344414	-2.41008876263402	-3.81620492852094	-6.91703422516229	-2.99162168344878	-1.21612206946577	-3.21736528600263	-5.28176062786622	-3.13916679647092	5.62775143043655	-1.47178944627732	-1.14086844316601	-0.0602421533990105	2.71591481137725
Edem3	-4.53697005830544	4.48439212836311	-2.98596141789298	2.46236105667094	-2.02396193253532	-2.61670928810537	4.37134027492877	-0.323969096995619	-4.76255777106666	-3.79433117461237	-6.378770771306	2.6342576867671	0.372156339243873	-1.99064208276112	10.9793946072927	0.660581505785665	-2.14667769400796	2.31135501438497	-0.570683213536022	-0.892495228735813	-0.074981643296236	-2.5561283158652	-2.75117585402552	0.67151893929074	-3.09073929792162	-5.19947084197313	-3.16377162574383	0.945548701530463	-4.01175070837616	-2.89543670275474	0.839595471307282	3.27147975720797	0.0647263309609132	-3.74701854932744	-9.74301166405749	-8.95043039294323	-0.863771334381028	-8.97906961006913	-3.62934656639762	-1.36870380097364	-3.5009880344046	-2.22412899252445	-3.13039401371326	-4.32449749519854	-2.0901087562332	2.61847404641887	-0.569051878142308	0.630901773649558
Cbx1	-2.37096706299159	-1.40985375070209	-3.90364063467887	-3.67627875509703	-2.27023324026016	-1.56974197126191	1.09449834208111	-2.94077245504595	1.12616597548811	-0.469997995598312	2.59677117516042	-1.13213331671003	0.298222438487047	-2.11837015328786	1.04456780561829	-2.27890644994083	-0.298107920342555	-3.86369689965195	-2.84143800925853	-1.68916683338907	-5.42619462382005	0.587677499795244	1.08820228863503	-0.936732761107797	-0.239312495054013	-3.14447518342691	-3.21288526802703	-4.16671251728962	2.68764026218035	-3.30338754123934	-4.49362296385825	1.22195926041032	-2.77470566025635	1.11446951153496	-0.736232909204856	2.7476693136308	0.163481202155239	-10.5101690558362	1.322996509183	-0.0497488173498803	-2.75680992169077	-3.73975560942191	-5.6124576468016	0.574762394660929	-1.26093798051576	-0.926994723079527	-2.37721120821123	-1.79939818322994
Slco2b1	-0.413546762854346	-0.698527853327861	-0.166049714579503	-2.44586424585605	-1.4425181694235	-2.29836722435921	-2.77850575252707	4.04803352133841	5.9035855410585	4.59227358961859	-0.742734025535453	0.938181016530016	0.867048559677173	-2.39983130759183	-0.752272292506023	-4.55764488339649	-4.0412042579867	-0.662817361824652	0.266520566284892	1.46139930476771	-9.43102469381008	-6.14789852328585	-0.563595640292331	-2.43447799118774	3.36594815757188	-0.623111133908272	-5.35752867213815	-1.66122992865107	-1.7753438513897	-9.95491651153233	-5.58962540057511	-2.98149358992446	3.08941190738146	-6.31735419207082	-7.24267146697932	1.03369628050809	-2.44042430847842	-2.55049978301901	0.727654018553754	-5.12365561823368	-4.47868875096912	-3.43059301852408	-1.58837254754239	5.87173805109928	-2.51971212766737	-2.63153840329281	1.82780413657676	1.45025484912987
Sparc	-0.698944836670323	0.877491461335037	-2.48436488182923	3.52553722058544	0.272128938074766	-0.435477006459045	-5.01722948573302	0.160755014902699	-0.264198059791906	-1.11523650748898	1.03901172081587	-1.10904237873758	-0.925703899442119	-3.09075687772109	-1.7756574322696	-1.03071107756265	2.42541877526746	-0.0428052112855646	-0.686397601338259	2.05363637264627	-5.86488318867823	-3.66674993676647	-4.14254124408859	-4.50630477402116	1.45226898551169	-1.39554667450402	-3.72947990553022	-1.48388796815333	-1.6796229977512	-3.24707264486327	-2.64742307238071	-4.0255222649964	-1.01577391158237	-5.9005537498079	-2.14363211886312	-1.83870490172984	-1.00656239868466	-4.08357772176112	1.64427263370392	-0.00914347303129848	-5.3790701874021	-0.351452447120743	-2.5724853253149	-1.4493098637509	-2.26680369185285	-2.06629192302489	-1.49470694740985	0.193083363853249
Anxa3	1.33298025265655	-0.554664957917643	-3.76346600802795	-1.95700918477781	-2.96771899698112	0.316423721790271	-6.43139111348834	-4.45174699752332	1.31313526876274	-3.26431100564657	-3.82422313156192	-1.03812752402565	-0.466273992715061	-5.57414508683984	-0.733298981518939	0.0983678674981316	2.7792278212187	-2.05732491454866	-0.300220432420871	0.63080887617437	-0.991629466074752	1.43437527172447	-1.47518452047851	-2.21757291860347	-4.68848230448707	-1.86905878137749	-2.03095986962281	-1.27191118649343	4.69847728632168	4.05329536883011	0.598897183584153	-3.81110053271033	-4.31641668754687	-0.643492153803917	-1.41648482358941	-4.90807936754991	-2.57368954136776	-5.36798082797354	-3.03842439953523	-1.46532897961101	0.0195889284751107	-3.00981951942376	-0.14792174746995	0.848885252827313	-3.43179568408022	-1.755449180827	-0.896718599308366	-2.55797683550963
Arpc5l	-5.47588904253893	-0.218461318116596	-6.51980230699633	-1.29730735234044	-0.434960592435962	-5.04523533201271	-3.09876763933385	2.70706289728932	1.05460846563912	1.98414227650719	7.00834832734496	-1.08181608109819	-0.295784244791985	-1.30452841591654	3.26254738550597	-4.03362306083069	0.00900509146919592	-4.35429277463937	-0.501377823059599	-4.50031551773419	-5.54706901569885	0.59959334297633	-2.57348934585522	-2.80404489584592	-2.27385278435872	3.23706399090503	-4.20311475380072	-2.00437159890207	-1.72045184831558	-5.1842592996879	-1.54134877444107	1.73433763158551	0.508740634951011	0.96977236430334	0.126438727038169	0.0632891608580683	-2.34396392213146	-5.45642910116145	-1.03245474825692	-3.67143925432567	-4.57440425513402	-1.65821672167774	1.46064194572243	0.835147655814425	-6.62377928977079	-2.94054836326785	0.281878173153153	-4.67342653569582
Hint3	-2.92667459295278	-0.740035042628401	-4.79310060124917	3.16659142637386	1.27550841802413	-2.87451308549919	-1.03985613021533	-1.30883329319793	0.384513611470517	2.46140502299944	-0.605955852425485	-2.39312269604358	-3.61004198546167	-3.26581826755129	1.52518599408668	-1.59430151436993	0.48305976638812	3.48190799836798	0.642795870939558	3.56480613310965	-6.22308962090854	-5.36773330135779	-0.929742069389026	2.9382954597822	0.527463271892439	-2.55992943847629	-2.63838785610672	-3.18514144827472	-3.34123478957271	-7.49450974610697	-4.25724055198581	-4.22596647895498	0.00313824418959108	-5.51277116747988	-9.27842278078001	0.105701020785737	1.59514516434725	-2.69937924194615	1.88763803541127	-2.16347538585065	-5.81696823493741	-2.44248829478425	-2.08446728287731	3.58831906281743	-2.63768312869079	-2.29826023043067	-1.97015829683023	1.32485474002814
Nr1h3	-0.92461696551261	0.660354530818468	-2.22185245525586	3.14640426735648	-2.79452899630826	-3.49438026687019	-2.91806672009539	-1.23971531458892	-2.77526879624289	1.9446038684267	-1.95701299992003	-1.19641645808921	-5.26171094013772	-2.62676606883613	0.282485258440319	-1.11033411920522	-1.79887044941166	6.2264201242971	-3.21207427820849	-0.663328473911304	-2.94682516282664	-3.13945924558993	-7.80333278642232	3.51437536327168	-2.33646593154933	-6.4635729458291	-1.17616565170115	-0.870891265038348	-1.36356827888557	-7.99993594430053	-3.06292946866134	-0.926736541144625	1.51866058710067	-2.52507532023712	-3.09628082654285	-2.94439225372397	1.65407028571225	-0.919270108613889	1.4889192952968	-0.823276229677107	-4.71582544252974	-2.15291806515233	-1.81146295563358	-3.23300363393783	-1.58090298232107	-0.153661119517589	3.57723879781485	-1.52673455665941
Ptpn12	-4.57501212219112	5.03414349882065	2.40712962435111	1.68816184432453	-1.19701898784258	-1.78474550019554	3.49291725500821	-1.35175160566338	-1.63845040227303	0.701572595788926	1.21904143203617	-3.08118326401527	-5.4673900534261	-2.69932618385741	3.49742885353678	0.735277600733633	4.02980887399775	-0.072820520011514	-3.72328038034162	3.1906046709479	-6.9369336733489	-6.9721205918744	-2.86675823780781	-1.09922779662613	-4.601335220493	-4.33946558666788	-2.40525327173627	-1.02068458944777	1.43302958995594	-8.35221008216649	-3.14429247748824	-8.65857240747345	2.25830758859025	-8.46376414696896	-8.88554182158306	-3.96064719812347	0.664119821510862	-0.782251492309012	0.409116976548535	1.1587797467728	-4.81402983866511	0.531416636491166	3.50803326858513	1.03953938622937	-3.10603182473833	-1.46333066023378	-1.65722286739358	-1.98988840659617
Lcmt1	-3.39105342787599	0.924150563058268	0.12666122751246	7.41044818328797	0.288204686394278	-2.42441855471918	4.47086235155087	-1.65376140094622	-5.48519549378717	-0.404785862831316	2.41201236664096	-3.74844744278137	-3.86073538607906	-2.67736135779775	3.2375215708324	-1.9104577158191	4.6093984071695	5.2073539678608	-4.15756943082981	-4.11116182925078	-4.39153311377644	-3.44784124101828	0.534272009594829	-7.44028325072574	-3.35208479626233	-2.32969925635801	-5.72715488694558	5.46872557405247	0.419979499336918	-3.64473340560491	-6.22174203309628	-6.23835091965257	-3.11565637082938	-8.97113783446324	-0.699543454401681	-0.0724826665481917	10.4721986891354	-4.56135717866665	-1.06964343884191	-0.971477737418729	-6.9876391999048	2.96342348344874	-0.246532775896616	-1.25148784603836	-7.4115106065555	-5.65861092110914	-4.85914809704467	-0.178163459489585
Gsta5	-6.54621336405134	-5.44654768982185	-7.60746229558356	-4.10108808130327	4.72480094100102	-3.05121893929178	-8.43611398551089	-1.0583887260347	-6.15629507288708	14.2691139101509	1.12530924178117	-5.23442236225255	-8.77901466850902	-1.60187038324474	7.25407107136458	-2.42033471283722	-1.72653133203348	-0.082666869011204	0.55533950543171	-4.87883210380555	-0.869268289560744	4.10503501837127	-7.81722170717775	3.56891611031085	1.21893390697905	-6.56829868542106	-4.86802839225768	-0.736776393672931	-4.55879516602163	-4.72520258120969	-5.58177010104826	-3.32752870009926	1.32794414309066	0.885428363322218	3.49760549842967	5.43895831055262	3.51694094702412	-5.59316805055933	-4.38257746556259	-2.61148375232161	7.88548645329382	-4.26481177505396	-0.513325541814849	-3.46368370553583	4.20427249262994	1.17316143299144	-10.648195671163	-1.59625659547122
Vipr1	0.0128128309109208	1.62096930898397	-1.16090610057673	0.927841039670235	-1.26440425209958	-1.67540127942269	0.639000234151665	-1.79714837279032	-1.30171538645523	4.29904489140015	2.30329964239684	-2.20987931766525	-2.00307216843254	-2.56576198179079	0.47308719232256	-1.97170862725868	2.2874221480981	4.57428677597723	-2.52098174941264	-2.54892182296835	-8.47825570614063	-10.4404079300805	-3.894839298497	-8.1175151955674	-0.107715239718527	-2.41714917239121	-3.30476289214441	2.25942317538093	-0.692825563660939	-5.96159107219067	-4.73248005406746	-4.75617236264915	2.55811097019911	-7.72963073758863	-7.85910585156678	-1.79747777399034	1.97995211427401	-2.45836393608815	1.16284913560573	0.25962154161061	-3.66449697837848	0.385349477894168	0.0597381103631713	9.98325178911388	-5.00878835879823	-2.92981766476236	-0.521993261239506	-4.74229117234598
Foxa2	1.85713968739349	-6.01251085799811	3.91824455086263	-2.75763037064152	-1.49039862393896	0.546641387589218	-3.38935703735867	-6.20979274331207	1.16040253970813	-4.52920622036449	-2.77182216654391	-4.94422636496298	3.4024241059382	-2.1800440178285	1.36728736123617	-6.07281696823135	0.915168081545564	-3.78887720123168	-2.58195498186972	6.11644825478275	-3.86137760707043	4.42158212451818	-2.8049606484168	-1.6152713942619	-2.44586270795295	1.62131473403207	-2.16637479603825	-1.94591683251784	-3.33796879949277	-3.09487843530724	-0.348995190787681	-4.06426271524225	-2.09725130196695	-4.36399871752123	0.000926184558409204	-4.34496183221287	-3.54819356746781	-5.97174088424672	-1.23483930518344	-4.17630740470393	6.46089972946427	-0.505474828940764	-1.21846294666457	3.98190804617623	2.03661923655969	-4.45275249207101	-2.3360832712692	-5.99961566216068
Gne	2.17740594018817	-0.991582856360329	-1.04080384152102	4.70815156139731	-1.88471723638826	-3.6194565597877	-1.22394317130258	-2.04291180375734	-1.53030547283286	-0.35035596475325	-1.70509639403452	1.89976223329683	5.49659816494734	-2.193986763642	-0.223401022152783	-5.45479452023329	3.95426304583997	0.304202390235293	-2.8777185882248	7.17822422667825	-1.70189767231432	-3.78922817936219	-4.37084463960414	-7.44603856010552	-2.29633709618403	-2.91824151110625	-6.43484830542887	1.19509239294726	-0.880505066002593	-9.54603251938929	-9.67468002917821	-6.00812222598479	4.34311637702907	-3.0643821548454	-7.49548431973898	0.776062903531193	-1.7660037871823	-2.72615876400203	-0.803144307008874	-0.284914480570981	-0.258670925745176	-2.13739204637214	2.60698700103176	-0.0984084032710166	-8.58352813686785	-3.62215444647461	-0.703370043445676	2.06802211809461
Ifngr1	3.84194635995464	1.62892223595579	0.0364801586195229	-1.06032836850924	-2.06791984584292	-1.76932787677732	3.44971926575721	1.68804399249728	1.00201893126984	-0.285842292951457	-3.38051706650097	-1.56284765167264	2.8000937204045	-1.93570561454457	-2.30967614207608	0.908222486571296	2.34252431223113	2.8089383591312	-1.08942985243373	0.245730959340634	-3.42650723941854	0.529101381900949	-1.98701705275817	-3.17798973095792	-2.41013053238767	-1.59632240855356	-4.26075971910649	-8.12179499980746	0.828916138314322	-0.815930955725626	-6.99108642895596	-7.39236680387131	-4.56937810797979	-4.47840156393043	-8.89503226903647	-4.0228208099117	-3.35412722029945	-6.19062760819909	-3.00548098069144	-0.0149551120338138	-1.06622762692125	-3.83633943291933	-1.51837226513506	3.36148104121186	-0.0904346688953801	1.74648388550905	-4.42482658033578	-1.15589026933531
Kcmf1	-2.61708943209948	2.11865407612445	2.57253551800406	4.71990271969287	0.622097508208832	-3.84090149412756	2.99215659844038	0.0160837186704557	3.74286957118428	7.72753598622798	4.86989195555002	-2.6899750139689	-2.84289871928762	-7.39415413990949	1.96797053391405	-1.76329172266941	1.42080658116344	1.4080142199002	-0.447503828095851	3.13985188237971	-11.0677010135669	-6.54137131994459	-0.83675834765317	-7.98314249992198	-2.02741083584442	-3.03553742349974	-7.73940690584719	-0.0678587404408084	1.82707933737397	-8.38193317490648	-8.84435896779778	-9.67651627090754	8.59714945285944	-9.13451456096761	-9.0473036067895	2.63692858726421	1.94477236353072	-2.08814926945099	2.70437481575758	0.50222316806804	-5.50884472049556	0.722002530048583	1.01690649315649	0.838257834845229	-9.43993929091359	-5.85239157749226	-2.58343997204488	-1.70777461805091
Clcn4	3.60683500207062	1.40909848014737	1.49663954588868	8.42234609879119	2.03251532999528	-6.09139980187356	1.03637873685646	3.99143658729531	2.27313662366165	10.2162823013651	0.748110630062174	0.191518760157332	3.42527483338533	-5.32844844747864	7.15409190562123	-1.3673132909601	-0.504896696598836	0.732972954460621	-6.0629391718002	3.43716710692393	-8.25441930337713	-7.55052181194503	-5.77555322650165	-10.0216207569687	0.853804717604247	-5.69740375085501	-8.89452213450065	1.38072520484948	-2.80817286844829	-8.94313394464425	-6.59136902173161	-10.1406307343788	4.72592825620565	-6.40835682463674	-7.98101822313643	2.2592905604777	-1.51219680063688	-3.56506007556822	-2.60343286210705	-3.548702140101	-5.80942709087169	1.2781302040342	-1.39323389192217	8.11486420686283	-9.64506725018562	-9.46715030721274	-0.252948579497709	2.26977264637791
Anks4b	-3.61340198762346	-0.942913250834471	-5.62914652313623	0.534580147521889	-2.44265920265079	-2.94187647772959	-1.61891144731559	-3.81697381357344	-0.701318715137459	2.56257269920606	-5.51487221058348	-4.26505372488846	-1.12420313896576	-4.51576033568352	-1.08035605360121	-3.99464950709717	0.270000450405953	1.06454251731006	-3.85827203376133	7.4771561459077	0.573558489197754	-0.799596732575009	-4.12504085246502	-0.3522062390487	-2.45946321245328	-2.59720406069403	-1.3160000931513	-2.5857020349437	0.137252348570007	-1.61970145230469	-2.99309160782844	-1.27730953346893	-2.70150345301329	3.87268402990965	-1.16045730834971	-0.0256009507577186	-1.32567033937728	-3.73507663698208	-2.76892436288773	-2.99748354491597	-2.09638563896665	-4.87569436955178	-2.12844831901503	5.98549333056617	-2.13184615281067	-0.0529831209296585	-2.59670857496786	-3.16766461445511
A1cf	-3.12603535218768	2.21247095086605	0.414275983642679	2.8319249593013	-4.9105957301342	-6.94779764020739	-2.16698427416993	-3.93180893792377	-0.884197953151064	-3.76359569974614	-0.108902226194966	-1.34715349968096	0.778575935774058	-9.01347565622933	2.12079161338566	-3.23580655626628	-3.46734047333451	2.88274163985543	-1.69292078126227	2.33379085508681	2.11264715995111	0.678478970147261	-7.92686856206512	-4.47518538902892	3.30381285755421	-1.83922899596322	-6.33682403582261	4.27649904469495	1.61628500113953	0.625763969466659	1.97001607072247	2.83906964907266	-0.217145869527017	-2.1781416577396	-1.39255708157616	-3.25658374435453	0.496372633175649	-12.3269287818012	-7.00669038087441	-0.0328712690068604	-7.30195383285064	1.23561736828247	2.43064956382131	-0.329685678862213	-2.17863815781547	-2.6440545068383	-4.18672101960783	-2.60347436273148
Pdcd6ip	-2.96082343159532	1.49093720749709	-2.88749376207351	-0.997562260457339	-1.71351663499645	-3.9867465220268	-0.730881001017708	-0.300330942174138	-2.6946036793047	4.43292640656523	-2.79341506489321	1.43292563289484	-3.60049926142632	-2.90995484045723	-0.787058819909086	-2.42369099247209	3.29415102290041	4.29706847238538	-2.53370084524878	3.62288022193647	-2.42391692969043	-3.39928247600871	-6.94012307507889	-0.870422677573962	0.252632772326838	-0.638338065373491	-3.11022646779656	-6.8882212233145	-0.117544568285964	-6.07733771183415	-2.70936921540337	4.91998480548413	0.397558276011648	-2.30912932097335	-9.65367487695715	-1.69219742366599	-1.1869891094104	-2.96657198095184	-0.323499641769405	-4.96065328500196	-4.85786854960555	1.66933159687694	-3.19965337079678	1.5549772445613	-0.35761237164861	0.125331202498612	-6.17626594776808	-1.20982395727735
Caprin1	-8.49630746656073	0.114558613116738	-0.717467440005604	-6.99741214014741	-0.218810965932102	-3.7785629638969	-0.169376775035511	3.95599476421598	9.53312143183487	5.08283794681445	-2.02199691534409	-1.15492704384039	5.91980978032366	-4.83147220217614	1.00909957385881	-1.15202706118562	-6.92617504526587	-5.95009909768274	1.3108648146005	-2.30417975383128	-4.35971132262669	2.17973985230324	-2.04643529589862	2.80945993948452	-0.705917650041331	-0.997682327340081	-6.57964495992	-5.2696329930472	-3.93771065640802	-2.91896271394186	1.59874359854168	2.22645896033522	-4.52307741564954	-5.57335818869278	-4.46432807137168	-3.91322958072409	-1.55934139957237	-7.10696162202825	-4.63935828655723	-4.38805949128941	-2.43093990564661	-1.42285730343731	-5.63150862759105	-2.35371948134714	0.861653176336072	0.0395922756053526	-1.73380686974968	8.43166296828605
Yeats4	-3.50053093923914	3.25134945440731	-4.26305932603773	-1.4469619974644	-3.30009366184825	0.0355711640194194	-0.824684251680456	-5.78887161530047	-0.749701076246197	-0.359929254850436	-0.992081651914481	-3.37904439691444	0.926531288993946	-1.78079008109465	-4.60982199385423	1.50926272984955	-1.38890256922491	-1.29189054084652	-1.49388385048643	-4.64765511527466	-0.933188525019299	0.148536570245009	0.523769801897076	0.328531267722902	-1.30530441129492	-1.02840685431261	-2.4158260440488	-8.64071750201521	-0.378318579530491	0.260897600962477	1.54504208453497	-2.10267247514581	-0.56179764650783	-1.56421726921127	2.30749282573664	-8.06667973901082	-1.23207579768438	2.61412554208501	-3.27361901717024	-1.26108108017748	-2.02496898755261	-4.20801698205772	-3.49596342428985	-1.36971427069172	-4.01997097595424	-0.592824604240162	-0.818275031623676	-0.66379722722387
Dync1li1	-4.43431342505522	7.32424250214262	-2.63308100130426	0.286581132106138	-0.0817261128753017	-2.66836993865651	-1.88898038073845	1.33874100046064	-2.53728674611991	3.66497323192421	-4.16748591450493	-1.52865521595977	-5.86646325241467	-5.01895078732843	-2.04305691905041	-2.42914331948636	-1.8633415045448	-5.07452613216189	-1.49098013307607	1.25484533450459	-2.38329346997575	-4.15573770155648	-3.41819199970442	1.50275503625198	0.409225189175364	-1.22938539424615	-0.860837155414701	-1.52099479285527	-3.53545596843665	-4.61970439414034	-2.90316637837801	-1.71950573548109	1.21233333709175	-6.4318141666462	-1.24876799613889	-4.93879944160542	-1.68757597032281	-4.62500356721752	-2.79607828562705	1.18737161428282	-6.81629682233842	0.352536549049382	0.519872500065192	12.2975817017427	-4.74187722884789	1.13408322031836	0.348182342599536	-6.03584648468853
Thrb	-2.97043938436381	1.70700908380859	-0.0491826382455054	-1.40475548251534	0.562371754103201	-2.3285500370326	-2.56534283647073	-0.573035094123987	4.41258117580194	-0.769573301696515	-0.266719226512307	-2.28169435065469	1.20665006097852	-4.86553560224688	3.90863244421425	0.0900037444557764	-2.04868246892372	-2.788930536702	-0.968848505897368	0.795436892888016	-4.60721163036457	-5.43920420182398	-0.515698402017222	-6.96464400605452	-1.08526669864779	-2.63318389658375	-7.19926312936556	-0.698826237645664	0.127835985801377	-5.24400780266152	-3.13236099251868	0.949899778817341	1.69274943596944	-6.60552611248437	-7.11646976990109	-1.79980145962372	-5.40474326235408	-0.763790353288698	-1.24663727438496	-1.48880335866193	-5.87876184479693	-2.32310470449584	-2.43338588164342	4.59873777146905	2.90226659712557	-0.851632965465519	0.584901162297746	-2.8128577357311
Ccs	-4.15607348662165	1.11437455185896	-2.29054848249101	0.869641645722418	1.69481380240692	1.63132190707603	0.0799949987167032	3.15485210483069	-1.79882995069834	2.00396266769288	-0.909762844722931	-0.511486160311441	-1.47077660079101	-5.44037967040884	3.48680570180785	-3.81206081691017	-0.284897962697166	5.85886915579136	4.75623078205626	1.26823758578497	-6.83347002265538	-5.11956138709022	1.7426146327103	-4.04723937699317	-0.702173413404689	-2.38840334790615	-6.48810147224909	-0.483210892425146	1.56662347459481	-7.7899760967478	-5.62025379268792	-6.74681945455382	-2.36692518851891	-5.1391720732884	-7.75320909577809	-0.689591903472287	0.765383628535552	-0.318429248392106	-2.56300163623917	-0.0615752841347206	-7.47957773985536	-4.08978403325884	-1.32301408910412	3.13571173216279	-5.45887922197556	-2.29837104586984	-2.67488908954352	-0.921365289389986
Mkks	-1.97843107618942	2.26824635603259	-2.46437661192095	-0.0307087838735498	-0.281648408207293	-0.55497723570758	-0.766818366042809	-3.08465265176331	-2.19691721368728	-4.71835691691263	-0.0519281282450681	-0.241746465611445	0.505759624172495	-4.15683132921847	-4.52781588609586	-1.6320676082232	0.416706118653607	-2.85575554353139	-1.47881221292758	3.97307742343951	-1.34583447625353	1.93971843965689	2.79577948518775	1.0723500465296	-2.02396524771896	-2.13838749968619	-1.8131104661025	-4.14755927842919	-1.26640366246789	-2.74950073131991	-2.17847298761199	-3.91422505583198	-2.24705843497255	-2.01059897601786	-5.64680825564683	-3.82597817667311	0.149766761079039	-7.39341673530298	-1.54957150884834	-0.465935529391749	-3.31723898594588	-4.39474073447177	-1.53377122880434	-1.61089639091648	-1.12612498234694	0.420785467134597	-1.96409514415407	-1.08972214730044
Mrpl30	-5.04646309714773	3.018168918703	-3.71496601079335	-2.49520254590152	4.74435096263142	-0.726418958786933	-2.12253978001636	0.177409416283773	1.86406224952909	0.418590061669977	1.43426796236817	-2.21048541570591	3.84695546267529	-2.20782967443525	-2.73095223088694	-2.13635719096723	1.44136554846013	-2.80361100081674	-0.0145807754058511	-0.277326961823546	-7.44852711724818	-5.53635556628339	-2.27522869508257	-4.00672406784388	4.21284675922374	-1.88335623841863	-3.29533420889311	-6.85675047336438	-0.943813387310948	-2.82960845732207	-0.515811689898475	-0.146000147214687	3.13295121223726	-1.96676110090138	-8.36134448664359	-0.451643248108979	-2.76883800356427	-3.64728930029856	-0.906377250330213	-4.75967648170531	-3.00544057475431	-5.1192611635063	-0.634394675536682	-1.75323397866699	-5.83042618358204	-4.10275027713814	-0.532336970750544	4.39094003497099
Cndp2	-2.32186496418649	1.28563540725511	-1.09876489950936	1.28924851122368	1.33119553129506	-3.09073908835499	-2.25737025608767	1.79368615730461	-5.04801799685361	2.7754736214973	7.91608053165674	-3.41752562021993	-0.775088026777121	-4.51493444088662	-1.25695196313809	-0.615908147143185	-4.10252044889252	3.24511007684935	0.376095714602105	-2.23157387743403	-5.88588035334031	-6.84865364749843	0.166516917757984	-3.14763583161429	-1.312881246641	2.0460591194932	-2.93165305059335	-4.2702368983252	-0.0147633631353701	-9.95654259739742	-2.07410565616272	-6.43072236452529	-2.35220005877314	-8.10926989871137	-6.46787649677411	-3.9116845895704	6.38725889060351	-0.495245848882181	8.11979165591734	2.1161543380481	-3.13872727045192	-4.68787816229271	-1.8550150455768	-2.24323594070687	-1.90893794855603	-4.68047224065403	-0.488164157381198	-2.46066168248179
Car8	-6.8158959023191	3.1148930556537	-4.38850296813919	-4.04563365049464	-2.94644310700705	-3.08569100984868	-0.971049890536634	-1.16113455048383	1.58646634218251	-5.16170257148398	-1.28844737785017	-0.947507269126897	-0.497508881810021	-0.809317885540804	-0.121096827175741	-2.37176315530757	-4.48548501493327	2.76983915192619	-1.64076576877945	0.658921400108731	1.7853342149008	1.17291419657945	-3.36596920482283	-3.57237884936786	1.61425795380085	-3.9894384018662	-4.2288105419554	-4.14964802033988	1.00418914924679	-4.43593212688078	0.630773252320322	-3.72418907386814	-2.99833840772774	2.13932353256935	4.69814096537742	-2.90267819742247	-0.218435132922744	-4.60840745249399	-2.15884209524902	-0.623734917315061	-5.19012063617169	-3.31551636859547	-6.65218506822838	5.36243669209511	1.01250140087308	-1.79722119661249	-3.42034948417108	-3.0413782835994
Znhit1	-2.45048656220649	1.81376362841232	-0.991655710792991	1.71849361154912	-1.42741364107192	-0.811355700224897	-0.648944723549383	0.193937602410018	-0.551684562515612	-1.113591771057	-2.15697941958468	-3.66998412639852	-3.49939559475749	-1.78601060390364	-1.0206231828604	-2.99885321396093	-3.66320780386612	-1.95465447733227	-1.89083246998347	-3.22416096525943	-2.78918834333454	1.29483345340564	-2.42695274354545	-3.89555069794982	-0.675358430130975	-2.02665482575612	-2.40115082071381	-8.50332200919694	-0.778595360895195	-4.10673552736356	1.15416607882879	0.41835368262863	-0.106319680662105	-1.97709265009739	-5.31566864609584	2.04552102809799	2.22060970912362	-2.04645397763254	2.43503938086994	-1.42943735592778	-2.64584562576335	-8.69137948722328	-4.28595537968221	-2.07370855962383	-1.78473967527528	0.721856924988291	-2.49621426831536	2.38423191238461
Cd36	-1.69661360510507	0.0130195062334781	-4.86209783613823	-0.508839815863431	-5.09556517463947	-1.72396284001772	-0.633325387600014	-2.24544705243987	0.512487318833044	-3.99019657196741	-5.27040786439904	3.93394171628301	1.0723171784113	-2.09143697306602	-0.755755002444501	-0.565260322592274	-1.61708093943371	-0.736941940642393	4.1746104305252	-2.88959235309681	0.86618647093593	-2.12257306509846	-1.88768978023696	-2.77239868416163	-1.51303095674984	-3.77648455896074	1.54297088145555	-9.56226945842151	-1.82291936761551	4.47273365229974	-3.26686953280775	-5.07700396164166	-5.80574116132598	-1.31683373210924	-3.00058386320221	0.134591974412317	1.40031562822335	-2.2546748818822	-4.0952095344421	-2.21026619699271	-0.403091079251651	0.91687157382303	-0.822722064136725	-4.93816353468267	-3.29989058726643	-2.10107114177288	-2.1943062502826	1.87268370196471
Mccc1	-1.20730764108671	-1.33197512026943	-2.41995043015514	-1.08205755778218	1.14619566103147	-2.36851592116518	-1.92797291160583	-1.67840434264484	-2.88083663328402	2.63892830530305	-4.9669841710562	-1.70327539769017	-0.0642462526979033	-4.90097769087153	-0.797229393092022	-1.44788093158848	-0.939052865666683	-5.85972822360546	-0.781830120609753	-0.620451220883208	-0.164032192482106	-2.01232931904388	-0.945352367492299	-1.38130885630989	-1.65835550370427	-5.42227786652939	-2.91728565981442	-6.06627174428107	1.18440538855873	-1.4740568354238	2.61094390293312	0.442053097943863	1.35066348606688	-0.845622120497069	-7.29528885217133	-5.42866658453595	-4.35294453994534	0.71650208671633	-0.757852351780359	-4.91120500884134	-0.100838299907366	-2.33494904659338	-1.32075916480049	0.797740915498538	-0.712590250224546	-1.64827202262716	-1.90076649181706	1.70668165314303
Maged1	-2.14288712585519	3.74840617655482	-2.88472868431984	1.10167140017211	-1.85859738461986	-2.75811006759665	4.60551573702588	-2.47493872263301	-2.65288797856254	4.16520916684249	-0.557288628391966	-2.41703696106186	-3.98034615965799	-3.82425106699826	3.32909985745375	-2.65320706225787	-0.625673714177458	1.17758457939856	-4.41528000639984	2.47433614170009	-3.13590296803517	-4.57723878727994	-4.40880887347444	-2.52863411279888	3.70701914008767	-3.32923986704084	2.23010646042165	-0.222403759219548	-0.237095615723898	-4.61589558439786	-5.83612513702482	-8.4918611671076	3.28204790034197	-7.10988320148884	-6.59095993721001	4.95801010205578	0.979481515609768	-1.12171316945729	-0.0932008740908383	-2.63735063876007	-2.23876689713662	-0.987124745519751	-2.69821416050626	-4.08012406139829	-4.1585742263732	-1.2737147825316	-5.22616690846683	-5.18120887194685
Polr2i	-2.58805671070414	1.03423094975943	0.224759172632309	-1.73277244324455	-6.56692179070392	-3.71129869250527	-0.86994224992891	-1.57515320520692	1.00221099463228	-2.39870591824378	2.2018085929123	-1.80881374685652	-2.26410133793396	-2.58671608230731	1.91984731194447	-1.94011258559274	0.920490445003344	2.39442417800893	-2.42165525951304	1.4220793883004	-5.34489477826235	-3.44138055822384	-3.1159486920836	-4.38686206038816	0.197925669176746	0.00312743176430796	-1.90618250334211	0.353665951335248	-3.59624442031771	-2.0280751313259	-2.22210648880023	0.253155488098346	-1.203444943777	-1.03599790258584	-7.51058465821488	-2.86010411093079	-1.62406792137216	-5.06981066607525	-2.07287298081359	-3.33041347763451	-5.47774931056443	1.87133435674166	1.36796729647139	-1.60887818468868	-4.06085704046125	1.64880355572229	-2.42946640391025	-0.459180917179137
Psmb9	-3.98225452778631	3.6215972371822	0.0483414420421893	3.19545986400415	-4.33782986222875	-1.99239344757539	2.3339466289836	-6.08864627891508	0.898570591601803	-3.96633422564895	-2.43406481510241	-2.55099556271506	-5.70280665472692	-2.19632010331928	1.30135465942037	-2.72209442746088	5.74937156576073	3.72098075010813	-4.23677042401313	3.17498728658883	-1.97052257409386	-1.01247323016884	-3.95734394920968	-0.538170949141553	-6.13318467028076	-1.95153579334266	-5.04000906897945	-0.926801522858818	5.95264126012721	1.57924107066241	-4.29063889552237	-9.16750427098302	-3.23699843504931	-7.43877494751751	-0.012408804788608	-3.46457869721485	4.78744849044046	-4.65521609834037	0.255315422761946	2.65814412466449	-1.90095853754516	-3.83471642339323	-0.522421750596076	-1.08114118760228	-2.56803355413494	-3.82335169515795	-5.54381797927578	-4.50712499999542
RGD1564865	-2.88127673362118	-3.24637295510915	-3.09129033738114	1.28631767707013	-2.12627756290867	2.29478878352923	-3.85135347446348	-5.12945799646329	-3.94593227724288	0.274130473916578	-0.450125701794958	-0.0232986581756967	-3.17647843698777	-6.03218853976209	0.00036688044185329	-0.976651828829699	0.901139999142551	4.27916041530356	-0.893681628127633	4.35554973810145	-4.94658584945005	-1.60585598122949	-1.00076188780254	-3.60177102479003	-1.6269163288084	-3.29150896512193	-5.6428375365038	0.249935930223549	-1.28641115627701	-3.55000370538298	2.50499440964716	-3.62059185816589	-2.78506197616217	-0.8754199443035	-2.14033306051651	0.984304481677084	-4.04319323363659	-2.40443764846056	2.91567671064161	-4.08917730270927	-1.4865054571438	-2.28774667335031	1.84846820272179	-3.63724066219318	-4.68064513239474	-2.13189086808104	-4.69444407424656	0.771883184858785
Uchl5	-3.40257912163203	0.945502411245037	-4.21440015000477	-3.83887261318657	1.03844719449473	-0.00306455500473746	-5.36199855582741	2.17823778582471	2.8012506157645	0.826433413986651	3.8701197985821	0.040229366641106	2.53246744622204	-2.84080626646397	3.00456286374343	-6.39654804749561	-3.587319461267	-5.082050307403	-1.44804599673027	1.13517522731568	0.343488143029669	-0.499545933778103	-3.55452894678248	-1.39958571565835	1.38176404121684	-5.81030715578764	-0.851472565939599	-8.23773453778432	-4.54243969727016	-3.24622914966627	-0.884965122344623	-2.43365816319855	-2.1130449606605	-0.908981034609302	-2.23061124232438	2.18279562588506	-3.60763187024253	-10.4144637439926	-1.74644198055964	-5.96399136737137	-2.91104289161287	-7.94397490260427	-2.45313473234349	2.56547612632635	0.734316928838425	-0.148904575111271	-0.781973832702999	4.49994217297276
Srp19	-2.0167981261126	1.06149499946437	-4.10054948532972	1.17629563597778	-0.22234197352847	1.05595725773603	-5.90642594603637	4.58844444578907	-0.0700481143362417	-1.02685919756991	-0.886267130610076	2.344018334728	-0.231691348632864	-1.34956230553685	1.08552844143358	-2.49960721789198	-3.7639664397301	-0.537276301395593	-1.36647097535848	4.13408160787842	-5.66077570453226	-3.28900536477884	-1.88321900116898	-6.56695188935085	1.65230227850253	-2.71884822975825	-6.24051957114325	-2.66466186548145	-1.15059420846885	-4.65520150380632	-4.42459388426825	-3.16117344077594	1.6475689505611	-0.502874450247382	-7.78435525181794	-0.981515021706422	-3.87766726013645	-7.81045359765932	-2.56419875367404	-4.08718237059681	-5.61819394367261	-2.25492629611755	-1.07541861366848	6.75490827532048	-3.23199856874109	-3.49352847956112	1.59175656234274	3.67680713011898
Copg1	-3.95083248711624	1.35261534666091	-4.03362183042101	-1.15239569126947	-2.11315026020876	-2.03896153280395	-0.299790061916829	2.26135551424578	2.13922980848827	-2.79416324041767	-6.14129396760894	2.56149899675822	0.569541257159882	-3.57531546312234	2.28890858588406	-0.401612132122615	-2.62164284321266	-1.55470526097739	-4.79205770524682	-4.32725074029238	2.80581610215528	-0.933631072177772	-0.271100532158121	0.0808139685890952	-0.351212045581121	-4.01241440425955	-1.18122917430036	-1.92572135668153	-3.80628740748626	-0.850374872020268	-1.97159456062409	2.92553352791932	-5.22562464460969	-4.43550590138556	-1.76103410299522	-2.92369592067793	-0.853999452728809	-7.19728563544776	-3.85680880354176	-6.85828563925784	-2.36737421005393	-1.93057864782607	-2.79636086494206	0.157945589590369	0.400082097313274	1.68575721484378	-2.55927473411665	-0.389124879050025
RGD1307929	-2.16813720779166	4.03896967961651	-2.00427391545957	-6.04770094508019	-0.20564886582584	-1.1065493292394	-2.18604188217045	-0.0822884860790731	-1.9173737422789	1.79169527106107	-3.76426687102935	0.237964537788445	-0.450280972311349	0.0216315743531474	0.89092474440102	-0.946488491197237	0.289074258441575	-4.97013128375784	-0.711413708141231	1.71940569617885	-4.01719005166343	0.105706318797069	-4.19410205310562	-3.23244636725561	-1.82220130257734	-3.088399471058	-0.724937224072622	-3.77522554455732	2.23373247485954	-4.40980828490494	1.16822086642071	2.03730570250224	1.35116165180634	-6.16235651692697	-7.2953155983772	-3.64326338053671	-1.66365209079392	-1.16158869933885	-1.86395066472605	-5.55161146386247	-4.43135516281807	-2.72428868696813	-2.59624081359156	0.28284903364687	-0.0279971142025088	-3.31749826493445	-2.56375789747251	-0.390985770138133
Cast	-2.95780024149467	1.95751616659179	-2.54320878917754	3.85544913065183	0.904971010251997	-7.39573349887044	-2.9728303156643	-0.00929714040317986	-2.15231399409332	0.0976302473672801	-1.39645327529421	-1.96231270271832	-2.86535495252273	-3.99764910032013	1.6358380145922	2.42078796818528	0.971460551524806	1.24476471056555	-0.600253346545347	3.8500417011608	-8.23351534235422	-5.60976667318296	-6.01292525835976	-3.08091817467848	-1.70905604299403	3.21818874155814	-3.04623531130037	-4.37953891971013	1.53509926910863	-5.91045635539254	-1.06339926036259	-0.699871416926571	2.61806791066807	-5.6563167962199	-12.2251870906822	1.98258033850547	-0.789346194078103	-4.40037905244954	-1.39110670668669	-3.75878299292332	-3.03507679647647	4.29576833988914	-2.1172625414028	-1.83873018186689	-0.73001733009223	-3.51422366346294	-0.959949121832812	-0.73541172221769
Fyco1	-7.22523221241896	9.4208347137667	1.20047410493452	2.29283632695761	-3.51899833199301	-2.35101762706381	1.04151220680115	-2.65653967606842	5.90650818010445	0.580966292498413	-1.88567120732221	-3.4947962447231	-0.534837615057577	0.691508521902721	4.09373100457315	-2.37363382051691	2.28871983978556	0.18203324391354	-0.928369335543413	-1.98629817381914	-6.96741410732705	-6.33394761444965	-1.56429939666405	-4.87128053644281	0.576389197830385	0.820914209084306	-2.05643020348782	-5.70486099149522	0.980930336200442	-7.98801847502457	-4.3007421152432	-1.41390938815411	-4.9436832940335	-7.16212057197593	-10.390245583669	-5.9606150343831	3.54159528608109	-7.54341229890951	-0.3982572454854	1.86986355355403	-0.623537521341273	-0.573148603779965	-0.433286014245749	2.18584736341088	-3.35406871939894	-5.28677143992042	-2.42511984305268	-0.0515007068112814
Uba2	1.12889986969979	0.239454337304246	-0.46573982362144	-3.9239525147959	0.730392495625724	-0.45340118093353	-6.00339785724166	5.38638384139844	-2.51214030288084	4.60488242901776	-3.70987533868424	-3.37311023765709	-1.87860895883255	1.20924732491944	2.61496246633959	-3.13989131539916	-2.22005293444011	-2.22659701529658	2.07994759895478	-4.31203921885816	-0.774050204971985	-2.00096449061542	-1.82614025207181	-2.09333010520914	-3.44972184933437	-4.86371339247725	-0.959715442541339	-6.37178424707611	0.498915628373887	-6.1024930936985	-4.54100818330787	-3.6381738045718	2.17355563049954	-5.45929367569631	-9.83620053571563	0.611875784778579	-2.4949448595233	-4.47368591841949	-1.46473536146767	-5.99165686913207	-1.57217999649303	-3.67307465272092	-1.09618720930971	7.41090022608929	-0.930729367455355	-0.672874767824528	1.62893574706031	-1.55016160217791
Dak	-5.59878421182451	-0.126022070590025	-1.70942915803442	-0.339094385015343	-4.05434844248015	-3.75907488349748	7.68107454579054	-2.82054235627972	2.05264420888253	-1.3670724117036	-0.351572807880148	-8.23392553851973	-1.15811064084586	-5.07569188784425	0.418403038564012	3.6955429174404	0.994860240698753	11.5816082996794	0.30661161436324	4.3386030807208	-5.76385154786148	-9.99743387460993	0.0149792577294035	-8.0994330831293	0.110308951545798	-8.59151818396758	-8.25174278443192	2.42355186682291	3.59611245575663	-7.24608318815752	-7.82707412530759	-7.82437418161	0.328763656118938	-7.12942373215584	0.74272054336354	-2.07354337611165	5.70512017341345	-1.06395965933499	-1.15174500661733	-2.27032226911803	-5.45352340635425	-1.41088918279718	2.75945880082	-3.39733345537115	-2.58576222173362	-8.22131699675557	1.17450915164141	5.09128771440873
Ubd	-1.67149144746563	0.40365252771383	-4.45757198878067	-2.56472748517927	-0.571825817648371	-4.10131808974876	-2.26246483800294	-5.35787460603015	-0.246968188797036	-2.65197089533671	3.66548337020535	-4.14545076353675	-2.16248079192992	-2.27147803859444	2.85204205214751	-3.83219683312344	-2.77780524341342	1.22163233132577	5.6754099002509	-2.97393954407632	-2.6268125019936	-4.70563539022512	-1.78026675987009	-2.08684088460313	-1.97326445250561	-3.58182685074409	-4.17029541468358	2.51000797643064	1.14036003660848	-3.28735116676294	-2.12715889723151	-3.31634241371379	-2.84909649190552	-2.74970633945457	-0.32168596431912	-2.68417669388135	1.05218774195375	-3.17602769272089	0.620401154267934	0.452746022470883	-1.27776094645113	0.451845065384775	-6.09487962639418	0.0978535711922817	1.4584019322872	-4.32788551811838	-3.15129202821597	-3.20667283150719
Cxxc5	-5.36961331284837	-1.20317228137238	-1.2983927863007	-2.63392215041318	1.20792442415078	0.404043023578528	2.5253669756413	-7.62291419895918	0.393270508972315	1.35083376292018	-0.130100342289715	-2.65605655983081	0.892886108347891	-4.40825103793392	0.70149041117704	5.14633798865275	1.32670941159052	-5.88115622289381	0.131282711663125	2.63851049856981	-9.35429066829385	-2.83194419628933	0.15960368351872	-5.27688236493538	-4.33764262735768	-2.08022679887344	-2.11459989782561	-5.93932269192609	-0.799830401332519	-3.05357418086921	-4.23644176673713	-5.6666705524884	1.97120558515081	-2.56688304836325	-2.56006318181028	3.83435585841919	-2.54115210567222	-3.69604127568194	-0.698878188810025	-3.46816245476879	-0.50682623750667	-2.14714994705171	2.04607614226531	2.86564283302998	-7.34986910545221	-9.00110695252689	0.97109055901389	2.68853473779139
Ly6e	-0.975278969964712	-1.04540323484376	2.06501321622507	-1.47095405653994	-1.87252130858768	-0.77845892402558	-4.80157078169732	-4.50753012338257	2.7680657990274	-0.888323945770961	-3.72678638403625	-2.8224310273257	-0.530808288187804	-4.11206004571968	-4.09454715774875	1.1367860568343	-1.22361652850005	-5.22048954072449	-4.37573615340083	3.56731327732727	-2.06371614396569	-0.692013963426429	-0.96058266597286	-1.46577910370653	-2.0286603709718	-1.88498102402049	0.35962796567653	-2.89535054731312	-0.291295080847976	3.6750142197986	-2.23884348044237	0.301007204572055	-2.42090081571266	-1.79525135609976	-2.77003274562758	-7.22702999635265	-3.61847836019029	-6.82388924940477	-0.864343753233812	-1.64822992373404	-4.80150711173267	-4.38857036116955	-2.05872703465459	7.52866162183712	1.40896004508672	-1.60100810152225	-2.2668932519443	-3.74132288904189
RGD1308742	-3.53474111662581	2.43175415881319	-0.0452135467822741	0.979492967812909	-2.16946158958519	0.187503740810206	6.97727473809012	0.226410763154123	-2.57549165049838	5.00703631840455	-4.5129758392236	-1.74322022215388	-1.78016507914528	-0.960556179054655	1.63227782398554	-6.36016127501486	-1.33392923276127	-1.92494423613368	-4.19728788868156	-1.81410338745961	-2.01798837596652	-5.38039193164812	-2.40366057985524	-0.488015541400229	-1.80794864401696	-3.75515995067933	-2.64278673795727	-6.28666795899801	1.21327019488508	0.0127372313150014	-5.8428647281207	-1.18642176797739	-0.0656669689803504	-4.46176060205739	-5.44162820674194	0.629862140667687	-2.19245758444413	4.32090689825979	-4.44093522082602	-2.41647093014773	-1.27048977854079	-5.35817216865285	-1.5040108518847	-3.26509787920777	-4.19629143187991	-0.397830712214076	-2.88940500615296	-1.24802681664169
Aldh1a1	-3.59145231035135	0.833552309655449	-5.02164702872597	-5.06456424214475	0.275190254861139	-2.61982604320521	-2.90166485411906	0.144573710932116	0.682972730056306	1.69895423154487	-1.32137088519878	-3.19679280216744	1.97900158271124	-6.33546324258366	-1.34379473294288	-2.6650674512067	-1.03625366689308	8.01982559057021	-3.960595480251	6.82718420620885	-5.69941928033624	-3.94802594311375	-5.19085652044869	-5.2336279329725	-0.0110620028725963	1.81341763122076	-5.86000956159309	7.26213258154903	0.203123627751271	-2.9477224357219	-5.27884415475204	-6.69252688863244	0.953520545790176	-8.0089892239073	-4.53050870392774	-2.5254005145432	0.527768174042481	1.77811908515855	-1.63066637533633	1.84973003501932	2.55546415022026	-1.51936868197268	-1.99932822267254	-5.5100450343609	-5.91624974925297	-2.81868070253887	-2.97364745757581	-0.92071476294289
Ap3m1	-2.04109447693891	-0.220415304247934	-2.42495475774102	1.74911488933159	-3.9237099311229	-1.56036580695757	-0.613128686152805	-2.72755583837433	-4.31476025810823	0.164119751365146	-3.81271200238349	2.01480789861113	3.13737238607062	-1.30353659916523	1.67854053737605	-1.59376881609602	-1.072178141523	-3.71462966183393	-2.86423479572975	-4.81442519861367	-0.634825394856995	-1.37918693506272	-3.34552822177125	-5.35768712228599	-0.132623745859844	-2.72661357801268	-3.66845310728051	-2.97002788162189	-2.49690259122301	-4.10185364139954	-3.55064543871363	-1.23982207504674	2.59330825516365	-4.06344539489092	-6.70091320134869	-3.46877873427457	4.59328258930149	-3.14776876766217	-0.680162339354354	-6.27500410708288	-3.61274309397279	-2.34809446189468	-1.4563747275023	-1.39424401608561	-1.43599801388282	3.42701905416715	0.821547190365941	2.11979585683054
RT1-EC2	-2.39767022061109	4.17937948922022	0.970740801244824	-6.74183221439258	-5.3224521842006	-0.208007368764666	-4.88246453723926	-4.84896227832234	0.445949337100354	1.85341683812878	-0.673185706948123	-3.14190639705289	-2.08337617815075	-1.51207692834089	-1.75748804890665	-2.65151085323178	-4.62264937886838	-1.57157573263072	3.24911131071086	5.04844583871298	-2.3425448913443	-0.462325891559547	0.326886949444648	-3.41497172808879	-2.68514818756429	-4.31622059185686	-3.50686240668533	-0.409504899036726	-3.84901333198344	-0.598106277743702	-1.78796905946191	-2.42942550336637	-5.29977260425635	2.03340650770647	-2.29656821316255	-0.465362401199902	-0.917795676607253	-5.5956160064432	0.284614235142849	-3.44685603015769	-1.96036184758159	-3.24665805065863	1.70135894036959	1.25628398401853	-4.32329102891696	0.204678796782045	-2.04644280638481	-4.7078664160679
Sec14l2	0.207890053330387	1.82767390630148	0.927449122711709	-3.17166023433092	-1.36951479337719	-3.15453014806725	-1.91770520135698	-1.7867853957313	3.39881468391836	-0.148584356630799	-0.658170613109277	-1.48764056899965	0.289305074233217	-2.16708250389083	5.66139787359928	-0.240998339763793	0.0168020650419836	-4.47112553100983	0.474773811475751	-0.0276284403792069	-6.3416170671952	-2.14805074941908	-4.72578273593104	-3.71052687237025	-2.65522583030738	-3.24083399026371	-4.55961458459965	-3.99564294749827	-3.25182842166495	-4.97187196537458	-1.66167696581093	-5.89726872473311	-1.35105617303615	-0.287453206171411	-9.1842689240652	-0.226298184012499	-4.49850666922716	-0.675051181728062	-2.37220358396408	-4.99414892031776	-1.51259053012695	1.25563250370951	-0.525322968059064	1.70922482565527	-1.22814714014094	-1.48434896136364	-0.96773836998296	0.290977576914875
Metap2	-2.86255148375154	2.01709269337483	-0.832378805568829	2.49434493447206	-1.94086011215754	-4.50006966793375	0.601275967097211	1.56090859395668	0.29759577783101	6.15102410383383	2.7772625753256	-2.84109348157244	-3.09833377108872	-3.56541187902989	4.2373903756593	-3.80012357812877	1.35081982283495	-0.74274035943799	-1.01904161536433	3.28310951208197	-8.10232313352759	-5.99681183131553	0.0580630768934309	-7.26078202518065	-1.87268062789059	-5.13084541002837	-4.04474628998319	0.743006059378695	-0.77795874347742	-6.71795553080775	-3.70730522903955	-6.76943826609633	2.30802694320259	-7.43363360965414	-11.3037360358251	4.96254350138318	1.11181922372174	-2.17198996629189	-3.21340426859768	1.03618729125267	-4.71104190200118	-1.15377261055886	0.12729905644886	4.82974161805377	-7.32805591370034	-1.99767296367146	-4.01885145344713	-2.08019284054558
Ceacam1	-3.04773958904711	3.5411322272458	-0.974545470064751	-1.04658940069488	-3.76669445332481	1.27990748518794	-2.49433937130861	2.64676566503708	3.72536601791362	0.0960161626714848	-0.0153479110280088	-3.52247354439942	-3.09638702993372	-0.534481881608331	-1.49502268524697	-0.652906326712882	0.834025810609201	-4.0113609673974	-5.74267904253249	1.05851213984532	-8.24791272181444	-2.4793492142209	-0.639724165929065	-1.2186302840784	-1.63767814397501	1.24156420328293	-4.80592164158675	-1.88676628836375	-0.55827594089069	-7.22168706793614	-3.43027819771438	-1.94876860750988	1.91519848742357	-4.70806896093634	-9.3352729260396	4.19890556062365	-1.5743945066594	-4.83958639763054	-0.901547635727971	-5.80924014844172	-2.19627364742797	-4.54627744900822	-2.58546378541933	2.40920813913751	-1.58524444790385	-1.71262339743894	-2.57760836906248	2.71921305724609
Wdr26	-1.03567816135775	5.35823878275065	-2.0201275726038	-6.19948726615089	0.59013472520385	0.480376545175754	1.37959644884027	0.684434823271527	0.663985872180668	-0.52854768177586	0.625885724077694	-4.23483255327157	0.341419258794165	0.0871560521289174	-1.53325108395006	-1.88571557098051	3.7638168989438	-1.79846669903475	2.22124814490545	-4.08752398060071	-5.70601790008548	-2.49875421923917	-0.0515945617302975	-4.95160865727975	-0.367486669846902	-2.89905790146835	-3.61899036405003	-5.24165379340353	1.25301271235131	-7.50534154992735	-5.74840340734005	-1.46346641739979	-0.535675885030312	-5.73071610898861	-5.87168952236792	-5.30739665180113	4.80956678523762	-9.46216166501877	-0.547160453894898	-4.39052762401798	-3.09354697878629	-2.52276651170256	-2.39441477251026	2.81737768344623	-3.17128296511948	0.446950500737922	-0.189243771272669	-0.126400870877009
Foxn3	-2.37796718785616	-1.40220010950203	-1.01515653280561	-0.0642359078144015	-0.537861566400808	-2.90368396102879	-0.0891022850993473	-4.06434670829484	1.36326318063011	0.357398719512111	-7.20404984348569	-3.66207347924533	-1.21735807822363	-2.48774170568457	2.5050515656906	-1.44204272611397	0.702374985330267	-1.52358564594581	-0.558470548977215	1.32017280830514	-3.34858989852189	-1.62569419922699	-0.576533744341272	-6.36211929937531	-3.88026360330814	-3.13650305624254	-2.47605725862944	-5.64332352817133	-1.33412386559454	-4.82750600269056	-2.16277027472575	1.13315496154152	0.978855925088177	-1.68298756442791	-1.10822224350606	0.899418537246051	-4.33766311549928	-4.38412895031527	-1.19409048126964	-4.14601865050986	-1.30223104220372	3.43566417776621	-2.60155202286523	-3.11221823458505	-1.38909330937961	-1.31174226445521	0.424913908443417	-1.92538589766827
Shc1	-2.35968594051052	2.53770960000182	-1.25710599012094	0.153563174394582	-2.07084581140944	-3.78366663749634	-1.22946870797191	2.34270004283876	4.74535017671451	1.87747779222085	1.5441186225805	-1.49232344017854	1.95932984787378	-5.03591674790432	2.49648737662395	-3.27433668955421	-0.350417615300247	0.342607272836911	-1.68982207565077	-0.697781041522031	-6.79284899841431	-5.97080767911809	-3.24656960039813	-3.9242569227709	0.794124944707354	-2.74462926602772	-4.57056853874189	-3.59686064476319	-0.910906670327322	-10.4937998836992	-8.49582455529151	-8.55469168052117	5.36347581782071	-7.66593494859491	-9.42227840434341	2.18409110113534	1.94153672228237	-5.34672964070046	2.69412321042288	0.0210907383711927	-1.81663482144961	2.14171159303203	1.23611452201801	-1.37118021113008	-4.98674977062025	-1.14745955620793	-2.57043033368405	1.10183155833937
Isca1	-2.32989113500403	1.40597267724696	-2.25766846786978	-2.10419120615738	0.827089084146468	-2.77571821010159	1.41296650979755	-2.4545093517765	-1.46230749923333	0.702919752728336	-2.48863872983033	-0.476466449178268	-0.263970813450421	-4.11277545349559	2.23329812107896	-1.74215995813285	2.43252850444326	2.98323331959093	-2.92478617302211	-0.296158641323851	-1.00242917776339	-1.5320053559129	-4.26036711832957	-1.67525536185989	-0.648017132334989	-1.80827750795138	-1.38499326062563	-4.55200332240008	-0.278889012813879	-3.7717795653719	-0.370915514525916	-3.6978054497749	-4.04496591843244	-5.70899535491823	-11.8106605411161	-3.02876327589152	-3.41250499782507	-2.75684519831389	-2.24315986400904	-4.41356329702575	0.436859793228727	-2.72337210113883	0.557458780360328	-1.34657787072997	-2.32592927734778	0.0712258009572384	0.0336590295357864	-0.0323436403042621
Arpc1a	0.00142277968167104	-0.267403440007072	0.0981343132754207	1.912279967014	0.259050965101253	-3.00965186211697	-1.69461318560886	0.308924856676093	-2.83315383509746	-0.630420486421786	-4.27898003174918	0.696667402414378	-2.53022846275505	-2.1732328308571	-0.233333587633934	1.54276126144216	-3.59862370829978	0.244430109494873	-0.412901714393033	-1.9219793684563	-2.19715410346745	-2.74281161646706	-3.14594648961555	-2.27878528446719	-1.14295719582237	-1.3845631943037	-0.534973792802979	-0.519560405727659	-0.767708676567636	-3.02024822348716	-0.627931876128402	-1.66954873305063	-2.62562478862877	-5.0071661806207	-11.4463463323719	-0.950978217903431	0.624872037731956	-4.76401451297635	-1.32790907839934	-5.1433319309475	-4.36964690037801	-0.0738951275851125	-0.125657009429841	-0.252479385336826	-5.58787927813529	-0.431497839250865	-2.90955114887469	1.50822948986292
Abce1	-2.79171635341863	2.25628053980978	-5.84643702678509	-1.49392419936971	6.75554433200759	1.79171819014234	-2.47527199011531	1.91873195532093	4.4335138307853	6.81789631924714	-2.46708142260094	-0.277618880882607	0.386079126157429	-1.23453001361004	3.88881203191453	-3.38477998663645	-3.73486627720306	-3.59185591887559	2.26157551439028	-3.03445751975176	-2.80221467169346	1.88435129451917	-2.65362703368666	-7.75787280501752	-3.15489084394809	-0.395429792711692	-6.80101862183357	-4.67229330121991	-3.81083140805694	-4.20155634344489	-3.34607435784991	-2.82607082676224	-1.14208702574262	2.68551941820239	-10.1371804288126	-3.75875372231943	0.631551454800253	-4.95145210651598	-2.57486302126048	-4.48043571727727	-2.72881253999513	-4.53240294209624	-3.02378937683879	-0.221192451914201	-6.714626907963	-3.95597481446455	-2.90597921035445	6.55963118680366
Mfsd6	-0.741066679987481	3.32031397839147	-2.35892144540046	0.696949208868021	-0.470246467949554	-2.46660580452547	1.03330945665406	-1.45226808523674	-3.53295768369312	3.57815975533479	2.11663701209126	0.638262944246448	-3.59806096219039	-3.20206642582736	0.154848526665715	-0.994997657379591	4.2377453887303	1.3726155455037	-3.61891797393122	2.34259597611869	-7.11143025687734	-5.31358847467183	-2.3525439673087	-2.60225950355865	-2.82876023472269	-3.65836894050946	-6.50756186691483	0.701479071615704	-1.03121746074235	-6.09358733524629	-0.208300394637149	-5.101378630315	4.10255476483661	-7.04881655073054	-8.85694505050337	3.54210047870142	-0.32684650006564	-3.81717285431973	-2.40535577378794	-2.02335840299157	-5.45375338687265	-3.22651140247217	-4.67016039026827	5.5033441910276	-0.352767173571399	-7.11556311767619	-2.52740676394863	-2.07644866683537
RGD1306941	-3.12799508151215	-0.141822141604045	-4.23874839927823	-4.5762406070129	-2.30673593535872	-6.45090566212756	-4.95483562057267	2.50869854240045	3.71651352946313	-2.22704226583945	-2.23944912164628	-0.845103547786282	-0.826017286353425	0.572293927676549	7.17864518869613	-0.716974995814622	-0.127377978246781	-3.80730159695234	-2.32223236897174	9.34283638392399	-2.48261615841983	-0.718557094388687	-1.10828492849732	-4.29585088738635	-2.86095433896682	-3.01786409988354	-3.67700053651021	-6.96375788159397	-1.83574846515875	-4.43736122586202	-3.5370111461064	-2.83835364647421	2.23859653527594	-0.412596354967185	-4.64798852667927	-3.9321914741771	0.138983849463253	-6.7168826718834	-1.09314261063331	-3.01441876713418	-4.3420820216542	-5.14582191186748	1.10287851387801	-0.0486964830664336	-3.31525755701879	-0.288794777895187	2.243637543099	-1.45458368997076
Dao	-3.10462423281586	0.165608908268208	0.313306778824757	-0.714615587219523	-1.22412331302663	0.650877605912051	0.549897606666056	-1.71794279385263	-2.43231287037801	2.87619948822209	-4.46561911728178	-3.30509186884711	-2.9005174034465	-1.8143978614946	-0.173260667086373	-3.79501869970494	2.98524867463263	1.85859723981831	-2.27194611046002	-1.69077421658249	-4.79799970368224	-1.92945775569835	-4.31585705066334	-0.880106305853584	-4.79544071254553	0.396052580359554	-2.77475970697038	0.684976760357591	-0.216753821820594	-3.3276380943341	-0.489510856992627	-5.65223204879764	-2.76190820852332	-1.47454601319681	-2.04250355271629	-4.07374465873645	-5.37283444151235	-1.73338358497075	-0.903175866561507	-4.3816795669639	-1.21506935026235	-1.49898369423915	-3.0565314563809	1.74296131349422	-3.6378920511628	-2.92563079310798	-2.61044334280765	2.0982513122917
Cyp3a9	-0.135789191321021	0.93517152473008	-2.1622282664188	-2.16955574355042	-1.68317165807598	-0.0618243720222713	2.05589236608883	2.39445323084126	-2.40068598467067	-3.01796394210147	2.31608104036043	-4.73035480866595	0.219935141218816	-0.0474201115744464	-8.27020024001138	-4.76651564135594	2.25722032997174	-3.78995259808128	-0.255860106756277	-4.58292056061489	-0.186873732746519	-1.72192451512141	-0.714448984524271	-1.11916888097756	-2.3118776127857	-0.561989083308779	-2.14854302146549	-7.39719590379693	2.1377411715869	-3.76538004303666	-6.40019366290345	-4.64985050670888	-4.27408808194346	-2.71682046928801	1.59055813278923	-4.71398650904024	4.66781528538291	3.31790208991787	2.24386893224842	-1.46908184170844	-7.1469456631783	-2.19658339419818	-2.00359184767945	-4.53034414527098	-1.20120670878905	1.65783234452557	-3.30030039306106	-5.64943047869635
Bub3	-5.33528603681788	5.35782788218037	-0.0304998594082626	0.758030742908187	-2.55473399976928	-2.69661282868048	1.37228682040249	0.175623596294946	2.36941315662039	0.330616523692385	0.324637332871443	-3.01433261386142	-0.243940801666079	-5.03325693847676	3.01308689896697	-1.4445063213296	-4.99769312186795	-3.80081894440486	-3.75779885955805	0.753709933235811	-3.24986333318237	-3.98505093140099	-1.48273718237574	-2.96505381048498	-0.801241229952323	-3.66208703503756	1.07182293894353	-3.97901535276892	0.917218326866581	-4.42545497000861	-7.15023489343059	-5.39503914213933	0.825961220243822	-4.86782172400142	-10.3946984915138	1.45802199710493	-1.64406064928494	-1.58870825596549	-1.25497352119272	-3.44467328880583	-6.68900900930003	1.13334315612138	-0.59874148555025	2.65479634460184	-1.63951932088753	2.00427606192966	-3.97426359207802	-1.01622235625799
Smim7	-3.10282573841599	3.76121480339737	-7.0241346126257	-1.36300434759103	-0.765645052521585	-1.86289135722008	-0.780834154443934	-3.70407415366472	-2.77464100686966	1.24442282914389	-3.34779103941923	-0.963674528479375	-0.996357938179865	-3.92496921895223	4.73398672444843	-4.76835470702961	2.01730588035373	-6.34558985942334	-1.5541305512446	0.400007201759681	-0.268816241573404	-3.76029751536457	0.235958333347069	0.0435980666344111	-0.633338304064504	-6.09079003205578	-1.79996794288217	-4.59294089625239	-0.665454097285266	-3.18595589160035	0.238841832536273	-4.71070984833276	2.73581265363363	0.437690251648055	-9.62479987811199	-1.49344176373333	0.446466183570688	-4.76557352067057	-4.8087525056305	-6.6708846668695	-1.59509727588999	-3.90625984538505	-0.246080954267425	1.49712430136247	-0.520678695711751	-0.635550809492382	-0.610727690134548	3.08018364345595
Ppp1r2	-1.11312082179705	0.198442391740451	-1.2272993918531	-0.853846397502509	-0.590435991564861	-1.25660248078106	-3.94279884645202	-0.142798799995101	-3.12056987400816	-3.03577533191679	-2.64341841927351	-0.701010797538953	-1.48761913060151	-3.44139677105253	2.84516084301096	-1.46325105910495	2.14239428636541	0.574745760280383	2.67312980258434	-3.32795870358881	-4.03466466611062	-3.8624983234095	0.304803792452639	-4.11895977283369	-2.94111567737123	-2.00791650484252	-0.794762072435772	-4.03672442042522	-1.33771365292253	-5.25712052021558	-5.03751215335627	-4.96812600697502	5.31059773290421	-6.56265985911975	-12.2660358437933	-0.983308747085895	-1.67731763738945	-4.06226484413074	0.44460834499718	-0.221910322621405	-1.21796592871536	-1.63373952347025	-0.197032162006869	2.37066737177246	-2.22391625809534	-3.33599234284765	0.0400770862867548	1.13224769961707
Pfkfb1	1.0686387550135	1.32536841117905	-2.99130253239726	-2.7171446142338	-6.80564521419557	-6.23181491586691	-1.89802776695227	-5.2622056761955	-2.33514555056409	2.88227130354839	-1.70186988986321	-4.52415217818963	-2.14084345549049	-6.84959477490322	1.55359227910249	0.656720093144464	0.560829028977755	3.39618076410896	-4.02914795483098	3.83040590788648	-2.41239565430045	-6.34020227451335	-5.65469176632053	-2.62574076305219	-3.17929567106857	-2.6898445217621	-2.02835529508872	5.3191501475805	5.08174897973707	-2.15924070982455	-1.97640847587837	-2.48235325915792	-0.149749254056083	1.24109740098305	-10.5979261109325	-2.10192632024948	5.43278120615746	-8.68808405912401	-1.67085154663942	-1.63599374439917	-5.90519687642053	1.87499086303631	3.30293800372002	4.58846664522589	-4.61540852102482	0.996399400456689	-3.97635290003303	-7.83842344597038
Fbxo31	-0.101473152913034	-1.86862804129325	-0.282767074014796	1.15512244719333	2.2583526635675	-3.24628973408116	4.58844999937986	-4.93256999871065	-3.03118000469858	4.35396533575859	-1.81685401371907	-4.12614619718584	-5.05021103627457	-6.78437352957759	2.65853166904047	-1.91714694139762	6.33886000944065	-6.46758175199409	-5.68856682414777	-4.55205802888573	-2.08658975754803	-1.04025472373307	0.0295976934754485	-1.56807798725106	-2.43412030134634	-1.9976039827614	-2.68603273351706	-5.72829535158843	0.934387287830098	-3.85020714253387	-5.38023919412268	-6.88036169946621	-3.32700691281263	-2.53212521162953	-0.903196108876446	11.4580551064773	-1.18276699134116	-5.31345120250852	-2.62271136269843	-1.60100082890999	-2.48643244981052	-2.74399242822878	1.58011324906827	0.380231744986989	-3.67539233694743	-3.07895698018242	-0.798856772945689	-5.28679628917004
Yipf1	-0.988043578815164	4.11596470026341	-2.98287911457947	2.9141720566351	0.0751197490629361	-2.8798702298856	0.152981064371908	1.42321411061283	-2.14911080429044	4.28801680391191	1.41888693519103	-1.15465105187043	-1.07088120565237	-3.57976403787926	0.538920473761591	-0.64202441596352	3.18201283705735	3.05916195936577	-1.14344232960358	-2.11060200918104	-8.9454959930718	-4.86562285887537	-3.1788353527973	-1.46140126877756	-3.55414978466988	0.120172048285856	-3.95598957792215	-7.9682553167985	4.27348587243909	-7.84705796625601	-6.47381093627564	-7.55622095313661	-0.116203695008945	-4.34745286631806	-11.6046167637088	-2.02413241898494	3.39349104918496	-4.22737783162677	-3.97569975837896	-0.501412262040072	-1.6216547490854	1.47401815069866	-1.91348132416236	1.46390772850411	-5.20489239136539	-3.79852306381462	-2.69354612374331	1.05005731010185
LOC100360384	-0.303144103912338	-0.126115595503341	-2.14296517131257	-1.37998672135203	-2.19697567881555	1.98344991812744	-0.0949399643058602	-1.15663019572196	-0.455356840161068	2.6310149835261	2.11110946409887	-0.619203877846099	-2.61385165329369	-3.17348044475654	-0.624905794020659	-1.40890005885882	-3.38238086496264	3.11590447968112	0.36032737879524	0.740553540033545	-5.95584823430185	-6.17642166220971	-0.996556009376005	-2.20564241594402	2.54281178515224	-0.0823900641869466	-4.10541102775988	-6.32784000850728	4.92917909953747	-7.848603849883	-3.51478517516771	-2.87055317251119	-1.36717391177518	-10.0559661267562	-7.08792395876833	-1.58174420750815	1.00846865931091	-2.01661522423564	-2.266940244545	-0.612674811850194	-4.34824234432503	-5.60986078059212	-3.24253804415024	-3.35801854808654	-0.313590543766209	-2.94673835752847	1.51723868491842	0.0176386489021718
Polr2b	-4.06221550870878	0.621883032370713	0.303765830306806	-0.975735733727888	0.734297007337431	1.78266099035767	-2.06092455709669	-0.0446504585857754	0.766248091865856	-2.83668137673527	-1.12329687239493	-0.974162985049692	-2.1762153913208	-3.63633323172297	-1.93129438347956	-4.47787006686472	-2.58216471031968	-2.25562703874038	-4.00089156234726	3.72597854610923	-3.71507319483631	-2.90650953478218	-2.02742287054755	-3.71893972278154	0.660482160247549	-2.07180213799587	3.04639019617138	-4.25357460904627	0.986143297442105	-1.74242242344865	-4.23256843237191	0.365352950951319	-0.778309124706844	-8.03464417395194	-5.0513369653054	-2.13342273571987	-0.373279710977154	-4.86248990471196	1.5948965462368	-3.59272323454487	-4.78502403750942	-2.22140135763914	-2.94752888022811	-1.95183672313142	-0.835374774204786	2.24783709141272	-1.74241506887373	-3.35566191346517
Sfr1	0.972917550173889	2.50004518174971	0.339090743355612	3.07303175585852	0.174006701418964	-5.12719052671615	-2.10660332041074	-1.958887342138	-5.83572225759999	4.22357995610365	-1.55527081288293	-0.676212025902014	-1.4377230232942	-5.08470774760251	6.98497053565674	0.615679444851992	0.188574727479921	-1.27122305998446	-1.51409891067578	0.72815162144154	-5.29701778361851	-3.85757706708643	-3.13919069072572	-3.74730590346219	-1.33734491433003	-3.53061898510649	-5.3820536700221	-4.86950820897269	0.650466641403643	-7.62888260340052	-3.64035566038771	-2.24207120077062	-3.23778939415144	-5.35563489600824	-8.92815048322991	-3.11865783449356	0.0417012277677813	0.529211191151372	0.628674146742582	-0.356064685502994	-4.05420456358865	-0.654874143826517	-2.75371566321661	0.269575375548034	-2.50147349400585	-0.843814991856974	-1.63018387497677	-0.982649305332064
Ung	0.616816039365285	-1.2318032571661	-4.26077860676231	1.72193938160793	4.01614725049057	-1.08818635850474	1.43074713064867	-3.70347730154075	0.971654793202669	2.92190349562602	4.26917937607158	-3.28320266802659	2.09830100358678	-2.48704585202166	2.91477199687535	-0.0451535596709682	-2.21788312602193	-1.5947390319361	-0.94575906050168	-0.0491704438610725	-6.23259585618539	-5.84071229350543	-1.86349905315158	-6.40484976871359	-1.8083337109538	-3.44403985755609	-3.83794230693823	-4.70261526125509	-0.895666531956685	-4.71653054132803	-6.10178493582124	-8.63519504845723	-0.507976414862933	-5.97593214409064	-3.49446488317074	-2.3114277687314	-1.01924169247025	-0.915600663568591	1.84033251938817	-3.77336372613279	0.521936888026694	-4.11771106316159	2.61004756030817	0.825132799826878	-6.28084443309564	-5.67163073181976	-1.64131219357029	0.595384725619496
Atp6v1g1	-6.20585939001748	3.4162758237529	-5.78953659341664	3.9821531970207	-1.92562444720939	-3.8369610746798	-1.78452257177825	-3.20358894361371	-2.3929914029968	10.6446901068893	3.45053548055781	-5.1719881894532	-5.19072826635048	-5.1881554916106	1.42630138846297	-4.25637537565583	0.730779643529025	-2.04820505298962	-2.10674986829496	-3.05958269322562	-2.52442329452178	4.9040509520563	-2.57502798993903	-0.0919703982830482	1.80748733928293	-3.24934349584833	-4.00975165001741	-3.01606114159897	-1.52077098506003	-3.9140505473582	-2.76483800352591	-2.19597693920597	-0.713239874871837	-3.23522026604851	-10.9907376099824	3.51174829453635	0.534878825492683	-4.31877636644222	-1.18983505099754	-0.975292964691824	-5.39997638968641	-3.42170465253848	0.876638735325435	-1.31887008670706	1.21289583923976	0.438435991184604	-6.69800978663583	-4.5390035016217
LOC687711	-0.891952286145022	4.42149969946554	-2.32303843579898	1.36343147895929	0.600415792003433	-1.80357428170523	-1.58366620884609	4.41742729334871	-0.294058546161935	5.80698812526489	4.50757631776936	0.084065889608409	-6.67786836290264	-1.19237003496234	3.37883046163987	-1.82223807345746	-1.73390907076836	-1.34022624191969	-3.00598852220613	-1.77579228611724	-3.61377547436307	-5.58949555023017	-1.27330326712972	-3.6875958115266	-0.490888984180247	-1.58147624672544	-4.56550192386973	-3.66295397725372	0.0988121798893493	-7.16681799021713	-7.57950110282152	-8.40074834089538	4.25271263696044	-6.16062295481643	-11.136004384465	2.32615182156253	-2.7249411450006	-8.55272213176687	0.873823269031559	1.62644476088959	-3.01248699021066	-5.48879251166517	-2.34964603885004	4.74024133163088	-5.00899113468873	-2.63216913179131	-4.87628091031449	1.45426736263706
Nfia	-3.0908789046753	0.455641973625313	-1.46744326759488	-1.62534052700684	-0.649735946482701	0.117528903850579	-1.50813523010954	-0.262185351811642	-3.78394238200061	-0.258105322940931	-2.2395514793033	-4.80745766891016	-3.25201437006156	-0.329272642341762	5.34184631675873	-1.34158568676146	-1.50534550389635	1.71825814585787	-1.39917351255639	1.57238254060912	-5.03653587235251	-9.11550564776589	-7.49342488675467	-1.41869539230642	-1.56106387599276	-1.63503991921549	-3.48876841520758	5.45253433055156	0.57157921874386	-7.04086513678903	-3.09732613825706	-5.47994083888761	4.1909998008923	-8.76686400222921	-7.70402485745259	0.862821320085194	3.06323931211695	-5.91270023349386	-2.9753504672805	-1.70749940833838	-3.90452461843946	0.0749316261369941	-0.165182550465533	3.500056744748	2.56398834900486	-1.42877535799381	-2.65655236718658	-5.68896785195725
LOC360228	4.68001925790266	-3.51707323423624	-6.91152492373841	3.74263358620945	-7.16889544006368	-0.53415312369252	-4.38563393888608	-4.34548831184939	-0.0888353082716176	-1.45901311425673	2.22036863936945	-1.9468711848861	-0.917450262030013	-1.939062433286	-1.91984902990801	-4.22892830445286	-4.70450887661158	3.29762087584814	-5.72179279361576	-0.483865948995447	0.56345345622535	1.13256987616829	0.37824039388992	-5.8062987304784	-3.05834063386556	-5.06760170838196	0.397932132598347	7.81883953166448	-2.07943952160445	-3.78778296912601	-4.6476242757362	-0.301607993394315	-1.17473164503903	-0.576817168625042	1.84214333609597	-2.97986624409876	-2.71561048406842	-5.4513880518086	-2.32664081796815	-0.946505252606456	-6.92690603344602	-5.83187532849073	-3.79993616448125	0.707939968648058	-0.853046713743764	-3.62032607472523	-0.166372629852156	1.09517884076234
Rbm42	-3.17279203349147	-1.93863266982389	0.167437807852253	-0.127875129010698	-1.22491778970078	-0.499216759852302	-5.333380055359	-0.199212812120363	-2.13252831430539	-2.2137020413066	-0.966883960796104	1.41159969365344	-2.96391021777955	-5.85046348609586	-0.200808819649009	-0.275515810672435	-2.43107453297659	-2.87136834086135	-1.55417320860352	1.06103272759617	-6.97733535901219	-4.55538582120884	-2.10178864051648	-1.34296078784481	0.963284776149585	-0.579002466307106	-2.94801271784017	1.35210649965762	-0.594120173287877	-5.77311465627946	-3.97358441753088	-4.98855527398487	0.923009679486268	-5.57763031387102	-2.57350639652493	0.271377658934822	-3.05719062320977	-2.14746284945644	-0.356074126243709	-1.32450778248651	-2.07452768846553	-3.09064140302186	-0.219844218766669	2.88802376398903	-5.17030266364589	0.712205348456888	-1.36060715199863	0.472614355962125
Eps8l2	-1.35243485486474	-0.10163731092065	-1.86000025776154	1.69717633734431	-3.41021109174536	0.743536432049902	0.440315103197518	0.0684733308298409	-3.90001629641968	0.00423350836093395	-1.34743319248764	-0.12863154344412	-0.0761872700561668	-3.18682578126149	5.33377465860434	-0.409179812929722	-0.937276450576941	-0.73249045472912	-1.11133046312458	3.23210488628507	-4.46054439011759	-2.71908087284505	1.92188652987402	-7.63512647988542	-0.339337686644785	3.65378562818441	-6.09413435976494	2.59673057332882	-2.48517015111156	-5.71095527645796	-6.72884178238505	-5.32069697336171	-1.77521819154757	-8.51800316686803	-7.18857024815698	-0.276799168249083	0.412071757037326	-4.22085878341695	-0.789590799791203	-4.46933939897464	-4.12421867368313	-3.68899232203851	2.00613142368861	-0.569374272155386	-6.8079038240523	-6.07681219890354	3.90315036129828	-2.31638988911264
Sdc1	-1.94337593089044	3.06985782085229	-2.92416879509698	-2.71064959763436	-1.97893217679477	0.400577429618544	-1.96890310188837	1.07735811848014	-2.70364708183138	2.30202237413889	-2.57465588263065	-0.240322446736348	2.47855699369951	1.33141949121894	-2.17325507342809	-1.86110675205896	3.76978632988187	-0.561422627753401	0.624677051198366	1.95904976635909	-7.99024968296149	-2.63953676953791	-2.07149775780728	-5.80945473052117	2.45218649530004	-3.66825610937116	-4.77526258482441	2.09224111942272	-0.598774410369556	-7.75796919523155	-5.50494043385225	-7.79846402869356	-1.11192254456916	-2.77960580072843	-6.07393211991861	0.422074542545147	0.500268938486002	-6.27363641399913	3.56670732641814	-5.82635035807765	-2.79842501886442	-1.6889384827028	1.29153483081962	-4.32609286294453	-3.67730067151367	-7.03292327784449	0.211014260070624	-0.568105680043645
Nr1h4	-1.60797142693383	1.76207421341984	-0.876825605124487	8.69874240926707	-0.619741268126605	-3.96192897885948	7.55547251014958	-3.49935724628599	-3.07086081053411	-0.521905602391484	-2.36134140870269	0.409656773743386	-5.41621746145573	-3.52758494349974	2.04730062221382	-5.60566920771626	1.38175219974214	3.85680134550724	1.9716047025965	0.854476276661085	-1.53259262076298	-3.19164999778052	-3.10407264586648	-1.99823591442521	4.26485729055523	-4.77439415580164	-7.76647766437866	1.29736546649728	-0.755376339055967	-7.45894225230883	-6.22226695569375	-8.22447000731189	1.01414703223766	-4.4500934916116	-8.44395604147517	2.24172575531634	-4.31868134383052	-1.5951298706594	-3.15296869262521	-0.662425297273674	-1.54068963777213	-2.04987371009724	-4.1288267424011	3.40748142390078	-8.67618024488356	-7.28702114874865	-1.77405692708986	-1.60202818741455
Mospd2	-5.93746456660705	1.02639221937589	-2.19321416372048	-3.8868687959587	-1.60281253933961	1.47570645184323	-3.39742381141685	-0.482562517401385	5.37009956445749	-4.10327972152079	-0.627310358944849	-4.54122894609983	5.83117326099727	0.0606690955446778	1.58880294345443	-5.96038682662251	-1.07457602210971	-2.46277650726387	-3.36924950060323	-0.874781133214037	-3.58738889940392	-6.06610183710386	0.528868734572649	0.603899799186977	1.57512009276963	-2.18738510666439	0.204091359372783	-8.85139392380967	-3.33673247085164	-2.98939421713815	-0.742090466108664	-4.03994109031029	-4.98834857319852	-6.1825932441052	-11.2518369598575	1.05424640204408	0.528681453193885	-7.72209629723659	-0.157673630114282	-3.3273475701791	-0.123352867032638	-3.31525844919373	1.82875525612116	-4.87372452893798	0.00900729781967691	0.293307191164475	3.06588635451952	4.1394180868783
Dnaja3	-3.27721230003415	0.226136732797584	-3.00376752574299	-2.65556085308961	1.40804681451151	-0.28597221049318	-5.2975677807447	-2.10531949798902	-0.871325147407758	-3.34166505109805	0.0303753411610455	-2.38407628061187	-4.40868453108452	-3.02430968353877	-1.55846672372208	-0.245729346993198	-4.0825183067053	-4.94774525023282	-3.43593157893375	1.40521468506368	-0.488850065016219	-3.60955213411534	-0.0393890825197527	-3.84552353504705	-1.3330789808246	-3.61130183914925	-4.16432926217926	-2.92199981186716	0.75093394570119	-2.780868154804	-4.83700410095079	-0.908304430931248	0.243752893445493	0.430284673421483	-3.82377039416343	2.31427882070879	-2.35810166596028	-4.83540811378526	-3.56521611819033	-0.080068003762201	1.4622435287388	-1.03007900193091	-0.0880129278769299	-1.37181770042581	-5.02098738226255	0.660868380027508	-0.765126122696423	2.24134186904134
Zfp36	2.1170467442323	-0.11484184261524	-3.05644752262172	0.295519402934384	-4.10816564547696	-2.7773363757326	-1.12632241252457	-1.3008226075649	-2.46046807630023	-2.58477186235507	-4.21553144671078	-3.02960110750435	0.0504142440846138	-2.2753771419128	4.9160235602343	-1.90881482265101	-0.437650982790505	-1.11038247439158	-0.329452826649967	-1.04680035950635	-0.782975903552772	-6.59087992837948	2.36926669470077	-2.96533587105569	-0.690410128001669	-0.286578675064847	-5.47388430243069	-5.36254452997866	4.47442527349842	-2.5310809813522	-6.64105524452875	-4.45393178363936	-0.949713039942384	-8.99607190568668	-5.42302235060098	-3.61704027814824	-1.2864805533579	-3.31890551229243	-1.40745027391314	-1.97760584283212	-3.89635069188815	-1.39594689763173	-0.453453198930755	3.26015125691957	-0.624105642827435	-4.94363269172462	1.84435623321645	1.34934726451199
Atad1	-3.15101075799116	4.14847083556846	-0.443192062133225	-5.35499929326986	1.52064117796199	-2.50120954754127	1.08577182150268	-2.36347974829035	1.01766285923707	2.5821375109309	-3.52184664124429	0.312164772404074	-0.657514260883002	-1.10207185359301	4.01941786823911	-1.43003786286417	0.343762633574591	-5.63409587952922	-0.214098151924515	-0.438777714023796	-2.25632723331773	-3.60533971425772	-1.74557588783337	-3.90716407073834	-1.65550310041681	-0.681383729666627	0.122049169832704	-10.2577534738896	0.490604129784408	-6.30413102682718	-3.68167931298789	-0.96644812352139	-1.7564337870661	-3.68849796969288	-10.7114385607054	-2.04606409329097	-2.84257973076627	-3.77947332738284	-1.83658446585315	-5.595985176839	-2.95262960557499	-2.56520378452717	-4.65220421338535	0.628336014559376	-1.57124981818606	4.8460608417796	-0.186582810731474	-0.377739023682213
Mien1	-7.20054866271193	1.63616231935153	-2.19733543359593	2.39447102964183	0.838070619191337	-4.228123367763	0.828811249022531	2.75489735884834	-1.39868756462979	2.67134986940168	1.84909603247337	0.184097756848232	-4.93719516153859	-4.60623672168662	-1.46333342788162	-3.21194905673367	2.69481475508336	-4.53756578072045	-4.90395497435622	-0.871548167723222	-5.47175192464218	-0.318176248713754	-4.46262763807478	-1.14926644461813	-1.10226344194094	-0.0166074746834344	-1.58826191966732	-5.04692855923925	-0.667419125464348	-7.07539059461173	-3.0457399622876	-5.48898736488466	-4.35033944869668	-6.33170400558395	-5.81223606414197	4.78212414205119	7.07488187144261	-5.24999845963711	-1.10256760838152	3.23045967221126	-0.292688530399051	-2.77204631545069	-1.17681277568711	-3.17557520547126	-4.0596898189014	-1.87335239400844	-1.32763979421604	-3.8837129761768
Mrps34	-4.34782927650482	2.36434472631371	-6.12649125472089	0.635361432452709	-2.75826173226639	-0.803474309300937	-2.41516471514667	-1.20438222284556	-1.44396286415597	-0.712030604942547	1.53469113430364	-5.03359633816641	-0.953912405619034	-4.32470496368553	2.4413791019141	-3.50086889125079	3.96365014020819	-3.67246121933818	-0.752144570485045	6.97095929595165	-3.38089069269029	-2.25289570756083	-1.45452079460302	-2.51764379165012	2.64048368920647	-0.954497493017405	1.25386642400873	-2.23662756814253	-2.83681504702651	-4.68815870893763	-5.33602341425993	-2.24141532758645	-3.92512481773832	-7.29655839991458	-10.0221924302396	-0.286002667413748	-4.0380860144205	-3.8570741833855	-0.534343181348229	-0.249032204007972	-6.5547064374168	-0.0676858190004017	2.11995449509672	-4.36984194452116	-5.15897046180552	-0.280299719240987	-2.33054351993246	5.42981651983716
Sppl2a	-1.95782271836067	7.16227606011382	-4.03938224845552	-5.10171906458776	-2.29645396060516	-3.75209325992631	-2.61768238796906	-1.17941187371398	1.53176393012554	-1.03958432699577	-2.22267680927859	-3.52353923650994	1.03996560061664	1.06072201451998	-1.55894231294858	0.0691989194016713	-2.49516606153208	-0.591458145507841	-1.17039667965142	0.150351324883149	-0.46217603568422	-1.49892031606818	-1.38123483604572	1.86988356320014	-2.88228183603642	-3.67594218452498	-0.972978551677626	-8.05316746179978	0.382955973938465	-2.58712395833038	-2.20106854381269	-0.060276409277332	-0.672746376608513	-4.67935771263758	-10.5194199194653	-5.42357921654484	-1.00175805215941	-9.34266099001878	0.284859038125999	-1.23751047860094	-0.644789814799799	-0.785864396248305	-8.58647191391947	-0.897384339819543	-2.49630309944907	2.09011918103811	-0.0915428614899403	2.35240631616188
Top1	1.0950119181565	0.680140791364132	-0.490431615058622	-7.80707198511301	-1.62214705604205	-0.75317992917893	0.130521850136745	6.92473419197523	-0.976649787844098	0.831446980269275	-3.19055606128225	0.558516143517143	2.02960654501222	-2.51536704852451	-0.754150321117983	-3.14828636297125	2.01359135321382	-6.37258203053038	-3.60416344086353	0.239576276940197	-7.69471846095118	-6.51038321164348	2.15354542302413	-5.59838338235676	-2.90942068912102	-1.85592521122037	-2.66411587951213	-2.16483020277961	-2.28891856458804	-6.62920728037774	-4.10640740477816	-1.55920925948212	4.60425157421566	-6.33969992374013	-1.33224229648408	-3.53395434572634	1.89226835377448	-8.31634629749857	0.0315414312342099	-1.16322372773969	-5.38908935051557	-0.427191299347597	-0.420074933396753	2.34555923938066	-6.46173959187756	-2.44799854336958	0.988074454702873	-1.64797288494341
Mtch2	-0.88793064172441	3.60409635870529	-0.836799937092228	-3.04160738639163	-3.88717830422712	-6.97842235598122	1.00654258841486	1.76181656064793	-1.98332419219214	2.14358535963963	0.774513809769197	-1.29815963292913	0.179850135172893	-6.89008924732018	-0.39560626590562	0.836021553358899	7.25155953374147	4.42153411160371	-1.74554645134343	4.31064827577113	-3.40181943638629	-5.53176173103431	-3.91471910827518	-6.43995782956979	0.278784146990869	-4.28958032872398	-0.993123382544669	-5.45238838446252	3.17311540597604	-7.40584571733019	-6.16738648717165	-6.51300100589396	2.48853618954973	-11.9254982114865	-12.6206926794516	0.323431965432077	-0.630715142053301	0.395071080662825	-2.35307434611324	0.393950713578336	-9.65228553086748	3.31905568476167	1.11660816282035	1.57347145790925	-2.38481559546916	-3.55960028567998	-3.23077534629109	-1.38281224219765
LOC684112	1.06850794421421	-2.43462428316493	-5.9419647958097	-3.90831272258055	-1.06590529094202	-1.05341245701623	0.885891469027325	-2.89132636629808	2.16273115280294	0.156731122351332	-2.13161702093289	-2.43609589331698	1.59662563420009	-2.8865396565744	-3.98972902180112	-3.90083585776631	-2.75211602273189	-3.72497394333409	1.70162142067248	3.7860368132788	0.34917722197458	-2.01225085042845	-4.51959166199842	-3.56134273084437	0.047289193997563	-2.43897919343532	-2.47601796592529	-7.12419360716245	-1.26265320950258	0.968495682044319	-0.877894144184604	4.20091357843167	0.206553752645822	3.3112941648473	-6.04679696070533	-2.34031187623197	-4.85008707666768	-8.9060485304265	-0.0227862791010791	-4.55623198257441	-2.97777382867567	-1.17466729951467	-4.70281598962469	-1.70689856636031	-4.00982976522115	-1.71098817424876	-3.5399047540943	2.88182270724244
Sec16b	-2.12615119542628	2.22694091053519	-1.55469451217589	0.701457831406542	-1.75608476348709	-4.2737902599497	1.99366403715269	1.76403992068407	4.46785812169388	-2.03163474045867	5.67790859435101	-1.82906800626185	-1.44950505953579	-1.90976756710911	5.98307200778082	-1.04360186287824	-1.12643706065951	-3.37685415050541	-3.26452852491805	-1.97141885278469	-4.96172640139339	-9.46805104032714	5.95346837226993	-7.55306729831426	3.29192155568517	-1.84726880855924	-4.44144957650581	-3.35521670111324	0.280708580752963	-8.39818519354016	-3.9693220685422	-5.54566222557087	1.71239597490317	-9.15224523357617	-6.64157968657308	-4.98936754265963	-3.76876575148038	-3.27867566388005	-0.300398822298146	-1.65386413085997	-5.4624217841969	-2.34496790167929	-1.47633674992659	3.09386549237514	-9.49085500699191	-2.52105527413135	3.21922292913674	1.18219063287833
Arid1b	-2.08356287727178	0.120832862785	-1.55740168705046	-2.24923417736559	1.31305814399222	0.528546475304659	-0.028641452226478	-3.52645402892741	-1.62461789594962	1.82608716675957	-2.84283832957367	-2.73852368436741	-0.856433475931148	-2.50143239161384	-0.649727481644263	-1.34729050401205	-2.40675269279637	-6.87843482374201	-1.8993577882348	4.10036607746808	-4.57355160791781	0.838158796425515	1.23852394880668	-0.736920152361888	-0.918053477803955	-5.78925161838656	-4.20603307365311	-5.87148207014274	-1.51147158303479	-3.65122809274157	-4.14511304580995	5.28790189974109	-2.89667533880872	2.34735577980287	-2.9436558531563	-7.83712155896998	-3.07516652317908	-9.59564600953213	-0.146480118284793	1.83124342296929	-4.58647611278685	-3.3950691563024	-5.01733421478814	-2.50940298249542	3.60459111980394	0.748906032990984	-3.46051942291043	-0.514146347855527
Api5	-3.4554756375136	4.03677772495905	-4.29639896195944	-1.71955285137873	2.17592842717284	-2.73704575555689	4.39361648887244	3.60193062572994	-0.151695310942244	6.94939251895004	2.01057191988252	-0.407145633891707	1.00389895458928	-5.31118653910323	3.15505155346266	-1.75622202785308	-0.460930485825637	-6.96016857452102	-0.0836959214941189	1.14078257757188	-7.45267430717652	-3.12301334982457	-3.23620399737291	-7.29267238092461	0.0586291655266047	-2.41160764137762	-3.08196687780755	-8.80685232387508	0.852681536418587	-6.21728012808038	-8.06404565989226	-7.0658524763483	2.00928197606976	-7.64922439211185	-12.8779869975018	2.34214062815968	2.00996089998638	-7.44737995446074	0.56424338741094	1.6050000352753	-4.21258096988688	1.90268329740781	2.64403458830985	2.25285255470974	-5.12889608877833	-4.55857301119655	-1.41047886001948	-4.49489587888376
Erp44	-0.0224736954791913	-0.846650413695704	-2.57030942049459	-0.737102971252616	-0.930616198837092	-1.73386484360959	-4.03128007457772	-2.95350877176709	-4.58362311140189	1.923376355771	-2.4232628283799	3.52736858735657	1.50091081581849	-1.73334102728412	2.98661325774346	-3.2793629689733	-2.7972979334729	-3.5355587905292	0.415821417975387	-3.21297630120905	-5.62015293430874	0.388229225159433	-1.21628839358001	-1.18675990673853	0.203080220128561	-1.16935419942229	-5.68890246683362	-1.49992044327979	0.251704616872453	-3.40464153691987	-0.985521931490028	-1.18545579551052	-2.42116942905282	0.585645526084735	-9.1506970386955	-4.12218897518076	0.90279951144133	-7.25202127202889	1.27536254527058	-2.51194080591801	-0.0065262208835497	-3.27581132371309	-3.68470890922452	-2.06868063800074	-6.86657149750896	-0.951602321704422	-1.9943193419711	0.52832142065075
Aes	-2.81038641550906	0.832609342551801	2.64975533333174	2.40655555828759	-0.261838030101774	-1.46710936659191	-2.0256338475489	6.80834786348349	4.902776853618	5.83446075783625	0.333810980032986	1.0775269060691	0.0649242100212488	-4.09216518458075	2.66205646446641	-1.02741714097575	-2.03596531495795	2.17536456388402	-1.75608745295532	0.855630957081825	-10.97411398104	-7.91366969774355	-4.61905493214111	-9.53555941391288	-1.95379245043291	-2.40920565367015	-9.29213578480872	1.66382333991655	1.76379133998764	-10.2357358002561	-7.0830237767804	-12.1761569508672	4.25890966589541	-7.95843378873211	-8.22081076266237	-0.168560032851938	1.1385373779378	-2.79246209514635	2.41223662616383	3.3530511801652	-3.21285063534331	1.02155546664261	0.45069957776755	-1.38990659267612	-10.1306321694177	-12.2914388752236	2.98634000777564	0.804047121884599
Kctd6	-1.93871843586011	-3.44677450214269	-0.151193178869033	-6.87583027405178	1.38549478249925	-4.27551190319821	-5.53101194342686	-0.653743661730442	-4.24130020882242	2.5778797007977	-0.975708881712642	-2.33854170065288	-1.55978390861082	-2.75622801722883	-0.240049803728702	-4.53912386438025	2.13092181238471	-4.36690584329477	-3.30292039134474	9.62620809241531	-3.71191225238582	-0.410035463084823	-1.2383356274879	-0.815359336177956	-6.3644047710864	-4.3746827775971	-3.30121927461294	-9.75218975254008	-5.6718880713302	-1.51127539550261	-0.213659460363789	-2.59901382726739	2.40178252498122	-4.24285666924901	-3.08336102239241	-0.212886841507505	-0.729738651740054	-3.1930268956047	-4.22306369748828	-3.01273251777291	-0.0377137648249697	0.83109693465235	1.20882973963855	3.2944739572072	-0.803834510463407	-2.75399401043373	0.0560115742181244	-1.71760283004447
Swi5	0.456556816659339	3.31644845238896	-2.43837815595728	-6.90386571864865	-3.33558031371197	-0.550841083729624	-5.22339810736137	-0.474443896809217	0.0609975925850019	-3.46108129002504	-3.09126079447311	-0.541595590919689	-2.0873741705143	3.90934091500572	-2.93979203291729	-4.82734796377632	-4.18568240947127	-1.2056646861611	-1.1833819483432	-1.69783235348665	-0.610154393712192	-1.71768947290524	-0.33333029544099	0.168766602688515	2.76260260217161	-0.535131722374804	-1.97862587368604	-5.58103258872531	-1.21931909256469	1.98420359416962	-0.0330221547973357	-4.58432818667274	-0.0310870011741313	-6.34365453534736	-8.28216636930943	2.44223484766139	-4.00263925709002	-2.67414293796818	-5.43641530403355	-4.82764311948326	-1.48714923674227	-1.74698091473017	-2.80967097358528	-0.101574990692329	-2.10088032989467	-1.39323413572322	-2.65154075520025	1.56805595060279
Gpd1	3.02880016829165	0.529140999871468	-1.50336588580831	-2.69319663965884	-3.71442843227355	-0.729642487083643	-0.91047768240459	-1.709245183831	7.41930497022077	-3.94285991097567	2.21460598726982	-4.57149486460115	6.12421161366789	-0.448638970098123	-5.64478516087461	-1.11432408787474	2.5229476535022	1.61221926368454	-3.11903287796614	3.30151016387738	-0.980857272912202	-7.30389494780526	-7.64407044465745	-8.5403869249006	3.95161709074272	-0.929785889246951	-1.79722937756237	1.27772660254007	-2.51227329259281	-6.70784331888566	-5.80506821676799	-8.21147802265453	-1.5537240537725	-6.94770824832456	-6.93174556918102	-3.92595477837968	0.410610642243612	-3.85813812711445	0.13252141487868	-1.12511662963152	-4.28328421711739	-4.66897059623453	2.33187351838438	-0.372656737972292	-11.4740972901896	-3.01998360988964	0.698054404325515	4.91195124032084
Net1	2.9451133714608	0.703543826849176	-2.85401037039829	0.129584208916635	-1.60685309192636	1.1307905345496	-2.6552649121069	-5.8172545778273	-1.58059465754522	4.67771026582443	-6.51391566352388	-6.95447193314856	-4.08096594842137	-3.66805134114883	-6.37688854825153	-3.07085439234844	-1.98336809942459	1.90672471093004	-3.87526299227211	-0.885715196871699	-3.60840693869165	-0.984340992236262	-4.76001191644009	-1.47826549478693	-0.656668117909476	-0.458404730992884	-4.77973171226764	-0.190782450836045	-0.899969838520069	2.77910934076175	3.11237037395363	0.760656101269768	-2.36264914734997	4.77921230480626	-2.21737926540319	-6.95445339012004	-5.30532483313081	-3.1653887911131	-1.04805642024688	-6.04948278385781	0.208519027877259	0.247863261778934	-3.09334813461258	1.55636654975059	0.504980991945247	-4.21557493543164	-7.13576868175923	-2.66977152147839
Elof1	-2.94401220038947	1.68892439410814	-2.63987009041949	-0.851590229887415	-0.406864643672702	-0.207311719954251	-1.47487719628166	-0.687911106060877	-2.12080254917734	-0.828427880550443	1.20914407973781	-1.2428279914843	-2.06703321737856	-2.2873147454119	4.01329365548789	-1.87225126024953	0.112034394353846	-1.64819995798285	-4.30639902888027	-1.54749005772498	-3.63262340324236	-4.77375276403415	-4.34431647258055	-3.71591562496282	2.58507652813249	-1.67336226483132	-2.76383028365603	0.424341523788106	1.39129317030965	-7.20249705462335	-2.85613071170156	0.924803950816788	0.219283560110247	-8.64490907007443	-8.48918706054716	-4.39568064878668	1.51210317605963	-2.31024141131333	-0.88471020687211	-3.71266739353635	-4.60343722776825	-1.61812410662788	-0.472517022548848	1.1663873322832	-1.79023782930407	-4.14785636408825	-3.41290550626692	-1.35226715202498
Fam21c	0.167076985614269	1.90084450184296	1.67257612367577	-1.42648342968474	0.418832411977653	-0.770405292905217	-2.2117239693747	-0.944656213069473	-0.653204243493052	-2.88830676273814	-1.46429937899236	-1.72133268130435	-0.183726578718406	-3.61771438621421	3.67567272245363	-0.000227222750725176	-1.1681459301597	-4.11024016516476	-0.0620259893905981	-0.653381499142681	-4.91263244510132	-5.30933138242314	-2.23205823489829	-3.97999581011043	-2.31310092254034	-4.09288404008489	-3.79059104572477	-3.06823245111667	-1.69587997497527	-6.30342547262657	-1.54627672055807	-5.63587758248042	4.05317918273103	-7.19484151708749	-5.08102477374224	-3.28456683770434	-0.791675584812651	-7.48944802587211	-1.61105562920812	-4.73715445768892	-4.78807032565118	-0.408644146952765	1.93370319181298	1.58022323430634	-1.93817023272429	-2.2035547726368	0.265782573423935	1.86106529550245
Cdk2ap1	-0.957052940074446	-0.846752619173063	-0.690485485103184	0.61829806639522	1.33101384032263	-0.78770948226102	-1.53452770668407	2.50373270419318	5.42048024598561	0.802213071542569	1.59949907208262	0.617990478039565	2.76442956843025	-3.02276787974447	0.671093862247114	-0.355073179804344	-1.31838072201538	-2.13554972398234	0.962358971458706	-1.74425629772227	-7.9439619219529	-8.00528045574647	-0.911263771803555	-6.01454087937304	0.531985218980328	1.10265004747703	-7.02776169599871	-1.68327926338413	-2.68452371349266	-8.19807695669924	-6.2305969832533	-8.74483491565097	0.747491271246823	-7.67945738160852	-7.40706674724806	1.39118675160717	-2.92286129927448	-1.84157764085262	-1.39566516722749	-3.01123328563796	-2.56443816074094	-3.48157172825033	-0.357138701986454	5.56859063887609	-8.43177369958089	-3.50842808250284	-1.26531420737791	-0.764980705937001
Mgp	-3.65728085572163	1.96402829176901	0.346235415307781	-3.78129618650661	-0.0947220048865063	-3.62469968225526	2.04351744534494	-1.53692346456572	0.963161129337903	0.0646742547794084	-1.15479742078866	-5.43326909724996	-1.15422093519371	-4.2284918529334	-0.850183908064057	-4.14026809434251	3.36197160519224	-0.00728185215495536	-1.50542313127976	-2.51741930490025	-4.87667465476517	-3.11028512659399	-2.53472824112776	-7.50750098935959	-0.195641848131647	-4.42446777063128	4.06807411963178	4.11984969032169	6.75292978926446	-8.55303540194617	-6.0231896398438	-3.32874235885898	-4.93233102456923	-6.70490366847613	-5.94886238224709	-3.85760369274887	-1.50136655604515	0.0414738672961921	-4.8274728849325	-0.704430290032663	-2.01044131152377	-3.11062925101905	-1.15341807763999	1.54650864753278	-3.90813963368543	-2.04555007991427	-0.266714139367312	0.980331534462694
Golim4	-1.6131132600034	2.75235426470767	-0.28027416047747	-4.43132505278002	-3.96429990699581	-4.46244829066412	7.29954559664439	0.820978530766387	-3.57689173296145	2.4801778397614	-1.99859867772855	-4.53988624553496	-1.68076672218653	-3.20429584432202	0.603206044329995	-3.64827127798122	5.98153918581064	0.649999371301416	-4.14355720183527	0.405226531692185	-3.96850504684383	-4.54069417474018	-4.1386164576919	-2.44481893685202	-1.0794522514712	-2.74915268024815	-0.501896651168845	-2.68125482822814	1.53852179872218	-4.17404380089036	0.879166252784243	-2.43203265580657	-2.38935899038353	-7.6517004008747	-12.0833368142645	-1.19256527565895	1.57861557908081	-1.09034330587227	-2.20252732559769	-1.58994990383862	-4.71169719140343	-3.11900352690839	-1.66697348946712	-0.47766830698966	-3.47468022134575	-3.22353194139559	0.0345415975932744	-2.94227353515481
Acox3	-7.01090703972093	-1.06419641900185	0.0361420865955342	-1.50851307987069	0.518905945302164	-0.395057877945812	-2.64113953770737	-2.18110669719934	-2.06919894212527	-0.614961629845213	-0.300745832395606	-3.96272352630889	-1.86645816155681	-6.61244049421371	-3.02037888901743	-5.37723548167359	-4.63226207173865	2.48982648574218	1.85639701167386	-1.97098008967636	2.57289960227695	-1.05420956297448	-3.65403498995027	-1.57420601080988	-1.09901420590209	1.79891154221858	-3.80025419424047	-8.41814285789765	-0.319935427236267	0.508311767022549	1.4328727470694	3.11120536087388	0.305830592062875	1.12855797217653	-0.508894204246714	-2.74413817164925	-1.57881235168827	-7.08788852489092	-3.68479204269805	-2.17537159259853	-1.31166755732345	-2.76263726667746	-4.18179155583278	0.875971067744083	-1.542858472719	-4.11767966284574	-3.82332576274498	-5.12007924158559
[truncated: 13,444 more rows]
