# Supplementary material for: A computational toxicogenomics approach identifies a list of highly hepatotoxic compounds from a large microarray database
Source: PLoS One. 2017 Apr 27;12(4):e0176284. doi: 10.1371/journal.pone.0176284 (PMC5407788; doi:10.1371/journal.pone.0176284)
Supplement: S4 Table — Table that includes the top 160 genes of each experiment model ordered by MAD using the MB statistic as input. In the second tab is the order of the compounds presented in each of the hierarchical clustering dendrograms. (XLSX) [file pone.0176284.s004.xlsx]

## Sheet: GenesMAD
Human in vitro	Rat in vitro	Rat in vivo
RRM2	Slc7a11	Serpina7
UGT2B15	Aldh1a7	Srxn1
CYP3A7	Ccl20	Gstm3
CDC20	Zfand2a	Ptprf
KIAA0101	Gde1	Cct6a
CYP3A7-CYP3AP1	Cxcl3	Gsta5
NUSAP1	Fst	Ptpn21
CDK1	Cyp1a1	Pank1
PPP1R3C	Cd36	Nr3c1
ANGPTL4	Prnd	Zfp354a
ZWINT	LOC100911107	Pnpla2
SLC3A2	Tagln	Gsr
UHRF1	Acta1	Dak
TYMS	G0s2	Akr1b7
TSKU	Eci1	Pir
TRIB3	Sult1b1	Thoc5
PCK1	Gstm3	Asns
CCNB1	Rrm2	Htra1
ASPM	Sdcbp2	Ebna1bp2
EFNA1	Mbl2	Nap1l1
UPP1	LOC100361444	Abcc3
CYP1A1	Hmgcs2	Zfp386
TK1	Angptl4	Slc25a42
TOP2A	Chac1	Msantd4
FAM83D	Nrep	Vnn1
DDIT3	Mttp	Rab30
GEM	F3	Abhd2
KCNJ8	Fgf21	Snx10
PRC1	Psca	Tuba4a
SDF2L1	Prc1	Igfbp2
CTH	Ccna2	Dtd1
CPS1	Tsku	Gpx2
ARL14	Bdh1	Sesn2
HRG	Ckap2	Fem1a
ZNF165	Ddit3	Oplah
FOXQ1	Acat3	Pqlc1
AURKA	Ns5atp9	Oat
KIF20A	Rab30	Sun2
PBK	Scd	Smurf2
GINS1	Cps1	Ccdc58
HMOX1	Plin2	Enpep
ALDH8A1	Cdk1	P2ry2
NCAPG	Steap4	Ephx2
ID1	Cd69	Mrps36
CYP2C8	Acot2	C1qc
FSTL1	Popdc2	Tmed9
INSIG1	Ampd3	Glyctk
SLC20A1	Gas2	Slc17a4
SPC25	Adtrp	Steap4
HMMR	Hamp	Slc35e3
CLRN3	Mgll	Ppp2r2d
CCNA2	Cxcl11	Slc39a8
DDIT4	Ppp1r3c	Pklr
NDC80	Srxn1	Cryl1
DDB2	Filip1l	Nhp2
PPP1R15A	Sec16b	Inmt
GCNT3	Gsta5	Vmp1
SKP2	Nedd9	Mro
TRIM22	Tm4sf4	Abcc6
TP53I3	Ankrd1	RGD1564804
SMLR1	Cyp2b3	Ide
HMGB2	Maob	Slc22a5
FABP1	Sult1a1	Gtf2b
HMGCS2	Fmo3	Pdk4
TPX2	Xdh	Cyp1a1
PALMD	Ppp1r15a	Tmem41a
SLC51A	RGD1303142	Abce1
CRELD2	Gclm	Cltb
CYP8B1	Fam89a	Fam195a
RAD51AP1	Selenbp1	Acsm3
DTL	Fah	Ddx58
C8orf4	Arg1	RT1-Ba
MORC4	Arhgap11a	Fgf21
UBE2C	Kif23	Vipr1
IL8	Klkb1	Srp19
MANF	Creb3l3	Sall1
CXCL6	Cyp26a1	Slc35b1
FGF21	Dnase2b	Acad9
CDC6	Tcp11l2	Usp10
CDKN1A	Acsl3	Mgat4b
CEBPA	Fbp1	Miox
TMCC1	Dhrs3	Rrm2
MLF1IP	LOC100910973	Eif4a3
ALAS1	Serpine1	Akr1c1
IFRD1	Tgm2	Ifrd1
AHSG	Uhrf1	RT1-S3
CTGF	Lims2	Clk1
RGS2	Fdft1	LOC100912602
RASD1	Shcbp1	Ppp2r1a
ADM	LOC100912041	Adh7
HIST1H2BC	Lmcd1	Cdk1
BHMT	Fabp7	Zc3h15
RACGAP1	Ugt2b1	Gstm4
PCNA	Gna14	Tsc22d2
CCNE2	Anapc16	Prodh
MELK	LOC100911353	Erf
FICD	Ctgf	Fdft1
LMNB1	Adora2b	Igf2r
LDLR	Arhgap22	Hectd1
TRIP13	Crot	Trim24
PTTG1	Arhgap24	Paqr9
RBM24	Mboat1	Alkbh5
ANLN	Aldob	Slc17a3
LURAP1L	C5	Zdhhc2
CYP3A5	UST4r	Tmub2
CYP1A2	Anln	Adck3
SPAG5	Etl4	Rogdi
RRAD	Rpp25	Ywhag
MIS12	Dut	Aldh1a7
CITED2	Hmgcs1	Nme1
RBP5	Tacc3	Aco1
MCM6	Crym	Tmem50a
FMO1	RGD1309362	Tgif1
TACC3	Tspan7	Slc13a3
GPAM	Ugt2b17	LOC360228
NPC1	Idi1	Kcmf1
G0S2	Abca1	Ube2e3
OIP5	Agrn	Tmem147
HJURP	Aldh1a1	RGD1566320
FLRT3	Bhmt2	Ndst1
PDIA4	Lamc2	Psme4
C19orf80	Slurp1	Tex2
CDCA8	Hao1	Jmjd1c
CKS2	Dot1l	RGD1311745
SLC25A33	Hfe2	Atp6v1a
SERPINA7	Racgap1	Timm8a1
MTHFD2	Dact2	Stac3
SC5DL	LOC687813	Ppm1g
RNF145	Fam25a	Sec23b
BCL2A1	Hsd17b6	Sec16b
MBL2	Dusp5	Slc43a1
MCM10	Hmox1	Btbd2
MAD2L1	Cdkn3	Fggy
TDO2	Gem	Xrn2
CEBPG	Eva1a	Slc4a4
EIF2AK4	Gpm6a	Plekha3
PCSK9	Slc48a1	Mid1ip1
SLC37A4	Serpinb9	Slc13a4
RRAGC	Decr1	Adamtsl4
FAM57A	Kif20a	Gne
NDRG1	Anks4b	Eif6
SRXN1	Atf3	Atg12
PCDH9	Mylk	Obp3
INSC	Gldc	Ube4a
HSPA13	Cryab	Tmem106b
E2F8	Akr1d1	Ipo7
TTK	Egr1	Vps41
FLJ22763	Man1a1	Mrpl50
CDKN3	Mcm3	Snd1
SULT1C2	Prkcz	Fam89a
LRG1	Akr1b1	Nfkbiz
IER5	Cdr2	Nupr1
DUSP5	P2ry2	Paox
MAP1LC3B	Hao2	LOC678772
AGXT2	Nabp1	Suox
DLGAP5	Sirpa	Alad
AGPAT9	Cdca3	Wbp5
SESN1	Rarb	Mcee
NFIL3	Sox4	Slpi
OTUD1	Car3	Nans

## Sheet: ClusteringOrder
Human in vitro			Rat in vitro			Rat in vivo
Abbreviation	Compound		Abbreviation	Compound		Abbreviation	Compound
AM	Amiodarone		CPZ	Chlorpromazine		CPA	Cyclophosphamide
BBZ	Bromobenzene		TRZ	Thioridazine		PhB	Phenylbutazone
CFB	Clofibrate		PHE	Phenytoin		AA	Allyl Alcohol
CIM	Cimetidine		AA	Allyl Alcohol		GBC	Glibenclamide
SS	Sulfasalazine		GBC	Glibenclamide		APL	Allopurinol
TC	Tetracycline		MTS	Methyltestosterone		SS	Sulfasalazine
HCB	Hexachlorobenzene		CBZ	Carbamazepine		VPA	Valproic Acid
CCL4	Carbon Tetrachloride		GF	Griseofulvin		DZP	Diazepam
GFZ	Gemfibrozil		PHE	Phenytoin		CCL4	Carbon Tetrachloride
MTS	Methyltestosterone		GFZ	Gemfibrozil		PTU	Propylthiouracil
CMA	Coumarin		BBr	Benzbromarone		AZP	Azathioprine
PHE	Phenytoin		CFB	Clofibrate		HCB	Hexachlorobenzene
GFZ	Gemfibrozil		CMA	Coumarin		CIM	Cimetidine
GBC	Glibenclamide		CCL4	Carbon Tetrachloride		AM	Amiodarone
TAA	Thioacetamide		MP	Methapyrilene		RIF	Rifampicin
ASA	Aspirin		LS	Lomustine		PhB	Phenylbutazone
APL	Allopurinol		CPA	Cyclophosphamide		GFZ	Gemfibrozil
CPZ	Chlorpromazine		AM	Amiodarone		CBZ	Carbamazepine
TRZ	Thioridazine		APL	Allopurinol		ET	Ethionine
FP	Fluphenazine		FT	Flutamide		PHE	Phenytoin
HPL	Haloperidol		TC	Tetracycline		PB	Phenobarbital
CPA	Cyclophosphamide		HCB	Hexachlorobenzene		IM	Indomethacin
RIF	Rifampicin		BBZ	Bromobenzene		DFNa	Diclofenac
WY	Wy-14643		CIM	Cimetidine		ANIT	Naphthyl Isothiocyanate
IM	Indomethacin		TAA	Thioacetamide		FP	Fluphenazine
CBZ	Carbamazepine		RIF	Rifampicin		HPL	Haloperidol
PTU	Propylthiouracil		HPL	Haloperidol		TRZ	Thioridazine
DZP	Diazepam		FP	Fluphenazine		TC	Tetracycline
APAP	Acetaminophen		OPZ	Omeprazole		LBT	Labetalol
DFNa	Diclofenac		PhB	Phenylbutazone		KC	Ketoconazole
PB	Phenobarbital		SS	Sulfasalazine		LS	Lomustine
OPZ	Omeprazole		WY	Wy-14643		GFZ	Gemfibrozil
PhB	Phenylbutazone		ASA	Aspirin		MTS	Methyltestosterone
PH	Perhexiline		AZP	Azathioprine		FT	Flutamide
KC	Ketoconazole		PTU	Propylthiouracil		NFT	Nitrofurantoin
ADP	Adapin		ADP	Adapin		INAH	Isoniazid
LS	Lomustine		KC	Ketoconazole		ASA	Aspirin
AZP	Azathioprine		IM	Indomethacin		ADP	Adapin
AA	Allyl Alcohol		NFT	Nitrofurantoin		CPZ	Chlorpromazine
VPA	Valproic Acid		LBT	Labetalol		CFB	Clofibrate
FT	Flutamide		VPA	Valproic Acid		BBr	Benzbromarone
LBT	Labetalol		DZP	Diazepam		WY	Wy-14643
INAH	Isoniazid		ANIT	Naphthyl Isothiocyanate		APAP	Acetaminophen
ANIT	Naphthyl Isothiocyanate		INAH	Isoniazid		MP	Methapyrilene
ET	Ethionine		ET	Ethionine		OPZ	Omeprazole
MP	Methapyrilene		DFNa	Diclofenac		CMA	Coumarin
NFT	Nitrofurantoin		APAP	Acetaminophen		TAA	Thioacetamide
BBr	Benzbromarone		PB	Phenobarbital		BBZ	Bromobenzene
